# Supplementary material for: Profiling Genome-Wide Methylation Patterns in Cattle Infected with Ostertagia ostertagi
Source: Int J Mol Sci. 2024 Dec 26;26(1):89. doi: 10.3390/ijms26010089 (PMC11719486; doi:10.3390/ijms26010089)
Supplement: Supplementary file 1 [file ijms-26-00089-s001.zip]

Archive with 14 entries (14 files):
- TableS14_Great.xlsx
- TableS1_DMPs.xlsx
- TableS3_GO_DMPs.xlsx
- TableS5_IPA_cannonical_DMPs.xlsx
- TableS9_IPA_network_DMRs.xlsx
- TableS13_IPAcannonical_DMG+DPMG.xlsx
- TableS2.xlsx
- TableS4_IPA_network_DMPs.xlsx
- TableS6_DMRs.xlsx
- TableS7.xlsx
- TableS8_GO_DMRs.xlsx
- TableS10_IPA_cannonical_DMRs.xlsx
- TableS11_GO_DMG+DPMG.xlsx
- TableS12_IPAnetwork_DMG+DPMG.xlsx
