# Supplementary material for: Profiling Genome-Wide Methylation Patterns in Cattle Infected with Ostertagia ostertagi
Source: Int J Mol Sci. 2024 Dec 26;26(1):89. doi: 10.3390/ijms26010089 (PMC11719486; doi:10.3390/ijms26010089)
Supplement: Supplementary file 1 [file ijms-26-00089-s001.zip › TableS14_Great.xlsx]

## Sheet: TableS11
# Ontology	ID	Description	Hyper FDR	Gene Fold Enrich	Exp Genes	Obs Genes	Total Genes	Genes
GO Biological Process	GO:0009887	animal organ morphogenesis	1.50407e-33	1.38656	459.409	637	858
GO Biological Process	GO:0060284	regulation of cell development	1.86985e-30	1.3793	432.102	596	807
GO Biological Process	GO:0009790	embryo development	2.2162e-29	1.3517	484.575	655	905
GO Biological Process	GO:0048646	anatomical structure formation involved in morphogenesis	5.36948e-28	1.36033	439.598	598	821
GO Biological Process	GO:0048598	embryonic morphogenesis	6.2243e-25	1.41599	294.493	417	550	ABR,ACVR1,ACVR2A,ACVR2B,AFF3,AHI1,ALDH1A2,ALDH1A3,ALX1,ALX3,ALX4,APAF1,APLNR,ARHGAP35,ARID1A,ATOH1,ATOH8,ATP6V1B1,ATP8A2,AXIN1,BBS7,BCL10,BCL2L11,BMP4,BMP7,BMPR1A,BMPR2,C5orf42,CACNA1C,CC2D2A,CCDC39,CDC73,CDKN1C,CDON,CELSR1,CHD7,CHRD,CHRNA10,CHRNA9,CHST11,CLIC5,COL11A1,COL12A1,COL4A2,COL6A1,COL7A1,COL8A1,CRB2,CREBBP,CTHRC1,CTNNB1,CTR9,CUL3,CYP26B1,CYR61,DACT1,DCANP1,DKK1,DLC1,DLG1,DLL1,DLL4,DLX2,…
GO Biological Process	GO:0045597	positive regulation of cell differentiation	3.90148e-22	1.31162	465.835	611	870
GO Biological Process	GO:0003002	regionalization	1.74927e-21	1.50846	167.058	252	312	ABI1,ACVR2A,ACVR2B,AHI1,ALDH1A2,ALX1,ALX4,ARC,ASCL1,AXIN1,AXIN2,BARX1,BASP1,BMI1,BMP2,BMP4,BMPR1A,BMPR1B,BMPR2,BPTF,CDON,CDX2,CELSR1,CELSR2,CHRD,CHSY1,CITED2,CRB2,CTNNB1,CXXC4,CYP26B1,CYP26C1,DBX1,DCANP1,DDIT3,DKK1,DLL1,DLL3,DLL4,DLX1,DLX2,DMRT3,DMRTA2,DPCD,DSCAML1,DUSP6,DYNC2H1,EDN1,EGF,EGR2,EMX1,EMX2,EN1,EOMES,EP300,EPB41L5,ETS2,EVX1,FBXL15,FEZF1,FGF10,FGF8,FGFR2,FKBP8,FOXA1,FOXA2,FOXB1,FOXC1,F…
GO Biological Process	GO:0000122	negative regulation of transcription from RNA polymerase II promoter	1.80251e-21	1.32094	426.212	563	796
GO Biological Process	GO:0035295	tube development	5.06261e-20	1.37506	292.351	402	546	ABCA12,ACVR1,ACVR2B,ACVRL1,ADAMTS16,ADAMTS2,AGR2,AHI1,AIMP2,ALDH1A2,ALX1,ALX4,AMBRA1,APAF1,AR,ARG1,ARG2,ARHGAP35,ARID1A,ASCL1,ASXL1,ATOH8,ATXN1L,BAG6,BBS7,BCAS3,BCL10,BCL2,BCL2L11,BMP2,BMP4,BMP7,BMPER,BMPR1A,BMPR2,BRIP1,BTRC,C1GALT1,CALB1,CASR,CAT,CBFA2T2,CC2D2A,CCBE1,CCDC39,CCM2,CCNB1,CDKN1A,CDX2,CELSR1,CHD7,CHD8,CHRD,CITED2,CLDN18,CLIC4,CLMP,COL3A1,COL4A1,CPS1,CREB1,CRH,CRISPLD2,CSF1R,CTGF,CTHR…
GO Biological Process	GO:0007389	pattern specification process	1.44978e-19	1.42953	216.854	310	405	ABI1,ACVR1,ACVR2A,ACVR2B,AHI1,ALDH1A2,ALX1,ALX3,ALX4,AP1B1,ARC,ARL6,ASCL1,ASPH,AXIN1,AXIN2,BARX1,BASP1,BBS7,BCOR,BICC1,BMI1,BMP2,BMP4,BMP7,BMPR1A,BMPR1B,BMPR2,BPTF,CC2D2A,CCDC39,CDON,CDX2,CELSR1,CELSR2,CHRD,CHSY1,CITED2,CRB2,CTNNB1,CXXC4,CYP26B1,CYP26C1,DAAM2,DBX1,DCANP1,DCHS1,DDIT3,DKK1,DLL1,DLL3,DLL4,DLX1,DLX2,DMRT3,DMRTA2,DNAH11,DNAH5,DNAI1,DPCD,DRC1,DSCAML1,DUSP6,DYNC2H1,EDN1,EFNB1,EGF,EGR2,E…
GO Biological Process	GO:0022603	regulation of anatomical structure morphogenesis	2.73461e-19	1.27692	512.954	655	958
GO Biological Process	GO:0006366	transcription from RNA polymerase II promoter	2.58861e-18	1.29192	441.204	570	824
GO Biological Process	GO:0048562	embryonic organ morphogenesis	3.5868e-17	1.48213	150.459	223	281	ABR,ACVR1,AHI1,ALDH1A3,ALX1,ALX3,ALX4,ARID1A,ATOH1,ATP6V1B1,ATP8A2,AXIN1,BBS7,BMP4,BMP7,CCDC39,CELSR1,CHD7,CHRNA10,CHRNA9,CHST11,CLIC5,COL11A1,CRB2,CTHRC1,CTNNB1,DCANP1,DLG1,DLL1,DLX2,DLX5,DLX6,DSCAML1,DVL1,EDN1,EFEMP1,EFNA1,EPHB2,EYA1,FBN1,FBN2,FGF10,FGF8,FGF9,FGFR1,FGFR2,FOXF1,FOXF2,FOXG1,FOXH1,FOXI1,FOXL2,FRS2,FRZB,FUZ,FZD2,FZD3,FZD5,GATA2,GATA3,GATA4,GBX2,GLI1,GLI2,GLI3,GNAS,GRHL2,GSC,HAND1,H…
GO Biological Process	GO:0061061	muscle structure development	8.21196e-17	1.37897	241.484	333	451	ACTC1,ACTG1,ACTN2,ACVR1,ADAM12,ADARB1,ADGRB1,ADGRB3,AFG3L2,AGTR2,ALX4,ANK2,ANKRD1,ARID1A,ARID5B,ASB2,ASF1A,ATF3,ATG5,ATP2A2,AXIN1,BARX2,BASP1,BCL9,BCL9L,BIN1,BIN3,BMP2,BMP4,BMPR1A,BVES,CACNA1H,CACNA2D2,CACYBP,CAPN3,CASQ2,CAV1,CAV2,CAV3,CAVIN4,CCNB1,CCNT2,CDH2,CDK1,CDON,CENPF,CFL2,CFLAR,CHD2,CHD7,CHODL,CHRNA1,CHRNB1,CNTF,CNTFR,COL11A1,COL3A1,COPRS,COPS2,CSRP3,CTF1,CTNNB1,CXADR,DCN,DDX17,DDX5,DLL1,…
GO Biological Process	GO:0001501	skeletal system development	1.4393e-16	1.37147	247.91	340	463	ABI1,ACAN,ACP2,ACVR2A,ACVR2B,ALX1,ALX3,ALX4,ANKH,ANKRD11,ANO6,ANXA2,ARID5B,ASH1L,ASXL1,AXIN1,AXIN2,BARX2,BBX,BMP1,BMP2,BMP3,BMP4,BMP6,BMP7,BMP8A,BMP8B,BMPR1A,BMPR1B,BMPR2,CARM1,CD44,CDH11,CDKN1C,CHD7,CHRD,CHST11,CHSY1,CLEC3A,CMKLR1,CNMD,COL11A1,COL11A2,COL12A1,COL1A1,COL1A2,COL27A1,COL3A1,COL5A2,COL9A2,CTGF,CTNNB1,CYP26B1,CYR61,CYTL1,DCANP1,DCHS1,DHRS3,DLG1,DLL3,DLX1,DLX2,DLX5,DLX6,DMRT2,DSCAML1,…
GO Biological Process	GO:0009952	anterior/posterior pattern specification	7.3837e-15	1.53411	104.947	161	196	ABI1,ACVR2A,ACVR2B,ALDH1A2,ALX1,ALX4,ARC,AXIN1,AXIN2,BARX1,BASP1,BMP2,BMP4,BMPR1A,BMPR2,BPTF,CDON,CDX2,CELSR1,CELSR2,CRB2,CTNNB1,CYP26C1,DCANP1,DDIT3,DKK1,DLL1,DLL3,EMX2,EN1,EP300,EPB41L5,ETS2,FEZF1,FGF8,FOXA2,FOXB1,FOXC1,FOXF1,FOXH1,FRS2,FZD5,GATA4,GBX2,GDF11,GLI2,GLI3,GRSF1,HES1,HEY2,HHEX,HIPK1,HIPK2,HNF1B,HOXA10,HOXA3,HOXA5,HOXA7,HOXB1,HOXB2,HOXB3,HOXB4,HOXB5,HOXB6,HOXB7,HOXB8,HOXB9,HOXC10,HOX…
GO Biological Process	GO:0048568	embryonic organ development	1.30118e-14	1.3672	223.815	306	418	ABR,ACVR1,AHI1,ALDH1A2,ALDH1A3,ALX1,ALX3,ALX4,ARID1A,ARID2,ATOH1,ATP6V1B1,ATP8A2,AXIN1,BBS7,BIRC6,BMP4,BMP7,BMPR1A,BPTF,CC2D2A,CCDC39,CDKN1C,CDX2,CEBPB,CELSR1,CHD7,CHRNA10,CHRNA9,CHST11,CITED2,CLIC5,COL11A1,CRB2,CSF2,CTHRC1,CTNNB1,CXCL8,CYR61,DCANP1,DLG1,DLL1,DLX2,DLX5,DLX6,DNAJB6,DSCAML1,DVL1,E2F8,EDN1,EFEMP1,EFNA1,EGLN1,EN1,EN2,EOMES,EPHB2,EPN1,EYA1,FBN1,FBN2,FBXW8,FGF10,FGF8,FGF9,FGFR1,FGFR2,F…
GO Biological Process	GO:0009792	embryo development ending in birth or egg hatching	3.32616e-12	1.29066	299.848	387	560	ABI1,ACVR1,ACVR1B,ACVR2A,ACVRL1,ADAM10,ADAR,ADD1,ALDH1A2,ALS2,ALX1,ALX3,ALX4,AMBRA1,ANGPT1,ANKRD11,APAF1,APBA1,APBA2,APOB,AR,ARHGAP35,ARID1A,AXIN1,AXIN2,BCL10,BCL2L1,BCL2L11,BIRC6,BMP2,BMP4,BMP7,BMPR1A,BMPR2,BPTF,BRCA1,BRCA2,C6,CAMSAP3,CC2D2A,CCM2,CCNB1,CCNB1IP1,CCNB2,CDKN1C,CDX2,CEBPB,CELSR1,CENPU,CHD7,CHD8,CHRD,CHST11,CNOT2,CNOT3,COL11A1,COL1A1,CRB2,CSF2,CTHRC1,CTNNB1,CTR9,CUL3,CYR61,DACT1,DAD1…
GO Biological Process	GO:0043009	chordate embryonic development	6.08967e-12	1.28882	297.171	383	555	ABI1,ACVR1,ACVR1B,ACVR2A,ACVRL1,ADAM10,ADAR,ADD1,ALDH1A2,ALS2,ALX1,ALX3,ALX4,AMBRA1,ANGPT1,ANKRD11,APAF1,APBA1,APBA2,APOB,AR,ARHGAP35,ARID1A,AXIN1,AXIN2,BCL10,BCL2L1,BCL2L11,BIRC6,BMP2,BMP4,BMP7,BMPR1A,BMPR2,BPTF,BRCA1,BRCA2,C6,CC2D2A,CCM2,CCNB1,CCNB1IP1,CCNB2,CDKN1C,CDX2,CEBPB,CELSR1,CENPU,CHD7,CHD8,CHRD,CHST11,CNOT2,CNOT3,COL11A1,COL1A1,CRB2,CSF2,CTHRC1,CTNNB1,CTR9,CUL3,CYR61,DACT1,DAD1,DCHS1,D…
GO Biological Process	GO:0016569	covalent chromatin modification	3.10618e-11	1.30455	252.193	329	471	ABRAXAS1,ACTL6A,AEBP2,APBB1,ARID1A,ARID1B,ARID2,ARID4A,ARID4B,ARID5B,ASF1A,ASF1B,ASH1L,ASXL1,ATF2,ATXN7,ATXN7L3,AURKC,BAG6,BAHD1,BANP,BAP1,BAZ1B,BAZ2A,BCOR,BEND3,BMI1,BPTF,BRCA2,BRCC3,BRD1,BRD2,BRD3,BRD4,BRD8,BRMS1,BRMS1L,BRPF1,BRPF3,C17orf49,CABIN1,CARM1,CBX2,CBX3,CBX4,CBX6,CBX8,CCNA2,CCNB1,CDC73,CDK1,CDY1,CDY1B,CDY2B,CHD1,CHD2,CHD3,CHD4,CHD5,CHD6,CHD7,CHD8,CHD9,CHEK1,CLOCK,COPRS,CPA4,CREBBP,CRT…
GO Biological Process	GO:0048705	skeletal system morphogenesis	3.40585e-11	1.45459	111.372	162	208	ACVR2B,ALX1,ALX3,ALX4,ANKRD11,ARID5B,AXIN1,AXIN2,BARX2,BMP1,BMP4,BMP6,BMP7,BMPR1B,BMPR2,CARM1,CHST11,CHSY1,COL11A1,COL1A1,COL27A1,CTGF,CTNNB1,CYP26B1,DCANP1,DHRS3,DLG1,DLX2,DLX5,DSCAML1,EYA1,FBN2,FGF18,FGF6,FGFR1,FGFR2,FGFR3,FMN1,FOXC1,FOXN3,FREM1,FUZ,GLI3,GNAS,GRHL2,GSC,HAS2,HHIP,HOXA1,HOXA3,HOXA5,HOXA7,HOXB1,HOXB2,HOXB3,HOXB4,HOXB5,HOXB6,HOXB7,HOXB8,HOXC11,HOXC8,HOXC9,HOXD10,HOXD3,HOXD4,HOXD8,H…
GO Biological Process	GO:0022604	regulation of cell morphogenesis	4.89863e-11	1.31602	230.24	303	430	ACTN4,ACTR2,ADGRB3,ADNP,AGO4,AMIGO1,ANXA1,ANXA7,AP1AR,APOA1,ARAP1,ARAP3,ARC,ARHGAP15,ARHGAP18,ARHGAP35,ARHGAP44,ARHGEF7,ARPC2,ATP10A,BAMBI,BARHL2,BCL11A,BCL9L,BDNF,BHLHB9,BMPR2,BRAF,BRWD1,BRWD3,BVES,C1QBP,CAMK2B,CAPRIN1,CAPRIN2,CARMIL1,CCL2,CD44,CDC42,CDC42EP3,CDC42EP4,CDC42SE1,CDC7,CDH4,CDK5R1,CFDP1,CHN1,CHRNB2,CNTN2,COCH,CORO1A,CORO1C,CPNE6,CRK,CSF1R,CSNK1A1,CSNK1D,CSNK1E,CSNK1G1,CSNK1G2,CSNK1G…
GO Biological Process	GO:0048706	embryonic skeletal system development	7.35449e-11	1.57676	65.324	103	122	ACVR2A,ALX1,ALX3,ALX4,AXIN1,BMP4,BMP7,CHST11,COL11A1,COL1A1,CTNNB1,DLG1,DLX1,DLX2,DMRT2,DSCAML1,EXT1,EYA1,FGF9,FGFR2,FUZ,GLI3,GNAS,GRHL2,GSC,HOXA1,HOXA3,HOXA5,HOXA7,HOXB1,HOXB2,HOXB3,HOXB4,HOXB5,HOXB6,HOXB7,HOXB8,HOXB9,HOXC11,HOXC5,HOXC6,HOXC9,HOXD1,HOXD10,HOXD3,HOXD4,HOXD9,IHH,IRX5,KIAA1217,LHX1,MBTD1,MDFI,MEF2C,MEGF8,MMP14,MMP16,MTHFD1L,MYCN,MYF5,NDST1,NIPBL,NKX3-2,NODAL,NOG,OSR1,OSR2,PAX5,PAX7…
GO Biological Process	GO:0055123	digestive system development	2.10929e-10	1.53171	74.4265	114	139	ACVR2B,AGR2,AHI1,ALDH1A2,ALX4,ASCL1,BARX1,BBS7,BCL2,BMP4,C1GALT1,C8orf22,CBFA2T2,CCDC39,CCNB1,CDKN1A,CDKN1C,CDX2,CELA1,CHD8,CLDN18,CLMP,COL3A1,CPS1,CTNNB1,CXCL8,DAB1,DACT1,DCHS1,EDNRB,EPB41L5,EPHB3,FAT4,FGF10,FGF9,FGFR2,FOXF1,FOXF2,FOXL1,GATA4,GATA6,GLI1,GLI2,GLI3,HIF1A,HLX,HNF1B,HOXA5,HOXD13,ID2,IHH,INSR,ITGB4,KIT,KLF5,LGR4,MEGF8,MIXL1,MYOCD,NIPBL,NKX2-2,NKX2-3,NKX2-6,NKX3-2,NODAL,NOTCH1,OVOL2,O…
GO Biological Process	GO:0007517	muscle organ development	5.51627e-10	1.37091	150.995	207	282	ACTC1,ADARB1,ADGRB1,ALX4,ANKRD1,ARID5B,ASB2,ATF3,BASP1,BCL9,BCL9L,BIN3,BMP2,BMPR1A,BVES,CACNA1H,CAPN3,CAV1,CAV2,CAV3,CAVIN4,CCNT2,CDON,CENPF,CFL2,CFLAR,CHD2,CHD7,CHODL,CHRNA1,CNTF,CNTFR,COL11A1,COL3A1,COPRS,COPS2,CSRP3,CTF1,DCN,DLL1,DLL4,DMD,DMRTA2,DNER,DSP,EEF2,EGLN1,EGR1,EGR2,EGR3,EOMES,EP300,ETV1,FGFR2,FGFRL1,FKBP1A,FLNB,FOS,FOXC1,FOXH1,FOXK1,FOXL2,FOXN2,FOXP2,FRG1,FXR1,FZD1,FZD2,GPCPD1,GPX1,G…
GO Biological Process	GO:0016055	Wnt signaling pathway	9.52897e-10	1.33169	184.728	246	345	AGO1,AGO2,AGO3,AGO4,AMER2,AMOTL2,AP2A1,AP2B1,AP2M1,AP2S1,APC,ARL6,AXIN1,AXIN2,BCL9,BCL9L,BRD7,BTRC,CALCOCO1,CALM1,CAMK2A,CAV1,CCAR2,CCDC88C,CCND1,CCNY,CDC42,CDC73,CDH3,CDK14,CELA1,CELSR1,CELSR2,CELSR3,CHD8,CLTC,CSNK1A1,CSNK1D,CSNK1E,CSNK1G1,CSNK1G2,CSNK1G3,CSNK2A1,CSNK2A2,CTHRC1,CTNNB1,CTNND1,CTNND2,CTR9,CUL1,CUL3,CXXC4,CYLD,DAAM1,DAB2,DACT1,DDIT3,DKK1,DKK2,DKK3,DRD2,DVL1,DVL3,EGF,FAM53B,FBXW11,F…
GO Biological Process	GO:1905114	cell surface receptor signaling pathway involved in cell-cell signaling	1.02116e-09	1.29979	225.421	293	421	ADORA1,ADORA2A,AGO1,AGO2,AGO3,AGO4,AMER2,AMOTL2,AP2A1,AP2B1,AP2M1,AP2S1,APC,ARL6,AXIN1,AXIN2,BCL9,BCL9L,BMP2,BMP4,BRD7,BTRC,CALCOCO1,CALM1,CAMK2A,CAV1,CCAR2,CCDC88C,CCND1,CCNY,CDC42,CDC73,CDH3,CDK14,CELA1,CELSR1,CELSR2,CELSR3,CHD8,CHRNA1,CHRNA10,CHRNA2,CHRNA4,CHRNA7,CHRNA9,CHRNB1,CHRNB2,CHRNE,CLTC,CSNK1A1,CSNK1D,CSNK1E,CSNK1G1,CSNK1G2,CSNK1G3,CSNK2A1,CSNK2A2,CTHRC1,CTNNB1,CTNND1,CTNND2,CTR9,CUL1,…
GO Biological Process	GO:0080135	regulation of cellular response to stress	2.0877e-09	1.24207	332.51	413	621	AAAS,ABRAXAS1,ACKR3,AGER,AGR2,AJUBA,AMBP,ANKRD1,ANKRD6,APBB1,APP,ARG2,ARNTL,ATG7,ATPIF1,ATR,ATXN3,AXIN1,AXIN2,BAD,BAG2,BAG4,BAG6,BAK1,BCL2L1,BCL2L11,BCL6,BCLAF1,BID,BMP2,BMP7,BMPR1A,BRAF,BRCA1,BRCC3,BRSK2,CAMK2A,CAMK2B,CAMK2D,CAMK2G,CAV1,CAV3,CBX8,CCAR2,CCR7,CD27,CD34,CD36,CD44,CD74,CDC42,CDK6,CDK9,CDKN2A,CERS2,CHEK1,CHEK2,CHORDC1,CNTF,CREB3,CREB3L1,CREBBP,CRY1,CTGF,CTNNB1,CXorf57,DAB2IP,DACT1,DA…
GO Biological Process	GO:0048565	digestive tract development	3.09522e-09	1.5267	67.4657	103	126	ACVR2B,AGR2,AHI1,ALDH1A2,ALX4,ASCL1,BBS7,BCL2,BMP4,C1GALT1,CBFA2T2,CCDC39,CCNB1,CDKN1A,CDX2,CHD8,CLDN18,CLMP,COL3A1,CPS1,CTNNB1,CXCL8,DAB1,DACT1,DCHS1,EDNRB,EPB41L5,EPHB3,FAT4,FGF10,FGF9,FGFR2,FOXF1,FOXF2,FOXL1,GATA4,GATA6,GLI1,GLI2,GLI3,HIF1A,HLX,HNF1B,HOXA5,HOXD13,ID2,IHH,ITGB4,KIT,KLF5,LGR4,MEGF8,MIXL1,MYOCD,NIPBL,NKX2-2,NKX2-3,NKX2-6,NKX3-2,NODAL,NOTCH1,OVOL2,OXTR,PCSK5,PDGFC,PDGFRA,PDX1,PITX…
GO Biological Process	GO:0060021	palate development	4.8562e-09	1.60371	49.2607	79	92	ACVR2B,ALX1,ALX4,ANP32B,ARID5B,ASPH,BBS7,BCOR,BMPR1A,BNC2,C5orf42,CHD7,COL11A2,DCANP1,DHRS3,DLG1,DLX5,DLX6,EPHB2,EPHB3,FOXF2,FRAS1,FZD1,FZD2,GABRB3,GDF11,GLI3,HAND2,INHBA,INSIG1,INSIG2,JAG2,LEF1,LOXL3,LRP6,MEF2C,MEOX2,MSC,MSX1,NEUROG1,OSR1,OSR2,PAK1IP1,PDGFRA,PKDCC,PLEKHA1,PRDM16,PRRX1,PYGO2,SATB2,SGPL1,SHH,SKI,SMAD2,SMAD4,SNAI1,SOS1,SOX11,SUMO1,TBX2,TBX3,TCF21,TFAP2A,TGFB2,TGFB3,TGFBR1,TGFBR2,TG…
GO Biological Process	GO:0040008	regulation of growth	7.24342e-09	1.23322	337.329	416	630	ACACB,ACTL6A,ACVR1B,ACVRL1,ADAM10,ADAM17,ADIPOR2,ADNP,ADRB1,ADRB2,AFG3L2,AGR2,AGTR1,AGTR2,AKAP6,ALOX15B,APBB1,APBB2,APP,AR,ARMC10,ARX,ATP8A2,ATRN,BAP1,BARHL2,BASP1,BCL11A,BCL2,BCL2L11,BCL6,BDKRB1,BDNF,BMP4,BMPR1A,BMPR2,BRAT1,BRD8,BRMS1L,BTG1,CACNA2D2,CAMK2D,CAPN3,CAPRIN2,CARM1,CAV3,CCAR2,CCNB1,CD36,CD38,CDA,CDC42,CDC73,CDH4,CDK1,CDK11A,CDK19,CDK4,CDK5R1,CDKN1A,CDKN2A,CDKN2AIP,CDKN2C,CHD7,CHPT1,CL…
GO Biological Process	GO:0018193	peptidyl-amino acid modification	2.09044e-08	1.1926	463.693	553	866	AAAS,ABI1,ABI2,ABL2,ACTL6A,ACVR1,ACVR1B,ADH5,AGBL2,AGBL3,AGBL4,AGBL5,AGTPBP1,AKT2,AKT3,ALK,APBB1,APOA1,APOA2,ARID4A,ARID4B,ASGR1,ASH1L,ASPH,ASPHD1,ASPHD2,ATF2,ATR,AURKC,B4GALNT2,BAG6,BAZ1B,BCL11A,BCL2,BEND3,BMX,BRCA2,BRD1,BRD8,BRPF1,BRPF3,BRSK2,CAB39,CAD,CAMK1G,CAMK2A,CAMK2B,CAMK2D,CAMK2G,CAMKK2,CAMKMT,CAMKV,CARM1,CBX4,CCNB1,CDC7,CDK1,CDK5R1,CDY1,CDY1B,CDY2B,CEP41,CFAP20,CHD5,CHEK1,CHEK2,CLK1,CLK…
GO Biological Process	GO:0030326	embryonic limb morphogenesis	2.4333e-08	1.49997	68.0012	102	127	AFF3,ALDH1A2,ALX1,ALX3,ALX4,BCL2L11,BMP4,BMP7,BMPR1A,C5orf42,CACNA1C,CHD7,CHST11,CREBBP,CTNNB1,CYP26B1,DKK1,DLX5,DLX6,DYNC2H1,EN1,FBN2,FBXW4,FGF8,FGF9,FGFR1,FRAS1,GDF5,GJA5,GLI2,GLI3,GNA12,GNAQ,GNAS,GREM1,GRHL2,HAND2,HDAC1,HDAC2,HOXA10,HOXC10,HOXC11,HOXD10,HOXD12,HOXD13,HOXD9,IFT122,IHH,IMPAD1,LEF1,LNPK,LRP4,LRP5,MAP3K20,MBNL1,MED1,MEGF8,MSX1,MSX2,MYCN,NIPBL,NOG,NOTCH1,OSR1,OSR2,PBX1,PITX1,PITX2,…
GO Biological Process	GO:1903311	regulation of mRNA metabolic process	3.8362e-08	1.46556	77.1037	113	144	AGO2,AHCYL1,BAG4,BARD1,C1QBP,CCNB1,CCNT1,CDC73,CDK11A,CDK19,CDK9,CELF3,CELF4,CELF5,CELF6,CNOT1,CNOT8,CPEB3,CPSF4,CTR9,CWC22,DAZAP1,DDX17,DDX5,DHX34,DHX9,DYRK1A,ENSG00000255663,FMR1,GTPBP1,HMX2,HNRNPA1,HNRNPA2B1,HNRNPK,HNRNPU,HSPA8,IWS1,JMJD6,KHDRBS1,KHDRBS2,KHDRBS3,KHSRP,MAGOH,MBNL2,METTL16,MYOD1,NANOS1,NANOS2,NANOS3,NBAS,NCBP1,NCBP2,NPM1,NSRP1,NUP98,PABPC1,PABPN1,PAF1,PAPOLA,PKP3,PNPT1,PRDX6,PRR…
GO Biological Process	GO:0048704	embryonic skeletal system morphogenesis	5.85765e-08	1.56639	49.7961	78	93	ALX1,ALX3,ALX4,AXIN1,BMP4,BMP7,CHST11,COL11A1,CTNNB1,DLG1,DLX2,DSCAML1,EYA1,FGFR2,FUZ,GLI3,GNAS,GRHL2,GSC,HOXA1,HOXA3,HOXA5,HOXA7,HOXB1,HOXB2,HOXB3,HOXB4,HOXB5,HOXB6,HOXB7,HOXB8,HOXC11,HOXC9,HOXD10,HOXD3,HOXD4,HOXD9,IRX5,LHX1,MDFI,MEF2C,MEGF8,MMP14,MMP16,MTHFD1L,MYCN,MYF5,NDST1,NIPBL,NODAL,NOG,OSR1,OSR2,PAX5,PCGF2,PDGFRA,PRRX1,RDH10,RUNX2,SATB2,SETD2,SHOX2,SIX1,SIX2,SIX4,SMAD2,SMAD3,SOX11,TBX15,T…
GO Biological Process	GO:0060341	regulation of cellular localization	5.91741e-08	1.18522	473.331	561	884
GO Biological Process	GO:0071407	cellular response to organic cyclic compound	8.22283e-08	1.24632	267.186	333	499	AACS,AANAT,ABCA1,ABCB4,ABHD2,ACOD1,ACTR2,ADAR,ADCY1,ADCY2,ADCY3,ADCY5,ADCY6,ADCYAP1,ADIPOQ,AGO1,AGO2,AGO3,AGO4,AGTR2,AKAP6,ANKRD1,ANXA1,APP,AQP8,AQP9,AR,ARG1,ARID1A,ATG7,ATP1A2,ATP1A3,ATP2B1,BAD,BMP2,BMP4,BMP7,BRCA1,BTRC,CACNA1S,CALCOCO1,CARM1,CASP3,CASP7,CASQ2,CASR,CAV1,CCL2,CCL5,CCNA2,CCNB1,CDC5L,CDH1,CDK4,CEBPB,CFLAR,CFTR,CHEK2,CIB2,COL1A1,CPS1,CRH,CTNNA1,CTNNB1,CYP1B1,DAG1,DAXX,DDIT4,DDX17,DD…
GO Biological Process	GO:1901698	response to nitrogen compound	1.08779e-07	1.17901	489.394	577	914
GO Biological Process	GO:0030902	hindbrain development	1.12744e-07	1.45701	75.4974	110	141	ABAT,AGTPBP1,AGTR2,AHI1,ALDH1A2,ASCL1,ATIC,ATRN,BCL2,BMP7,C5orf42,CBLN1,CD3E,CDK5R1,CDK5R2,CKB,CNTN1,CTNNA2,CTNNB1,DAB1,DLC1,DLL1,EGR2,EN1,EN2,EZH2,FAIM2,FCGR2B,FOXC1,FOXP2,FZD4,GART,GATA2,GBX2,GLI1,GLI2,GRID2,GRIN1,GSX2,HERC1,HES1,HNF1B,HNRNPD,HOXB1,HOXB2,HOXB3,ITGB1,KAT2A,KCNC1,KDM2B,KIF14,KLHL1,KNDC1,LDB1,LEF1,LHX1,LHX5,LMX1A,LPAR1,LRP6,MAFB,MAP2K1,MDK,MTPN,MYO16,NAGLU,NANOS1,NCOA1,NEUROD1,NEU…
GO Biological Process	GO:1901701	cellular response to oxygen-containing compound	1.35545e-07	1.1801	477.079	563	891
GO Biological Process	GO:0017148	negative regulation of translation	1.54745e-07	1.44969	76.5683	111	143	ADAR,AGO1,AGO2,AGO3,AGO4,AJUBA,BANK1,C8orf88,CAPRIN1,CAPRIN2,CELF1,CELF4,CIRBP,CNOT1,CNOT2,CNOT3,CNOT6,CNOT6L,CNOT8,CNOT9,CPEB1,CPEB2,CPEB3,CPEB4,DAPK1,DAPK3,DGCR8,DICER1,DROSHA,EIF2AK1,EIF2AK2,EIF2AK4,EIF2B3,EIF2B4,EIF2B5,EIF2S1,EIF4E,EIF4EBP2,EIF4EBP3,ENC1,ENSG00000260836,FMR1,FXR1,FXR2,GAPDH,GRB7,HNRNPA2B1,HNRNPD,HNRNPR,IGF2BP1,IGF2BP2,IGF2BP3,IGFBP5,ILF3,IREB2,KHSRP,LARP1,LIN28A,LIN28B,MALSU1…
GO Biological Process	GO:0048511	rhythmic process	2.22367e-07	1.31716	152.601	201	285	AANAT,ABCB4,ADAMTS1,ADCY1,ADCYAP1,ADIPOQ,ADNP,AGRP,AHCY,ANXA1,ARNTL,ATOH7,BCL2,BCL2L1,BHLHE40,BHLHE41,BMP15,BMPR1B,BTBD9,BTRC,CBX3,CCAR2,CDK4,CDK5R1,CEBPB,CHRNA7,CLOCK,CREB1,CREBBP,CREM,CRY1,CRY2,CSNK1D,CSNK1E,CSNK2A1,CTNNA1,DDC,DDX5,DHX9,DMRTA1,DRD2,DRD3,DRD4,DYRK1A,EGR1,EGR2,EGR3,EIF2B4,EIF2B5,ENOX1,ENOX2,EP300,ESR1,ETS1,EZH2,FANCF,FAS,FBXL3,FBXW11,FOXC1,FOXL2,FOXO3,FSHB,FSHR,FZD4,GABRB1,GFPT1,…
GO Biological Process	GO:0016570	histone modification	2.58102e-07	1.28398	188.476	242	352	ACTL6A,APBB1,ARID4A,ARID4B,ARID5B,ASH1L,ASXL1,ATF2,ATXN7,ATXN7L3,AURKC,BAP1,BAZ1B,BAZ2A,BCOR,BEND3,BMI1,BRCA2,BRCC3,BRD1,BRD8,BRMS1,BRMS1L,BRPF1,BRPF3,CARM1,CBX8,CCNA2,CCNB1,CDC73,CDK1,CDY1,CDY1B,CDY2B,CHD3,CHD4,CHD5,CHEK1,CLOCK,COPRS,CPA4,CREBBP,CRTC2,CTR9,DCAF1,DMAP1,DOT1L,DR1,DRD1,DYDC2,EED,EHMT2,ELK4,ELP4,ENY2,EP300,EP400,EPC1,EPC2,EPOP,EYA1,EYA2,EYA3,EYA4,EZH1,EZH2,FBL,GTF3C4,HAT1,HDAC1,HDAC…
GO Biological Process	GO:0006325	chromatin organization	5.19769e-07	1.19657	371.062	444	693	ABRAXAS1,ACTB,ACTL6A,ACTR6,AEBP2,ANP32B,APBB1,ARID1A,ARID1B,ARID2,ARID4A,ARID4B,ARID5B,ASF1A,ASF1B,ASH1L,ASXL1,ATF2,ATXN7,ATXN7L3,AURKC,BAG6,BAHCC1,BAHD1,BANP,BAP1,BAZ1A,BAZ1B,BAZ2A,BCOR,BEND3,BMI1,BPTF,BRCA2,BRCC3,BRD1,BRD2,BRD3,BRD4,BRD8,BRMS1,BRMS1L,BRPF1,BRPF3,BRWD1,C17orf49,CABIN1,CARM1,CBX2,CBX3,CBX4,CBX6,CBX8,CCNA2,CCNB1,CDAN1,CDC73,CDK1,CDKN2A,CDY1,CDY1B,CDY2B,CENPL,CENPO,CENPS,CENPU,CENP…
GO Biological Process	GO:0034249	negative regulation of cellular amide metabolic process	1.23782e-06	1.40678	82.4581	116	154	ABCA7,ADAR,AGO1,AGO2,AGO3,AGO4,AJUBA,BANK1,C8orf88,CAPRIN1,CAPRIN2,CELF1,CELF4,CHRNA7,CIRBP,CNOT1,CNOT2,CNOT3,CNOT6,CNOT6L,CNOT8,CNOT9,CPEB1,CPEB2,CPEB3,CPEB4,DAPK1,DAPK3,DGCR8,DICER1,DROSHA,EIF2AK1,EIF2AK2,EIF2AK4,EIF2B3,EIF2B4,EIF2B5,EIF2S1,EIF4E,EIF4EBP2,EIF4EBP3,ENC1,ENSG00000260836,FMR1,FXR1,FXR2,GAPDH,GRB7,HNRNPA2B1,HNRNPD,HNRNPR,IGF2BP1,IGF2BP2,IGF2BP3,IGFBP5,ILF3,IREB2,KHSRP,LARP1,LIN28A,…
GO Biological Process	GO:0070201	regulation of establishment of protein localization	2.73235e-06	1.1722	429.96	504	803	AACS,ABAT,ABLIM3,ACSL3,ACTL6A,ACVR1C,ADCY5,ADIPOQ,ADORA2A,ADRA2A,ADRA2C,AGER,AGTR2,AKT2,ALOX15B,ANGPT1,ANK3,ANKRD1,ANP32B,ANXA1,ANXA4,APBB1,APOA1,APOA2,APP,ARF1,ARFIP1,ARG2,ARL2BP,ARNTL,ATG13,ATG5,ATPIF1,AXIN2,BAD,BAG4,BAMBI,BANK1,BAP1,BARD1,BCAS3,BCL2,BCL2L11,BID,BMF,BMP4,BMP6,BMP7,BMP8A,BMPR1A,BNIP3L,BRSK2,C1QTNF3,C2CD5,C8orf4,CACNA1A,CACNA1C,CACNA1D,CACNA1E,CACNA2D2,CADM1,CAPN10,CARD18,CASR,CC…
GO Biological Process	GO:0055002	striated muscle cell development	2.74389e-06	1.4474	64.2531	93	120	ACTC1,ACTG1,ACTN2,AFG3L2,AGTR2,ANKRD1,ATG5,BIN3,CACNA2D2,CAPN3,CASQ2,CAV2,CAV3,CCNB1,CDK1,CFL2,CFLAR,CHRNB1,CSRP3,CXADR,DMD,DNER,FHOD3,FLNC,GATA4,GPX1,HEY2,HNRNPU,HOMER1,IGF1,IGSF22,ITGB1,KIAA1161,KLHL40,KLHL41,KRT8,LDB3,LEF1,LMNA,LMOD2,LRRC10,MAML1,MAP2K4,MEF2A,MYBPC1,MYBPC3,MYBPH,MYH11,MYH6,MYL2,MYLK3,MYOD1,MYOG,MYOM1,MYOM2,MYOZ1,MYOZ2,MYOZ3,MYPN,NEBL,NEXN,NFATC2,NKX2-5,NKX2-6,NPPA,NPPB,PDGFRA,…
GO Biological Process	GO:0050684	regulation of mRNA processing	2.83392e-06	1.45805	61.0404	89	114	AHCYL1,BARD1,C1QBP,CCNB1,CCNT1,CDC73,CDK11A,CDK19,CDK9,CELF3,CELF4,CELF5,CELF6,CPEB3,CPSF4,CTR9,CWC22,DAZAP1,DDX17,DDX5,DHX9,DYRK1A,ENSG00000255663,FMR1,HMX2,HNRNPA1,HNRNPA2B1,HNRNPK,HNRNPU,HSPA8,IWS1,JMJD6,KHDRBS1,KHDRBS2,KHDRBS3,MAGOH,MBNL2,METTL16,MYOD1,NCBP1,NCBP2,NPM1,NSRP1,NUP98,PABPN1,PAF1,PAPOLA,PRDX6,PTBP1,PTCD2,RBFOX1,RBFOX2,RBFOX3,RBM15B,RBM25,RBM4,RBM5,RBM8A,RBMX,RNF20,RNF40,RNPS1,SF3…
GO Biological Process	GO:0035137	hindlimb morphogenesis	2.95679e-06	1.76666	19.8114	35	37	AFF3,ALX3,ALX4,BMP4,BMPR1A,CHD7,CTNNB1,FGF8,FMN1,GDF5,GNAS,HOXD10,HOXD9,MED1,MSX1,MSX2,NOTCH1,OSR1,OSR2,PITX1,PITX2,PTCH1,RARB,RARG,RPGRIP1L,RSPO2,SALL3,SHH,TBX3,TFAP2B,TP63,TWIST1,WNT3,WNT7A,ZBTB16
GO Biological Process	GO:0032446	protein modification by small protein conjugation	3.06086e-06	1.17225	425.677	499	795	AAAS,ABTB2,AKTIP,AMFR,ANAPC1,ANAPC4,ANAPC5,ANAPC7,ANKIB1,AREL1,ARIH1,ARRDC4,ASB10,ASB14,ASB15,ASB18,ASB2,ASB4,ASB7,ASB8,ASB9,ATG10,ATG7,BACH1,BACH2,BARD1,BCL10,BCL11A,BCL2,BCOR,BIRC2,BIRC3,BIRC6,BIRC8,BLMH,BMI1,BRCA1,BTBD11,BTBD2,BTBD3,BTBD9,BTRC,BUB3,C18orf25,CACUL1,CAND1,CBFB,CBL,CBLB,CBLL1,CBX4,CBX8,CCNB1,CCNB1IP1,CDC23,CDC27,CDC34,CDC42,CDC73,CDK1,CDK5RAP3,CHFR,CNOT4,CTR9,CUL1,CUL3,CUL7,CUL9,…
GO Biological Process	GO:0003012	muscle system process	3.18027e-06	1.28517	157.956	203	295	ACTA2,ACTC1,ACTG2,ACTN2,ADORA1,ADRA1A,AGTR2,ANK2,ARG2,ASPH,ATP1A2,ATP1A3,ATP1B1,ATP2A2,ATP8A2,CACNA1C,CACNA1D,CACNA1G,CACNA1H,CACNA1S,CACNA2D1,CACNB2,CACNG1,CALD1,CALM1,CAMK2D,CAMTA2,CASQ2,CAV3,CFLAR,CHRM3,CHRNA1,CHRNB1,CHRNB2,CHRNE,CLCN1,CSRP3,DCANP1,DES,DLG1,DMD,DMPK,DRD1,DRD2,DTNA,DYSF,EDN1,EDN2,EDN3,EDNRA,EDNRB,EEF2,EZH2,FGF12,FKBP1A,GAMT,GATA4,GATA6,GDNF,GJA1,GJA5,GJC1,GLRA1,GNAO1,GRK2,GSTM2…
GO Biological Process	GO:0001505	regulation of neurotransmitter levels	4.8707e-06	1.35921	96.3796	131	180	ABAT,ADORA2A,ALDH5A1,ALDH9A1,APBA1,ASIC1,ATP1A2,ATP2A2,BAIAP3,BRAF,BRSK1,CACNA1B,CADPS,CAMK2A,CASK,CHAT,COLQ,COMT,CPLX1,CPLX2,CPLX4,DBH,DGKI,DNM1L,DOC2A,DOC2B,DRD1,DRD2,DRD3,DRD4,DTNBP1,DVL1,FMR1,GABRA2,GAD1,GAD2,GDNF,GLUL,GRIK5,GRM4,HNMT,HRH3,HSPA8,KCNC4,KCNJ10,KCNMB4,LIN7A,LIN7B,LIN7C,LRRK2,LRTOMT,MAOA,MCTP1,MEF2C,MOXD1,NAPA,NF1,NLGN1,NOS1,NRXN1,NRXN2,OTOF,PAH,PCLO,PDE1B,PFN2,PPFIA1,PPFIA2,PPFI…
GO Biological Process	GO:0008380	RNA splicing	8.82452e-06	1.23571	213.642	264	399	AAR2,AFF2,AKAP17A,AKAP8L,AQR,BCAS2,BUD13,C14orf166,C1QBP,CASC3,CCAR1,CCAR2,CDC5L,CDK12,CDK13,CELF1,CELF2,CELF3,CELF4,CHERP,CIR1,CLASRP,CLNS1A,CPSF2,CPSF4,CPSF7,CRNKL1,CSTF2,CSTF2T,CSTF3,CTNNBL1,CWC15,CWC22,CWC27,DDX1,DDX17,DDX19A,DDX19B,DDX20,DDX23,DDX25,DDX39A,DDX41,DDX42,DDX46,DDX5,DHX15,DHX32,DHX35,DHX40,DHX8,DHX9,DNAJC8,DQX1,ECD,EFTUD2,ELAVL1,ELAVL2,ENSG00000282246,ERN1,ESRP1,ESRP2,ESS2,FAM98…
GO Biological Process	GO:0009725	response to hormone	1.03344e-05	1.16606	417.645	487	780	AANAT,ABCA2,ABCA3,ABCB4,ABHD2,ACACA,ACOD1,ACR,ACSBG1,ACTN2,ACVR1C,ADCY1,ADCY2,ADCY3,ADCY4,ADCY5,ADCY6,ADCY7,ADCY8,ADCY9,ADCYAP1,ADIPOQ,ADIPOR2,ADRA1A,ADRA2A,AGRP,AGTR1,AGTR2,AGXT,AHCYL1,AKAP8,AKR1C1,AKT2,ALDH3A1,ANGPTL3,ANXA1,ANXA2,ANXA3,APC,APOA2,APOB,APPL1,AR,ARG1,ARID1A,ARID1B,ASIP,ASNS,ATP1A2,ATP1A3,ATP2B1,ATP6V0A1,ATP6V0D1,ATP6V0E2,ATP6V1B1,ATP6V1B2,ATP6V1C1,ATP6V1D,ATP6V1F,ATP6V1G3,BAD,BAIA…
GO Biological Process	GO:0032386	regulation of intracellular transport	1.08515e-05	1.20609	273.611	330	511	AAAS,ABCA2,ABLIM3,ACTL6A,ADIPOQ,AGER,AGTR2,AKAP8L,AKT2,ANGPT1,ANK3,ANP32B,ANXA2,APP,ARF1,ARV1,ATG13,ATP2A2,ATPIF1,AXIN2,BAG4,BAMBI,BAP1,BARD1,BCAS3,BMP4,BMP6,BMP7,BMPR1A,BNIP3L,BRAF,BRSK2,BTBD9,C1QTNF3,C2CD5,C8orf4,CAPN10,CCL2,CD27,CD300A,CD36,CDC42,CDH1,CDH3,CDK1,CDK5R1,CDKL2,CDKN1A,CEMIP,CHERP,CHMP3,CHRM1,CNIH2,CRYAA,CSF3,CSNK2A2,CTDSPL2,CYFIP1,CYLD,DAB2,DAB2IP,DACT1,DERL2,DERL3,DHX9,DMAP1,DMTN…
GO Biological Process	GO:0006397	mRNA processing	1.29538e-05	1.21335	252.193	306	471	A1CF,AAR2,ADAR,ADARB1,ADARB2,AFF2,AHCYL1,AKAP17A,AKAP8L,APOBEC4,APP,AQR,AURKAIP1,BCAS2,BUD13,C1QBP,CASC3,CCAR1,CCAR2,CCNH,CDC5L,CDC73,CDK12,CDK13,CELF1,CELF2,CELF3,CELF4,CELF5,CELF6,CHERP,CHTOP,CIR1,CLASRP,CLNS1A,CMTR1,CNOT6L,CPEB1,CPSF2,CPSF4,CPSF6,CPSF7,CRNKL1,CSTF2,CSTF2T,CSTF3,CTNNBL1,CWC15,CWC22,CWC27,DDX1,DDX17,DDX20,DDX23,DDX39A,DDX41,DDX42,DDX46,DDX5,DHX15,DHX32,DHX35,DHX40,DHX8,DHX9,DNAJ…
GO Biological Process	GO:1903827	regulation of cellular protein localization	1.68649e-05	1.18678	320.195	380	598	ABCA12,ABHD17C,ABLIM3,ACSL3,ACTL6A,ACTN2,ADIPOQ,AGER,AGR2,AGTR2,AKT2,ANGPT1,ANK3,ANP32B,AP2M1,APC,APP,APPL1,AR,ARF6,ARHGEF16,ASTN2,ATG13,ATPIF1,AXIN2,BAD,BAG4,BAMBI,BAP1,BARD1,BCAS3,BCL2,BCL2L1,BCL2L11,BDNF,BICD1,BID,BMF,BMP4,BMP6,BMP7,BMPR1A,BNIP3L,BRSK2,C1QTNF3,C2CD5,C8orf4,CAV3,CCDC88A,CCL2,CCNE2,CCT2,CCT7,CD27,CD36,CDC42,CDCA5,CDH1,CDH2,CDK1,CDK5R1,CDK5RAP3,CDKL2,CDKN1A,CEMIP,CHERP,CHRM1,CLDN…
GO Biological Process	GO:1902580	single-organism cellular localization	1.79144e-05	1.1524	471.189	543	880	AAAS,ABCA1,ABCA12,ABRA,ACACA,ACACB,ACTN2,ACTN4,ACTR2,ACTR3,ADIPOQ,ADORA1,AGER,AGK,AKT2,AMN,ANK1,ANK2,ANK3,ANXA2,AP3B1,AP3M1,AP3S2,AP4M1,APBA1,APP,ARF1,ARHGAP21,ARHGAP44,ARL3,ARL5A,ARL5B,ARL6,ARL6IP1,ARNTL,ASIP,ATG4A,ATG4B,ATG4C,ATP1B1,ATP1B3,ATP5A1,ATP5B,ATP5G1,ATP5G2,ATP5G3,ATP5I,ATP5J,ATP5J2,ATP5O,BAD,BAG4,BAG6,BBS12,BBS7,BCL2L11,BCL6,BICD1,BICD2,BID,BLOC1S4,BLOC1S5,BMF,BORCS5,BRAF,C2CD5,CACNB2…
GO Biological Process	GO:0034248	regulation of cellular amide metabolic process	2.11237e-05	1.21132	246.839	299	461	AAAS,ABCA7,ACO1,ADAR,AGO1,AGO2,AGO3,AGO4,AJUBA,AKT2,APP,ATXN2,BANK1,BARHL2,BCDIN3D,BMP4,BOLL,C1QBP,C8orf88,CAPRIN1,CAPRIN2,CASC3,CCL5,CDK4,CDK5RAP1,CELF1,CELF4,CHRNA7,CIRBP,CNOT1,CNOT10,CNOT11,CNOT2,CNOT3,CNOT6,CNOT6L,CNOT8,CNOT9,COA3,CPEB1,CPEB2,CPEB3,CPEB4,CSNK1E,CTIF,CYFIP1,CYR61,DAPK1,DAPK3,DAZL,DDX1,DDX25,DDX5,DDX6,DGCR8,DHX9,DICER1,DIO2,DNAJC1,DNAJC3,DND1,DROSHA,DTD1,EEF2,EEFSEC,EFNA1,EIF1B…
GO Biological Process	GO:0045786	negative regulation of cell cycle	2.13668e-05	1.19152	298.777	356	558	ABRAXAS1,ADCYAP1,ALOX15B,ANGEL2,APAF1,APBB1,APBB2,APC,ATF2,ATR,ATRIP,AURKAIP1,BARD1,BCL2,BCL2L1,BCL6,BMI1,BMP2,BMP4,BMP7,BRCA1,BRCC3,BRD7,BRINP1,BRINP2,BRINP3,BRIP1,BRSK1,BTG3,BUB3,CAB39,CAMK2N1,CARM1,CASP3,CBX3,CBX5,CCNB1,CCND1,CCNE2,CCNG2,CDC14A,CDC14B,CDC5L,CDC6,CDC7,CDC73,CDK1,CDK4,CDK5RAP1,CDK5RAP3,CDK6,CDK9,CDKN1A,CDKN1C,CDKN2A,CDKN2B,CDKN2C,CDKN3,CENPF,CENPJ,CEP63,CGRRF1,CHEK1,CHEK2,CHFR,C…
GO Biological Process	GO:0051223	regulation of protein transport	2.40364e-05	1.16234	406.936	473	760	AACS,ABAT,ABLIM3,ACSL3,ACTL6A,ACVR1C,ADCY5,ADIPOQ,ADORA2A,ADRA2A,ADRA2C,AGER,AGTR2,AKT2,ALOX15B,ANGPT1,ANK3,ANKRD1,ANP32B,ANXA1,ANXA4,APBB1,APOA1,APOA2,APP,ARF1,ARFIP1,ARG2,ARL2BP,ARNTL,ATG13,ATG5,ATPIF1,AXIN2,BAD,BAG4,BAMBI,BANK1,BAP1,BARD1,BCAS3,BMP4,BMP6,BMP7,BMP8A,BMPR1A,BNIP3L,BRSK2,C1QTNF3,C2CD5,C8orf4,CACNA1A,CACNA1C,CACNA1D,CACNA1E,CACNA2D2,CADM1,CAPN10,CARD18,CASR,CCL2,CCL5,CCR7,CD27,CD3…
GO Biological Process	GO:0006417	regulation of translation	3.1231e-05	1.21592	228.634	278	427	AAAS,ACO1,ADAR,AGO1,AGO2,AGO3,AGO4,AJUBA,AKT2,APP,ATXN2,BANK1,BARHL2,BCDIN3D,BMP4,BOLL,C1QBP,C8orf88,CAPRIN1,CAPRIN2,CASC3,CCL5,CDK4,CDK5RAP1,CELF1,CELF4,CIRBP,CNOT1,CNOT10,CNOT11,CNOT2,CNOT3,CNOT6,CNOT6L,CNOT8,CNOT9,COA3,CPEB1,CPEB2,CPEB3,CPEB4,CTIF,CYFIP1,DAPK1,DAPK3,DAZL,DDX1,DDX25,DDX5,DDX6,DGCR8,DHX9,DICER1,DIO2,DNAJC1,DNAJC3,DND1,DROSHA,DTD1,EEF2,EEFSEC,EIF1B,EIF2A,EIF2AK1,EIF2AK2,EIF2AK4,E…
GO Biological Process	GO:0032870	cellular response to hormone stimulus	3.36023e-05	1.18941	293.422	349	548	ABCB4,ABHD2,ACACA,ACOD1,ACTN2,ADCY1,ADCY2,ADCY3,ADCY4,ADCY5,ADCY6,ADCY7,ADCY8,ADCY9,ADCYAP1,ADIPOQ,ADIPOR2,ADRA2A,AGRP,AGTR1,AGTR2,AHCYL1,AKAP8,AKR1C1,AKT2,ANXA1,APC,APOB,APPL1,AR,ARG1,ARID1A,ARID1B,ASIP,ASNS,ATP1A2,ATP1A3,ATP2B1,ATP6V0A1,ATP6V0D1,ATP6V0E2,ATP6V1B1,ATP6V1B2,ATP6V1C1,ATP6V1D,ATP6V1F,ATP6V1G3,BAIAP2L1,BAIAP2L2,BMP4,BMP7,BRCA1,BRIP1,C2CD5,CACNA1H,CALCOCO1,CAMK2A,CAPN10,CARM1,CAV1,CA…
GO Biological Process	GO:0035136	forelimb morphogenesis	3.80614e-05	1.68085	21.4177	36	40	ALDH1A2,ALX3,ALX4,CACNA1C,CTNNB1,EN1,FMN1,GDF5,HOXD10,HOXD9,IFT122,LNPK,MSX1,MSX2,NIPBL,OSR1,OSR2,RDH10,RECK,RNF165,RPGRIP1L,RSPO2,RUNX2,SALL3,SHH,SHOX2,TBX3,TBX5,TFAP2A,TFAP2B,TP63,TWIST1,WNT3,WNT7A,WNT9A,ZBTB16
GO Biological Process	GO:0006836	neurotransmitter transport	3.85828e-05	1.37403	74.9619	103	140	APBA1,ATP1A2,BAIAP3,BRSK1,CACNA1B,CADPS,CASK,CHAT,CPLX1,CPLX2,CPLX4,DDC,DGKI,DOC2A,DOC2B,DVL1,GABRA2,GAD1,GAD2,GLUL,GRM4,HRH3,HSPA8,ICA1,KCNJ10,LIN7A,LIN7B,LIN7C,NF1,NLGN1,NRXN1,NRXN2,OTOF,PCLO,PPFIA1,PPFIA2,PPFIA3,PPFIA4,PRKN,PSEN1,PTPRN2,RIMS1,RIMS2,RIMS3,RIMS4,RPH3A,SCRIB,SLC17A6,SLC17A8,SLC18A1,SLC18A2,SLC1A3,SLC22A1,SLC22A2,SLC22A3,SLC32A1,SLC38A1,SLC6A11,SLC6A12,SLC6A13,SLC6A15,SLC6A16,SLC6…
GO Biological Process	GO:0010256	endomembrane system organization	3.89895e-05	1.19586	270.934	324	506	A4GALT,AAAS,ABCA1,ABCA12,ACTN2,ADIPOQ,AGFG1,AKAP8L,AKT2,AKTIP,ALS2,AMN,ANK1,ANK2,ANK3,ANO3,ANO4,ANO6,ANO7,ANXA2,ARFGEF1,ARFGEF2,ARHGAP21,ARHGAP44,ARHGEF7,ARL6,ARL6IP1,ARV1,ATL2,ATL3,ATP1B1,ATP1B3,ATP2A2,ATP8B1,ATP8B4,BAG4,BAG6,BAIAP2L1,BAIAP2L2,BANF1,BCAS3,BIN2,BNIP1,C2CD5,CACNB2,CACNB3,CALCR,CAV1,CAV2,CAV3,CAVIN2,CCDC136,CCNB1,CCNB2,CDC42,CDH1,CDH2,CDK1,CHMP1B,CHMP3,CHMP4B,CHMP4C,CHMP6,CIT,CLASP…
GO Biological Process	GO:0008284	positive regulation of cell proliferation	4.09764e-05	1.14897	457.803	526	855
GO Biological Process	GO:0000375	RNA splicing, via transesterification reactions	4.95597e-05	1.25805	154.207	194	288	AAR2,AQR,BCAS2,BUD13,CASC3,CCAR1,CDC5L,CDK13,CELF1,CELF2,CELF4,CHERP,CLNS1A,CPSF2,CPSF4,CPSF7,CRNKL1,CSTF2,CSTF2T,CSTF3,CTNNBL1,CWC15,CWC22,CWC27,DDX1,DDX17,DDX20,DDX23,DDX39A,DDX41,DDX42,DDX46,DDX5,DHX15,DHX32,DHX35,DHX40,DHX8,DHX9,DNAJC8,DQX1,EFTUD2,ELAVL1,ELAVL2,ENSG00000282246,ESRP2,ESS2,FRG1,FUS,GCFC2,GEMIN5,GTF2F1,GTF2F2,HNRNPA0,HNRNPA1,HNRNPA2B1,HNRNPA3,HNRNPC,HNRNPD,HNRNPF,HNRNPH1,HNRNPH3…
GO Biological Process	GO:0016567	protein ubiquitination	5.22903e-05	1.16201	381.235	443	712	ABTB2,AKTIP,AMFR,ANAPC1,ANAPC4,ANAPC5,ANAPC7,ANKIB1,AREL1,ARIH1,ARRDC4,ASB10,ASB14,ASB15,ASB18,ASB2,ASB4,ASB7,ASB8,ASB9,ATG7,BACH1,BACH2,BARD1,BCL10,BCL2,BCOR,BIRC2,BIRC3,BIRC6,BIRC8,BLMH,BMI1,BRCA1,BTBD11,BTBD2,BTBD3,BTBD9,BTRC,BUB3,C18orf25,CACUL1,CAND1,CBFB,CBL,CBLB,CBLL1,CBX8,CCNB1,CCNB1IP1,CDC23,CDC27,CDC34,CDC42,CDC73,CDK1,CHFR,CNOT4,CTR9,CUL1,CUL3,CUL7,CUL9,DCAF1,DCAF10,DCAF11,DCAF12,DCAF1…
GO Biological Process	GO:0000398	mRNA splicing, via spliceosome	5.44015e-05	1.25818	152.601	192	285	AAR2,AQR,BCAS2,BUD13,CASC3,CCAR1,CDC5L,CDK13,CELF1,CELF2,CELF4,CHERP,CLNS1A,CPSF2,CPSF4,CPSF7,CRNKL1,CSTF2,CSTF2T,CSTF3,CTNNBL1,CWC15,CWC22,CWC27,DDX1,DDX17,DDX20,DDX23,DDX39A,DDX41,DDX42,DDX46,DDX5,DHX15,DHX32,DHX35,DHX40,DHX8,DHX9,DNAJC8,DQX1,EFTUD2,ELAVL1,ELAVL2,ENSG00000282246,ESRP2,ESS2,FRG1,FUS,GCFC2,GEMIN5,GTF2F1,GTF2F2,HNRNPA0,HNRNPA1,HNRNPA2B1,HNRNPA3,HNRNPC,HNRNPD,HNRNPF,HNRNPH1,HNRNPH3…
GO Biological Process	GO:0007010	cytoskeleton organization	5.69315e-05	1.13966	502.78	573	939
GO Biological Process	GO:0044802	single-organism membrane organization	6.78974e-05	1.14895	436.921	502	816	A4GALT,AAAS,ABCA1,ABCA12,ABCA7,ABCB1,ABCB4,ACAA2,ACTN2,ADAM2,ADIPOQ,ADORA1,AFG3L2,AGER,AGK,AKAP8L,AKT2,AMN,ANK1,ANK2,ANK3,ANKFY1,ANO3,ANO4,ANO6,ANO7,ANXA2,AP4M1,APOO,APOOL,ARF1,ARHGAP44,ARL5A,ARL5B,ARL6,ARL6IP1,ARV1,ATF2,ATG4A,ATG4B,ATG4C,ATL2,ATP10A,ATP10B,ATP10D,ATP11A,ATP11B,ATP1B1,ATP1B3,ATP2A2,ATP5A1,ATP5B,ATP5G1,ATP5G2,ATP5G3,ATP5I,ATP5J,ATP5J2,ATP5O,ATP8A2,ATP8B1,ATP8B4,ATP9A,ATP9B,ATPIF1,…
GO Biological Process	GO:0010608	posttranscriptional regulation of gene expression	7.85407e-05	1.18025	298.241	352	557	AAAS,ACO1,ADAR,AGO1,AGO2,AGO3,AGO4,AJUBA,AKT2,ANGEL2,ANP32A,APP,ATG14,ATXN2,AXIN2,BANK1,BARHL2,BCDIN3D,BMP4,BOLL,C1QBP,C8orf88,CAPRIN1,CAPRIN2,CASC3,CAV1,CCL5,CDK4,CDK5RAP1,CELF1,CELF4,CIRBP,CNOT1,CNOT10,CNOT11,CNOT2,CNOT3,CNOT6,CNOT6L,CNOT8,CNOT9,COA3,CPEB1,CPEB2,CPEB3,CPEB4,CTIF,CYFIP1,DAPK1,DAPK3,DAZL,DDX1,DDX25,DDX5,DDX6,DGCR8,DHX36,DHX9,DICER1,DIO2,DNAJC1,DNAJC3,DND1,DROSHA,DTD1,E2F1,EEF2,EE…
GO Biological Process	GO:0023061	signal release	8.18483e-05	1.33082	89.4189	119	167	ACVR2B,ADCYAP1,AGTR2,ANXA1,APBA1,BAIAP3,BRSK1,CACNA1B,CADPS,CAMK2G,CASK,CHAT,CPLX1,CPLX2,CRHR1,DGKI,DOC2A,DOC2B,DVL1,EDN1,EDN3,EXOC3L1,FAM3B,FZD4,GAD1,GAD2,GAL,GATA3,GHRH,GHSR,GRM4,HNF1B,HRH3,HSPA8,IL6,ILDR2,INHBA,LEP,LIN7A,LIN7B,LIN7C,LTBP4,MAFA,MC4R,MYO5A,NEUROD1,NF1,NLGN1,NPFF,NRXN1,NRXN2,OTOF,PCLO,PDX1,PPFIA1,PPFIA2,PPFIA3,PPFIA4,PSEN1,PTPRN2,RAB11FIP2,RAB11FIP5,RAB1A,RAF1,RAPGEF4,RIMS1,RIMS2…
GO Biological Process	GO:0060538	skeletal muscle organ development	8.47522e-05	1.37538	69.0721	95	129	ANKRD1,ASB2,ATF3,BASP1,BCL9,BCL9L,BIN3,BVES,CAV1,CAV2,CCNT2,CDON,CFL2,CFLAR,CHRNA1,CNTFR,COPS2,CSRP3,DCN,DLL1,DMRTA2,DNER,EEF2,EGR1,EGR2,EOMES,EP300,FGFRL1,FLNB,FOS,FOXL2,FOXN2,FOXP2,GPCPD1,GPX1,GTF3C5,HIVEP3,HLF,HLX,HOMER1,HOXD10,HOXD9,KCNAB1,KIAA1161,KLF5,KLHL40,KLHL41,LARGE1,LEMD2,MAFF,MAPK14,MEF2C,MEF2D,MEOX2,METTL21C,MSC,MYF5,MYF6,MYH14,MYH15,MYL6,MYL6B,MYLK2,MYOD1,MYOG,MYOM1,MYOM2,NEURL1,NF…
GO Biological Process	GO:0001558	regulation of cell growth	9.55101e-05	1.21589	205.61	250	384	ACVR1B,ACVRL1,ADAM10,ADAM17,ADIPOR2,ADNP,AGTR1,AGTR2,AKAP6,APBB1,APBB2,BAP1,BARHL2,BCL11A,BCL2,BCL6,BDKRB1,BDNF,BMPR2,BRAT1,BTG1,CAMK2D,CAPRIN2,CAV3,CCAR2,CD38,CDA,CDC42,CDC73,CDH4,CDK11A,CDK19,CDK5R1,CDKN1A,CDKN2A,CDKN2AIP,CDKN2C,CHPT1,CLSTN3,CPNE6,CRIM1,CSNK2A1,CSNK2A3,CTDP1,CTGF,CTTN,CXCL16,CYFIP1,CYP27B1,CYR61,DCBLD2,DCC,DCSTAMP,DCUN1D3,DDR1,DERL2,DNM2,DNPH1,DPYSL2,DSCAM,EBAG9,EDN1,EFNA5,EGLN…
GO Biological Process	GO:0016071	mRNA metabolic process	0.000163936	1.15911	352.856	409	659	A1CF,AAR2,ADAR,ADARB1,ADARB2,AFF2,AGO1,AGO2,AGO3,AGO4,AHCYL1,AKAP17A,AKAP8L,APOBEC4,APP,AQR,AURKAIP1,BCAS2,BUD13,C1QBP,CASC3,CCAR1,CCAR2,CCNH,CDC5L,CDC73,CDK12,CDK13,CELF1,CELF2,CELF3,CELF4,CELF5,CELF6,CHERP,CHTOP,CIR1,CLASRP,CLNS1A,CMTR1,CNOT1,CNOT10,CNOT11,CNOT2,CNOT3,CNOT4,CNOT6,CNOT6L,CNOT8,CNOT9,CPEB1,CPSF2,CPSF4,CPSF6,CPSF7,CRNKL1,CSDE1,CSTF2,CSTF2T,CSTF3,CTIF,CTNNBL1,CWC15,CWC22,CWC27,DDX1…
GO Biological Process	GO:0009894	regulation of catabolic process	0.000167656	1.17223	301.99	354	564	AAAS,ABHD5,ACACB,ADGRB1,ADORA1,ADRA2A,ADRB2,AGAP2,AGO2,AKT2,ANAPC1,ANAPC4,ANAPC5,ANAPC7,ANGPTL3,ANKIB1,ANXA2,APAF1,APC,APOA1,APOA2,ARIH1,ARNTL,ASB9,ATG4B,ATG7,ATPIF1,ATXN3,AXIN1,AZIN1,AZIN2,BAG6,BANP,BARD1,BBS7,BRSK2,BSCL2,BTRC,BUB3,CAV1,CAV3,CBFA2T3,CCAR2,CCNB1,CDC23,CDC27,CDC42,CDK1,CDK4,CDK5RAP3,CHEK2,CHFR,CIDEA,CNOT1,CNOT8,CNR1,CPEB3,CRTC3,CSNK1A1,CSNK1D,CSNK1E,CSNK2A1,CSNK2A3,CTSC,CUL1,DAB2,…
GO Biological Process	GO:0035116	embryonic hindlimb morphogenesis	0.000168764	1.73881	15.5278	27	29	AFF3,ALX3,ALX4,BMP4,CHD7,CTNNB1,FGF8,GNAS,MED1,MSX1,MSX2,NOTCH1,OSR1,OSR2,PITX1,PITX2,RARB,RARG,RPGRIP1L,RSPO2,SHH,TBX3,TP63,TWIST1,WNT3,WNT7A,ZBTB16
GO Biological Process	GO:0007519	skeletal muscle tissue development	0.000173942	1.3737	64.7885	89	121	ANKRD1,ASB2,ATF3,BCL9,BCL9L,BIN3,BVES,CAV1,CAV2,CCNT2,CDON,CFL2,CFLAR,CHRNA1,COPS2,CSRP3,DCN,DLL1,DMRTA2,DNER,EEF2,EGR1,EGR2,EOMES,EP300,FLNB,FOS,FOXL2,FOXN2,FOXP2,GPCPD1,GPX1,GTF3C5,HIVEP3,HLF,HLX,HOMER1,HOXD10,HOXD9,KCNAB1,KIAA1161,KLF5,KLHL40,KLHL41,LEMD2,MAFF,MAPK14,MEF2C,MEF2D,MEOX2,METTL21C,MSC,MYF5,MYF6,MYH14,MYH15,MYL6,MYL6B,MYLK2,MYOD1,MYOG,MYOM1,MYOM2,NEURL1,NF1,NOTCH1,NR2F2,PAX5,PAX7,P…
GO Biological Process	GO:0030036	actin cytoskeleton organization	0.00017769	1.20029	223.279	268	417	ABI1,ABI2,ABLIM2,ABLIM3,ABR,ACTB,ACTC1,ACTG1,ACTN1,ACTN2,ACTN4,ACTR2,ACTR3,ACTR3B,ACTR3C,ADD1,ADD2,ADRA2A,ANKRD1,ANTXR1,ANXA1,ARAP1,ARF1,ARF6,ARHGAP12,ARHGAP25,ARHGAP26,ARHGAP35,ARHGAP6,ARPC2,ARPC3,ARPC5L,ATP2C1,ATXN3,AUTS2,BAIAP2L1,BAIAP2L2,BCL2,BCL6,BIN3,BRSK2,CAP2,CAPN10,CAPN3,CARMIL1,CARMIL2,CASQ2,CAV3,CDC42,CDC42BPA,CDC42BPB,CFL2,CFLAR,CGNL1,CNN3,COBLL1,CORO1A,CORO1C,CORO2B,CORO6,CSRP3,CTNNA…
GO Biological Process	GO:0009896	positive regulation of catabolic process	0.000198108	1.21824	186.334	227	348	ABHD5,ADRA2A,ADRB2,AGO2,AKT2,ANAPC1,ANAPC4,ANAPC5,ANAPC7,ANGPTL3,ANKIB1,APC,APOA1,APOA2,ARIH1,ASB9,ATG4B,ATG7,ATPIF1,ATXN3,AXIN1,BAG6,BARD1,BBS7,BTRC,BUB3,CAV1,CAV3,CBFA2T3,CCNB1,CDC23,CDC27,CDK1,CHFR,CNOT1,CNOT8,CPEB3,CSNK1A1,CSNK1D,CSNK1E,CSNK2A1,CSNK2A3,CTSC,CUL1,DAB2,DAB2IP,DACT1,DET1,DTL,DVL1,EDEM1,EDEM2,EGF,EGLN2,ENDOG,ESRRB,EZR,FBXL5,FBXO22,FBXO5,FBXW7,FMR1,FOXO1,GCLC,GGA1,GGA3,GJA1,GPD1,G…
GO Biological Process	GO:0007346	regulation of mitotic cell cycle	0.000198312	1.15961	343.219	398	641	AATF,ACTR1A,ADAM17,AFAP1L2,ALMS1,ANAPC1,ANAPC4,ANAPC5,ANAPC7,ANGEL2,ANKRD17,ANKRD53,ANXA1,APC,APP,ASCL1,ASNS,ATF2,AURKAIP1,BCL2,BCL2L1,BCL6,BID,BMP4,BMP7,BRCA1,BRCA2,BRD4,BRD7,BRINP1,BRINP2,BRINP3,BTG3,BTRC,BUB3,CARM1,CAV2,CCDC8,CCL2,CCNB1,CCND1,CCND2,CDC14A,CDC14B,CDC23,CDC27,CDC42,CDC6,CDC7,CDC73,CDCA5,CDK1,CDK11A,CDK13,CDK19,CDK4,CDK5RAP3,CDK6,CDK8,CDKN1A,CDKN1C,CDKN2B,CENPE,CENPF,CENPJ,CEP135…
GO Biological Process	GO:0033157	regulation of intracellular protein transport	0.000216195	1.20993	199.185	241	372	ABLIM3,ACTL6A,ADIPOQ,AGER,AGTR2,AKT2,ANGPT1,ANK3,ANP32B,APP,ATG13,ATPIF1,AXIN2,BAG4,BAMBI,BAP1,BARD1,BCAS3,BMP4,BMP6,BMP7,BMPR1A,BNIP3L,BRSK2,C1QTNF3,C2CD5,C8orf4,CCL2,CD27,CD36,CDC42,CDH1,CDK1,CDK5R1,CDKL2,CDKN1A,CEMIP,CHERP,CHRM1,CSF3,CSNK2A2,CTDSPL2,CYLD,DAB2,DAB2IP,DACT1,DERL2,DERL3,DMAP1,DMTN,DPH6,DTWD2,DYRK2,ECT2,EDAR,EDEM1,EDEM2,EFCAB7,EGF,ERBB2,ERBB4,ERLEC1,F2,FAF1,FAM20B,FBXW11,FBXW7,FER…
GO Biological Process	GO:0010564	regulation of cell cycle process	0.000237845	1.15201	368.92	425	689	ACTR1A,ADAM17,AKT2,ALMS1,ANAPC1,ANAPC4,ANAPC5,ANAPC7,ANKRD17,ANKRD53,ANXA1,APAF1,APC,APP,AURKAIP1,AURKC,AXIN2,BCL2,BCL6,BID,BIN1,BIRC6,BMI1,BMP4,BMP7,BRCA1,BRCA2,BRD4,BRD7,BTRC,BUB3,C8orf4,CARM1,CAV2,CBX3,CBX5,CCDC36,CCDC8,CCL2,CCNB1,CCND1,CCND2,CDC14A,CDC14B,CDC23,CDC27,CDC42,CDC6,CDC7,CDC73,CDCA5,CDK1,CDK13,CDK4,CDK5R1,CDK5RAP3,CDK6,CDK9,CDKN1A,CDKN1C,CDKN2B,CENPE,CENPF,CENPJ,CEP120,CEP135,CEP1…
GO Biological Process	GO:0006403	RNA localization	0.000244581	1.28574	106.553	137	199	AAAS,AGFG1,AHCTF1,ATR,ATXN2,BICD1,BICD2,BUD13,C14orf166,CASC3,CCT2,CHTOP,CKAP5,CPEB1,CPSF2,CPSF4,DDX19A,DDX19B,DDX25,DDX39A,DHX9,EIF4E,EIF5A,ENSG00000282246,ENY2,EXOSC2,EXOSC3,FBL,FLOT1,FMR1,FYTTD1,G3BP2,GLE1,HHEX,HNRNPA1,HNRNPA1L2,HNRNPA2B1,HNRNPA3,HNRNPU,IGF2BP1,IGF2BP2,IGF2BP3,IWS1,KHSRP,KIF5C,LRPPRC,MAGOH,MAGOHB,MEX3D,MVP,NCBP1,NCBP2,NCBP3,NOP58,NPM1,NUP107,NUP133,NUP153,NUP155,NUP160,NUP188,…
GO Biological Process	GO:0035115	embryonic forelimb morphogenesis	0.000257546	1.69253	17.1342	29	32	ALDH1A2,ALX3,ALX4,CACNA1C,CTNNB1,EN1,HOXD9,IFT122,LNPK,MSX1,MSX2,NIPBL,OSR1,OSR2,RDH10,RECK,RPGRIP1L,RSPO2,RUNX2,SHH,SHOX2,TBX3,TBX5,TFAP2A,TP63,TWIST1,WNT3,WNT7A,WNT9A
GO Biological Process	GO:0030705	cytoskeleton-dependent intracellular transport	0.000264756	1.32864	79.7809	106	149	ACTN4,AP3B1,AP3M1,AP3S2,APBA1,APP,ARHGAP21,ARL3,BBS12,BICD1,BICD2,BLOC1S4,BLOC1S5,BORCS5,CAMSAP3,CCDC88A,CCDC88C,CDC42,CLUAP1,COPG1,DCTN1,DST,DTNBP1,DYNC1H1,DYNC1I1,DYNC1I2,DYNC2H1,DYNLL1,DYNLL2,DYNLRB1,DYNLRB2,ENSG00000264324,FNBP1L,HIF1A,HOOK1,HOOK3,HSPB1,HTT,ICK,IFT122,IFT20,IFT22,IFT27,IFT43,IFT57,IFT80,IFT81,KIF13A,KIF13B,KIF17,KIF1B,KIF1C,KIF23,KIF3A,KIF3B,KIF3C,KIF5A,KIF5B,KIF5C,KIFAP3,LRP…
GO Biological Process	GO:1903312	negative regulation of mRNA metabolic process	0.000287531	1.62818	20.8822	34	39	BAG4,BARD1,C1QBP,CCNT1,CDK9,CELF4,CTR9,DHX34,DYRK1A,FMR1,HNRNPA2B1,HNRNPK,NBAS,NPM1,PABPC1,PKP3,PTBP1,RBMX,RNF20,RNF40,RNPS1,SFSWAP,SRSF10,SRSF12,SRSF4,SRSF6,SRSF7,SRSF9,SUPT5H,TMBIM6,TOB1,TRA2B,U2AF2,ZC3H14
GO Biological Process	GO:0050658	RNA transport	0.000330013	1.29783	94.7733	123	177	AAAS,AGFG1,AHCTF1,ATXN2,BICD2,BUD13,C14orf166,CASC3,CHTOP,CKAP5,CPEB1,CPSF2,CPSF4,DDX19A,DDX19B,DDX25,DDX39A,DHX9,EIF4E,EIF5A,ENY2,FLOT1,FMR1,FYTTD1,G3BP2,GLE1,HHEX,HNRNPA1,HNRNPA1L2,HNRNPA2B1,HNRNPA3,IGF2BP1,IGF2BP2,IGF2BP3,IWS1,KHSRP,KIF5C,LRPPRC,MAGOH,MAGOHB,MVP,NCBP1,NCBP2,NCBP3,NPM1,NUP107,NUP133,NUP153,NUP155,NUP160,NUP188,NUP210,NUP214,NUP35,NUP54,NUP58,NUP88,NUP93,NUP98,NXF1,NXF2,NXF2B,NX…
GO Biological Process	GO:0051236	establishment of RNA localization	0.000381657	1.29377	95.8442	124	179	AAAS,AGFG1,AHCTF1,ATR,ATXN2,BICD2,BUD13,C14orf166,CASC3,CHTOP,CKAP5,CPEB1,CPSF2,CPSF4,DDX19A,DDX19B,DDX25,DDX39A,DHX9,EIF4E,EIF5A,ENY2,FLOT1,FMR1,FYTTD1,G3BP2,GLE1,HHEX,HNRNPA1,HNRNPA1L2,HNRNPA2B1,HNRNPA3,IGF2BP1,IGF2BP2,IGF2BP3,IWS1,KHSRP,KIF5C,LRPPRC,MAGOH,MAGOHB,MVP,NCBP1,NCBP2,NCBP3,NPM1,NUP107,NUP133,NUP153,NUP155,NUP160,NUP188,NUP210,NUP214,NUP35,NUP54,NUP58,NUP88,NUP93,NUP98,NXF1,NXF2,NXF2…
GO Biological Process	GO:0071705	nitrogen compound transport	0.000533972	1.16681	281.107	328	525	AAAS,ABCA1,ABCA12,ABCA7,ABCB1,ABCB4,ABCB6,ABCB9,ABCG2,ACVR2B,ADCYAP1,AGFG1,AHCTF1,AMN,ANXA1,APBA1,AQP10,AQP9,ATP11B,ATP8B1,ATXN2,AZIN2,BICD2,BUD13,C14orf166,C2orf83,CADPS,CAMK2G,CASC3,CDH17,CHRM5,CHTOP,CKAP5,CPEB1,CPLX1,CPSF2,CPSF4,CRHR1,CSF2,CUBN,DDC,DDX19A,DDX19B,DDX25,DDX39A,DHX9,DRD1,EDN1,EDN3,EIF4E,EIF5A,ENY2,EXOC3L1,FAM3B,FLOT1,FLVCR2,FMR1,FYTTD1,G3BP2,GAL,GHRH,GHSR,GIPC1,GJA1,GLE1,GLS,GLS2…
GO Biological Process	GO:0051028	mRNA transport	0.000577572	1.31756	78.1746	103	146	AAAS,AGFG1,AHCTF1,BICD2,BUD13,CASC3,CHTOP,CPEB1,CPSF2,CPSF4,DDX19A,DDX19B,DDX25,DDX39A,DHX9,EIF4E,EIF5A,ENY2,FMR1,FYTTD1,G3BP2,GLE1,HHEX,HNRNPA1,HNRNPA1L2,HNRNPA2B1,HNRNPA3,IGF2BP1,IGF2BP2,IGF2BP3,IWS1,KHSRP,KIF5C,LRPPRC,MAGOH,MAGOHB,MVP,NCBP1,NCBP2,NCBP3,NUP107,NUP133,NUP153,NUP155,NUP160,NUP188,NUP210,NUP214,NUP35,NUP54,NUP58,NUP88,NUP93,NUP98,NXF1,NXF2,NXF2B,NXF5,NXT2,PABPN1,PARP11,POLDIP3,POL…
GO Biological Process	GO:0007018	microtubule-based movement	0.000605265	1.24257	132.79	165	248	ACTR2,ACTR3,AP2A1,AP2B1,AP2M1,AP2S1,AP3B1,AP3M1,AP3S2,APBA1,APP,ARHGAP21,ARL3,BBS12,BICD1,BICD2,BLOC1S4,BLOC1S5,BORCS5,CABYR,CAMSAP3,CCDC39,CCDC63,CDC42,CENPE,CFAP100,CFAP206,CFAP46,CFAP54,CFAP61,CLTA,CLTC,CLUAP1,COPG1,DCTN1,DNAH1,DNAH10,DNAH11,DNAH17,DNAH2,DNAH5,DNAH6,DNAH7,DNAH8,DNAH9,DNAI1,DPCD,DST,DTNBP1,DYNC1H1,DYNC1I1,DYNC1I2,DYNC1LI1,DYNC1LI2,DYNC2H1,DYNLL1,DYNLL2,DYNLRB1,DYNLRB2,ENSG00000…
GO Biological Process	GO:0035195	gene silencing by miRNA	0.00061604	1.57049	23.5595	37	44	ADAR,AGO1,AGO2,AGO3,AGO4,AJUBA,CNOT1,CNOT6,CNOT8,DGCR8,DICER1,DROSHA,HNRNPA2B1,LIN28A,LIN28B,METTL3,MOV10,NCBP1,PRKRA,PUM1,PUM2,RAN,RBM4,SMAD1,SMAD2,SMAD3,SRRT,STAT3,TARBP2,TNRC6A,TNRC6B,TNRC6C,TRIM71,WTIP,ZC3H7B,ZCCHC11,ZFP36
GO Biological Process	GO:0050686	negative regulation of mRNA processing	0.000639234	1.68085	16.0633	27	30	BARD1,C1QBP,CCNT1,CDK9,CELF4,CTR9,DYRK1A,HNRNPA2B1,HNRNPK,NPM1,PTBP1,RBMX,RNF20,RNF40,RNPS1,SFSWAP,SRSF10,SRSF12,SRSF4,SRSF6,SRSF7,SRSF9,SUPT5H,TMBIM6,TRA2B,U2AF2,ZC3H14
GO Biological Process	GO:0031047	gene silencing by RNA	0.000693376	1.43103	41.2291	59	77	ADAR,AGO1,AGO2,AGO3,AGO4,AJUBA,ASZ1,CELF1,CNOT1,CNOT10,CNOT11,CNOT2,CNOT3,CNOT6,CNOT6L,CNOT8,CNOT9,DDX17,DGCR8,DHX9,DICER1,DROSHA,EXD1,FMR1,HENMT1,HNRNPA2B1,LIN28A,LIN28B,METTL3,MOV10,NCBP1,NCBP2,NRDE2,PABPC1,PIWIL2,PIWIL4,PRKRA,PUM1,PUM2,RAN,RBM4,SMAD1,SMAD2,SMAD3,SND1,SRRT,STAT3,TARBP2,TDRD1,TDRD12,TDRKH,TNRC6A,TNRC6B,TNRC6C,TRIM71,WTIP,ZC3H7B,ZCCHC11,ZFP36
GO Biological Process	GO:0022412	cellular process involved in reproduction in multicellular organism	0.00070406	1.23109	142.963	176	267	ABHD2,ACRBP,ACVR1,ADAD1,ADAM2,AFF4,AGFG1,AURKC,BCL2,BCL2L1,BMP4,BMPR1B,BRCA2,BRIP1,C14orf39,CABYR,CATSPER1,CATSPER3,CATSPERB,CCDC136,CCDC36,CCDC63,CCNB1,CCNB1IP1,CD9,CDYL,CELF1,CELF4,CEP57,CFTR,CHD5,CRISP1,CTNNB1,CXADR,DAZL,DDX20,DDX25,DHH,DIAPH2,DMRT1,DNAH1,DND1,DZIP1,ETV5,ETV6,FANCC,FBXO5,FIGLA,FMN2,FNDC3A,FOXC1,FOXL2,FOXO3,FSCN3,FSHB,FSHR,FZD4,GDF9,HMGB2,HOOK1,HSPA2,ICA1L,IHH,ING2,INHBA,INHBB,…
GO Biological Process	GO:0018205	peptidyl-lysine modification	0.000814047	1.22113	153.137	187	286	AAAS,ACTL6A,APBB1,ARID4A,ARID4B,ASH1L,ATF2,BAG6,BCL11A,BEND3,BRCA2,BRD1,BRD8,BRPF1,BRPF3,CAMKMT,CBX4,CDY1,CDY1B,CDY2B,CHD5,CLOCK,CPA4,CREBBP,CRTC2,CTH,CTR9,DMAP1,DOT1L,DR1,DYDC2,EED,EEF1AKMT1,EEF2KMT,EGR2,EHMT2,EIF5A,ELP4,EP300,EP400,EPC1,EPC2,ESCO1,ETFBKMT,EYA1,EZH1,EZH2,GTF3C4,HAT1,HDAC4,HDAC7,HDAC9,IFIH1,ING3,ING4,JADE1,JADE2,JADE3,JMJD6,KANSL1,KANSL2,KANSL3,KAT2A,KAT2B,KAT5,KAT6A,KAT6B,KAT8,K…
GO Biological Process	GO:0097435	supramolecular fiber organization	0.000856511	1.19306	198.649	237	371	ABI1,ABI2,ACTC1,ACTG1,ACTN1,ACTN2,ACTN4,ACTR2,ACTR3,ACTR3B,ACTR3C,ADAMTS14,ADAMTS2,ADAMTS3,ADD1,ADD2,AGFG1,ANKRD1,ANXA2,APP,ARAP1,ARF1,ARHGAP12,ARHGAP25,ARHGAP6,ARPC2,ARPC3,ARPC5L,AXIN1,B4GALT7,BAIAP2L1,BAIAP2L2,BCL2,BIN3,CAP2,CAPN3,CARMIL1,CARMIL2,CASQ2,CAV3,CCDC88A,CCDC88C,CD36,CDC42,CENPJ,CEP120,CFL2,CFLAR,CGNL1,CKAP5,CLASP1,CLASP2,COBLL1,COL11A1,COL11A2,COL12A1,COL14A1,COL1A1,COL1A2,COL3A1,CO…
GO Biological Process	GO:0000209	protein polyubiquitination	0.000904283	1.22088	151.53	185	283	AMFR,ANAPC1,ANAPC4,ANAPC5,ANAPC7,ANKIB1,ARIH1,ASB2,BARD1,BCL2,BIRC2,BLMH,BRCA1,BTRC,C18orf25,CBFB,CBL,CDC23,CDC27,CDC34,CHFR,CUL1,CUL3,DTL,ENSG00000258677,FBXL14,FBXL15,FBXL16,FBXL19,FBXL20,FBXL22,FBXL3,FBXL4,FBXL5,FBXL7,FBXO10,FBXO11,FBXO2,FBXO22,FBXO30,FBXO31,FBXO32,FBXO41,FBXO44,FBXO6,FBXO9,FBXW11,FBXW2,FBXW4,FBXW7,FBXW8,FBXW9,HACE1,HECTD2,ITCH,KLHL20,KLHL3,KLHL42,LMO7,LNPEP,LONRF1,LRSAM1,MAGE…
GO Biological Process	GO:0042327	positive regulation of phosphorylation	0.00100376	1.11632	517.773	578	967
GO Biological Process	GO:0043543	protein acylation	0.0010747	1.29206	85.1353	110	159	AANAT,ABHD17C,ACTL6A,APBB1,ATF2,BAG6,BEND3,BRCA2,BRD1,BRD8,BRPF1,BRPF3,CDY1,CDY1B,CDY2B,CHD5,CLOCK,CPA4,CREBBP,CRTC2,DMAP1,DR1,ELP4,EP300,EP400,EPC1,EPC2,ESCO1,ESCO2,FOXO1,GOLGA7B,GTF3C4,HAT1,HHAT,ING3,ING4,JADE1,JADE2,JADE3,KANSL1,KANSL2,KANSL3,KAT2A,KAT2B,KAT5,KAT6A,KAT6B,KAT8,KMT2A,LDB1,LEF1,MAP3K7,MAP6D1,MBD3,MBIP,MBOAT4,MEAF6,MORF4L1,MSL1,MSL2,MSL3,MYOD1,NAA11,NAA15,NAA16,NAA20,NAA25,NAA30,N…
GO Biological Process	GO:1903706	regulation of hemopoiesis	0.00115935	1.17308	236.13	277	441	ACVR1B,ACVR2A,ADIPOQ,AGER,AGO1,AGO3,AGO4,ANXA1,AP3B1,ATXN1L,BAD,BCL6,BMP4,BRAF,C8orf4,CBFB,CD101,CD27,CD46,CD74,CD83,CD86,CDC73,CDK6,CEBPB,CLDN18,CLPTM1,CREB1,CREBBP,CSF2,CSF3,CSF3R,CTNNB1,CTR9,CYLD,CYP26B1,DCSTAMP,DLL1,DROSHA,DTX1,DUSP10,EIF2AK2,EP300,ERBB2,ESRRA,ETS1,FADD,FANCA,FAS,FBN1,FCGR2B,FOS,FOXC1,FOXJ1,FOXN1,FOXO3,FOXP1,FSHB,FSHR,GABPA,GAS6,GATA2,GATA3,GLI2,GLI3,GNAS,GPR171,GPR55,GPR68,H…
GO Biological Process	GO:0007269	neurotransmitter secretion	0.00131761	1.36336	53.5442	73	100	APBA1,BAIAP3,BRSK1,CACNA1B,CADPS,CASK,CHAT,CPLX1,CPLX2,DGKI,DOC2A,DOC2B,DVL1,GAD1,GAD2,GRM4,HRH3,HSPA8,LIN7A,LIN7B,LIN7C,NF1,NLGN1,NRXN1,NRXN2,OTOF,PCLO,PPFIA1,PPFIA2,PPFIA3,PPFIA4,PSEN1,PTPRN2,RIMS1,RIMS2,RIMS3,RIMS4,RPH3A,SCRIB,SLC18A2,SLC22A2,SLC32A1,SLC6A9,SNAP25,SNAP47,SNAPIN,SNPH,STX1B,STX2,STX3,SYN3,SYNJ1,SYT1,SYT10,SYT11,SYT13,SYT15,SYT17,SYT2,SYT3,SYT6,SYT7,SYT8,SYT9,SYTL1,SYTL3,SYTL4,SY…
GO Biological Process	GO:0007017	microtubule-based process	0.00135916	1.14905	308.95	355	577	ABRAXAS2,ACTR2,ACTR3,AP2A1,AP2B1,AP2M1,AP2S1,AP3B1,AP3M1,AP3S2,APBA1,APP,ARHGAP21,ARHGEF10,ARL3,ATXN3,ATXN7,AUNIP,AURKC,AXIN1,BBS12,BCAS3,BCCIP,BICD1,BICD2,BLOC1S4,BLOC1S5,BORCS5,BRCA1,BRCA2,BRSK1,C11orf63,CABYR,CAMSAP2,CAMSAP3,CAV3,CC2D2A,CCDC39,CCDC63,CCDC68,CCDC69,CCDC8,CCDC88A,CCDC88C,CCNB1,CCSER2,CDC14A,CDC14B,CDC42,CDK1,CENPE,CENPJ,CEP120,CEP135,CEP152,CEP57,CEP63,CEP68,CETN3,CFAP100,CFAP20…
GO Biological Process	GO:0045787	positive regulation of cell cycle	0.00146866	1.18943	191.688	228	358	ADAM17,ANKRD17,ANXA1,APP,ASCL1,ASNS,AURKC,BCL2L11,BRCA1,BRCA2,BRD4,CARM1,CCL2,CCNB1,CCNC,CCND1,CCND2,CCNH,CCNL1,CCNL2,CCNT1,CCNT2,CCNY,CCPG1,CDC42,CDC6,CDC7,CDC73,CDCA5,CDK1,CDK4,CDK5R1,CDK9,CDKN1A,CENPJ,CEP120,CHEK1,CHEK2,CIT,CITED2,CNOT1,CNOT10,CNOT11,CNOT2,CNOT3,CNOT4,CNOT6,CNOT6L,CNOT8,CNOT9,CRADD,CSPP1,CTGF,CUL3,CXCR5,DAB2IP,DAZL,DDX11,DMRT1,DRD2,DRD3,DTL,DUSP3,DYNC1LI1,E2F1,E2F4,E2F8,ECT2,E…
GO Biological Process	GO:0099531	presynaptic process involved in chemical synaptic transmission	0.00148108	1.3518	56.2214	76	105	APBA1,BAIAP3,BRSK1,CACNA1B,CADPS,CASK,CHAT,CPLX1,CPLX2,DGKI,DOC2A,DOC2B,DVL1,GAD1,GAD2,GRM4,HRH3,HSPA8,LIN7A,LIN7B,LIN7C,NF1,NLGN1,NRXN1,NRXN2,OTOF,PCLO,PPFIA1,PPFIA2,PPFIA3,PPFIA4,PRKN,PSEN1,PTPRN2,RIMS1,RIMS2,RIMS3,RIMS4,RPH3A,SCRIB,SLC18A2,SLC22A2,SLC32A1,SLC6A4,SLC6A9,SNAP25,SNAP47,SNAPIN,SNCA,SNPH,STX1B,STX2,STX3,SYN3,SYNJ1,SYT1,SYT10,SYT11,SYT13,SYT15,SYT17,SYT2,SYT3,SYT6,SYT7,SYT8,SYT9,SYT…
GO Biological Process	GO:2001233	regulation of apoptotic signaling pathway	0.00152365	1.18398	201.862	239	377	ACAA2,ACKR3,ACVR1,ADORA2A,AGTR2,APAF1,APOPT1,AR,ATF3,ATPIF1,BAD,BAK1,BCL10,BCL2,BCL2L1,BCL2L10,BCL2L11,BCL2L2-PABPN1,BCLAF1,BID,BIRC6,BMF,BMP4,BMPR1B,BRCA1,CAV1,CCAR2,CD44,CD74,CFLAR,CRADD,CREB3,CREB3L1,CSF2,CTH,CTNNA1,CTNNB1,CTSC,CTSH,CTTN,CYLD,DAB2IP,DAPK1,DAPK2,DAPK3,DBH,DDIAS,DDIT3,DEDD2,DEPTOR,DFNA5,DNAJA1,DNM1L,DYNLL1,DYNLL2,E2F1,ERP29,EYA1,EYA2,EYA3,EYA4,FADD,FAF1,FAIM2,FAS,FASLG,FBXW7,FEM…
GO Biological Process	GO:0033365	protein localization to organelle	0.00155943	1.14589	315.911	362	590	ABCA7,ABRA,AGK,AIP,ANK2,ANKRD13C,AP3B1,AP3M1,AP4M1,ARF6,ARL2BP,ARL5A,ARL5B,ARL6,ARNTL,ATP6V1D,ATR,BAD,BAG6,BANP,BBS9,BCAP29,BCL2L11,BCL6,BICD1,BICD2,BID,BMF,BMP4,BMP7,BRCA2,C12orf66,C2orf71,C5orf42,CACNG2,CARM1,CBLB,CC2D2A,CCDC14,CDK1,CEP57,CEP68,CEP83,CHAMP1,CHCHD4,CHMP4B,CNGB1,CNTLN,COG7,COL1A1,COX18,CRIPT,CROCC,CSE1L,CSNK1D,CSRP3,CTAGE5,CTCF,CTNNB1,DAG1,DCTN2,DDIT3,DDX1,DHX9,DIAPH1,DNAJA1,DNAJ…
GO Biological Process	GO:0051050	positive regulation of transport	0.00184976	1.11163	514.56	572	961
GO Biological Process	GO:0010970	transport along microtubule	0.00187799	1.31317	68.5366	90	128	AP3B1,AP3M1,AP3S2,APBA1,APP,ARHGAP21,ARL3,BBS12,BICD1,BICD2,BLOC1S4,BLOC1S5,BORCS5,CAMSAP3,CDC42,CLUAP1,COPG1,DCTN1,DST,DTNBP1,DYNC1H1,DYNC1I1,DYNC1I2,DYNC2H1,DYNLL1,DYNLL2,DYNLRB1,DYNLRB2,ENSG00000264324,HIF1A,HSPB1,HTT,ICK,IFT122,IFT20,IFT22,IFT27,IFT43,IFT57,IFT80,IFT81,KIF13A,KIF17,KIF1B,KIF23,KIF3A,KIF3B,KIF3C,KIF5A,KIF5B,KIFAP3,LRPPRC,MAPT,NDE1,NDEL1,NEFL,OPA1,PAFAH1B1,PCM1,PEX14,PRKCZ,RAB1…
GO Biological Process	GO:1990778	protein localization to cell periphery	0.00204897	1.26654	93.167	118	174	ABCA12,ACTN2,ADIPOQ,AKT2,AMN,ANK1,ANK2,ANK3,ANXA2,AP4M1,ARHGAP44,ARL6,ATP1B1,ATP1B3,BAG4,C2CD5,CACNB2,CACNB3,CALCR,CAV1,CAV3,CDH1,CDH2,CLASP2,CLIP1,DCHS1,DENND4C,DLG1,DPP10,DPP6,EFR3A,EFR3B,EHD2,EPB41L3,EZR,F11R,FAM126A,FCHO2,FGF13,FLOT1,FLOT2,GAS6,GOLGA4,GOLGA7B,GOLPH3,GPR158,HGNC:18790,IFT20,KCNB1,KCNB2,KCNIP4,KIF13A,KIF1B,LAMA5,LIN7A,LIN7B,LIN7C,LRP6,MACF1,MAP7,MPP5,MYO5A,NFASC,NUBP1,P2RY1,PAC…
GO Biological Process	GO:0035196	production of miRNAs involved in gene silencing by miRNA	0.00240881	1.6601	14.4569	24	27	ADAR,AGO1,AGO2,AGO3,AGO4,DGCR8,DICER1,DROSHA,HNRNPA2B1,LIN28A,LIN28B,METTL3,NCBP1,PRKRA,PUM1,PUM2,SMAD1,SMAD2,SMAD3,SRRT,TARBP2,TRIM71,ZC3H7B,ZCCHC11
GO Biological Process	GO:0035567	non-canonical Wnt signaling pathway	0.00259818	1.29506	73.3556	95	137	AGO1,AGO2,AGO3,AGO4,AP2A1,AP2B1,AP2M1,AP2S1,CALM1,CAMK2A,CDC42,CELSR1,CELSR2,CELSR3,CLTC,CTHRC1,CTNNB1,DAAM1,DVL1,DVL3,FRZB,FZD1,FZD2,FZD3,FZD4,FZD5,FZD7,FZD8,FZD9,GNAO1,GNG2,GPC6,LEF1,MAGI2,MAP3K7,MOV10,MYOC,NFATC1,NLK,PDE6A,PDE6B,PLCB1,PPP3CA,PPP3CB,PPP3R1,PRICKLE1,PRICKLE2,PSMA5,PSMA6,PSMA7,PSMA8,PSMB10,PSMB2,PSMB3,PSMB4,PSMB7,PSMC2,PSMC3,PSMC4,PSMC5,PSMD1,PSMD11,PSMD12,PSMD13,PSMD14,PSMD2,PSM…
GO Biological Process	GO:1903313	positive regulation of mRNA metabolic process	0.00300367	1.47254	27.843	41	52	AGO2,CCNB1,CDC73,CELF3,CELF4,CNOT1,CNOT8,CPEB3,DAZAP1,GTPBP1,HMX2,HSPA8,KHSRP,NANOS1,NANOS2,NANOS3,NCBP1,NCBP2,NUP98,PABPC1,PAF1,PNPT1,PRDX6,PRR5L,RBMX,RC3H1,SF3B4,SLC39A5,SNRNP70,STH,THRAP3,TNRC6B,TNRC6C,TOB1,TRA2B,UPF1,ZC3H12A,ZC3HAV1,ZFP36,ZFP36L1,ZFP36L2
GO Biological Process	GO:0048854	brain morphogenesis	0.00339977	1.58464	17.6696	28	33	AKT3,CDH2,CTNNA2,DUOX2,EMX1,FANCC,FGF8,FOXO3,FZD3,GDF7,GSX2,HESX1,HHEX,MKKS,NF1,OTX1,PAFAH1B1,PAX2,PROP1,PSEN1,SLC4A10,SLC6A4,SLIT1,SMO,SOS1,UCHL5,WNT5A,ZNF335
GO Biological Process	GO:1902582	single-organism intracellular transport	0.00351098	1.13326	330.903	375	618	AAAS,ABCA1,ABRA,ACACA,ACACB,ACTN4,ADORA1,AGK,AP3B1,AP3M1,AP3S2,APBA1,APP,ARF1,ARHGAP21,ARL3,ARL6,ARL6IP1,ARNTL,ASIP,ATG4A,ATG4B,ATG4C,ATP1B1,ATP5A1,ATP5B,ATP5G1,ATP5G2,ATP5G3,ATP5I,ATP5J,ATP5J2,ATP5O,BBS12,BBS7,BCL6,BICD1,BICD2,BLOC1S4,BLOC1S5,BORCS5,CADPS,CAMSAP3,CANX,CBL,CBLB,CDC42,CEP57,CHCHD4,CHM,CHMP4B,CLIP1,CLUAP1,COPG1,CPLX1,CPLX2,CPT2,CSE1L,CTNNB1,CYC1,DAG1,DCTN1,DCTN2,DENND1A,DNAJC6,DNM1…
GO Biological Process	GO:0035194	posttranscriptional gene silencing by RNA	0.00423263	1.4648	27.3076	40	51	ADAR,AGO1,AGO2,AGO3,AGO4,AJUBA,CELF1,CNOT1,CNOT6,CNOT8,DGCR8,DHX9,DICER1,DROSHA,HNRNPA2B1,LIN28A,LIN28B,METTL3,MOV10,NCBP1,NRDE2,PRKRA,PUM1,PUM2,RAN,RBM4,SMAD1,SMAD2,SMAD3,SRRT,STAT3,TARBP2,TNRC6A,TNRC6B,TNRC6C,TRIM71,WTIP,ZC3H7B,ZCCHC11,ZFP36
GO Biological Process	GO:0072659	protein localization to plasma membrane	0.00441074	1.26064	85.6708	108	160	ABCA12,ACTN2,ADIPOQ,AKT2,AMN,ANK1,ANK2,ANK3,ANXA2,ARHGAP44,ARL6,ATP1B1,ATP1B3,BAG4,C2CD5,CACNB2,CACNB3,CALCR,CAV3,CDH1,CDH2,CLASP2,CLIP1,DCHS1,DENND4C,DLG1,DPP10,DPP6,EFR3A,EFR3B,EHD2,EPB41L3,EZR,F11R,FAM126A,FCHO2,FGF13,FLOT1,FLOT2,GAS6,GOLGA4,GOLGA7B,GOLPH3,GPR158,HGNC:18790,IFT20,KCNB1,KCNB2,KCNIP4,KIF13A,LAMA5,LRP6,MACF1,MAP7,MPP5,MYO5A,NFASC,P2RY1,PACS1,PACS2,PACSIN1,PKP2,PKP3,PRKCZ,PRKG2,PT…
GO Biological Process	GO:0051259	protein oligomerization	0.00442486	1.14725	262.367	301	490	AASS,ACACA,ACACB,ACOT13,ACPP,ACTN2,ACVRL1,ADIPOQ,ADSL,AKR1C1,ALDH1A3,ALDH5A1,AMFR,ANGPTL4,ANXA2,ANXA6,APAF1,APC,APIP,AR,ARG1,ASIC1,ATG16L1,ATL2,ATL3,ATPIF1,ATXN10,BAG4,BCL10,BID,BIRC2,BIRC3,BRAF,C1QL2,C1QTNF3,C9,CAB39,CAMK2D,CAMK2G,CAT,CAV1,CAV2,CBR4,CCDC88C,CCL5,CD247,CD3D,CD3E,CD74,CD79B,CDA,CEP57,CHMP3,CHMP4B,CHRNA2,CHRNB2,CNGB1,COL1A1,COL1A2,COL6A1,COL6A2,CPSF6,CPSF7,CRTC2,CRTC3,CRYAA,CTH,CTN…
GO Biological Process	GO:0072657	protein localization to membrane	0.00442863	1.16374	213.106	248	398	ABCA12,ACTN2,ADIPOQ,ADORA1,AGER,AGK,AKT2,AMN,ANK1,ANK2,ANK3,ANXA2,AP4M1,ARHGAP44,ARL5A,ARL5B,ARL6,ARL6IP1,ATG4A,ATG4B,ATG4C,ATP1B1,ATP1B3,BAD,BAG4,BAG6,BCL2L11,BID,BMF,BRAF,C2CD5,CACNB2,CACNB3,CALCR,CAPN3,CAV1,CAV3,CDH1,CDH2,CHM,CHMP4B,CLASP2,CLIP1,COLQ,COX18,DCHS1,DENND4C,DLG1,DLG2,DLG3,DLG4,DPP10,DPP6,DVL1,EFR3A,EFR3B,EHD2,ENSG00000272869,EPB41L3,ETV5,EXOC4,EZR,F11R,FAM126A,FCHO2,FERMT2,FGF13,F…
GO Biological Process	GO:0007281	germ cell development	0.00453062	1.21765	121.545	148	227	ABHD2,ACRBP,ACVR1,ADAD1,AFF4,AGFG1,AURKC,BCL2,BCL2L1,BMP4,BMPR1B,BRCA2,BRIP1,C14orf39,CABYR,CATSPER3,CATSPERB,CCDC136,CCDC36,CCDC63,CCNB1,CCNB1IP1,CDYL,CELF1,CELF4,CEP57,CFTR,CHD5,CTNNB1,DAZL,DDX20,DDX25,DHH,DIAPH2,DMRT1,DNAH1,DND1,DZIP1,ETV5,FANCC,FBXO5,FIGLA,FMN2,FNDC3A,FOXL2,FOXO3,FSCN3,GDF9,HMGB2,HOOK1,HSPA2,ICA1L,IHH,ING2,INHBB,KDM3A,KIT,KLHL10,KLHL32,KMT2B,KMT2D,LGR5,LIN28A,MARF1,MCMDC2,MEI…
GO Biological Process	GO:0006886	intracellular protein transport	0.00465982	1.12163	375.345	421	701	ABRA,ADORA1,ADPRHL1,AGK,AHCYL1,AIP,AKAP12,AKAP6,AKT2,AP1B1,AP1G1,AP1G2,AP1S2,AP2A1,AP2B1,AP2M1,AP2S1,AP3B1,AP3M1,AP3S2,AP4M1,AP4S1,APBA1,APPBP2,ARFGAP3,ARFIP1,ARL3,ARL6,ARL6IP1,ARNTL,ATG4A,ATG4B,ATG4C,ATP1B1,AUP1,BBS12,BCAP29,BCL6,BICD2,BID,C2CD5,CACNG3,CAMSAP3,CBLB,CD74,CEP57,CHCHD4,CHM,CHMP4B,CLIP1,CLTA,CLTB,CLTC,CLUAP1,COG7,COPA,COPB1,COPB2,COPG1,COPG2,COPZ1,COPZ2,CRB1,CSE1L,CTAGE5,CTNNB1,CTTN…
GO Biological Process	GO:0022405	hair cycle process	0.00485711	1.37614	40.6936	56	76	ACVR1B,ALX4,BCL2,CD109,CDC42,CDH3,CELSR1,CTNNB1,DKK1,DNASE1L2,EDAR,FARP2,FGF10,FGF7,FGFR2,FOXN1,FOXQ1,FUZ,FZD3,GNAS,GORAB,HDAC1,HDAC2,HOXC13,IGFBP5,INHBA,LAMA5,LDB1,LDB2,LGR4,LGR5,LHX2,LRIG1,LRP4,MYO5A,NF1,NOM1,NOTCH1,NSUN2,RBPJ,SAV1,SHH,SMO,SNAI1,SOS1,SOSTDC1,SOX21,SOX9,SPINK5,TGFB2,TGM3,TP63,TRPC4AP,VANGL2,WNT10A,ZDHHC21
GO Biological Process	GO:0018107	peptidyl-threonine phosphorylation	0.00485711	1.37614	40.6936	56	76	ACVR1,ACVR1B,BCL2,CAD,CAMK1G,CAMK2A,CAMK2B,CAMK2D,CAMK2G,CAMKK2,CAMKV,CDK1,CDK5R1,CHEK1,CHEK2,CLK1,CSNK2A1,DAPK2,DAPK3,DCAF1,DCLK1,DCLK2,DCLK3,DYRK1A,GRK2,GSK3B,HIPK2,HIPK3,LRRK2,MAP2K1,MAP3K10,MAP3K12,MAPK8,MARK2,MYLK2,MYLK3,MYLK4,NLK,OSR1,PHKG2,PKN1,PRKACA,PRKCA,PRKCB,PRKCD,PRKD1,PRKD2,STK33,STK39,TBK1,TGFBR1,TGFBR2,TNKS,TTK,VRK1,WNK1
GO Biological Process	GO:2000736	regulation of stem cell differentiation	0.00574788	1.27157	75.4974	96	141	BMP4,BMP7,CBFB,CDK12,CDK13,CDK6,EIF2AK2,ESRRB,FOXC1,GATA2,GATA3,GATA4,GATA6,GDNF,H1FOO,HES1,HES5,HIST1H3D,HIST1H3F,HIST1H3G,HIST1H3H,HIST1H3I,HIST1H3J,HIST1H4A,HIST1H4C,HIST1H4E,HIST1H4J,HIST2H3A,HNRNPU,HOXB4,ITCH,JAG1,KDM3A,KMT2A,LBH,LDB1,LMO1,LMO2,LTBP3,METTL3,MYB,N4BP2L2,NFE2L2,NKX2-5,NOTCH1,PDGFRA,PRICKLE1,PSMA5,PSMA6,PSMA7,PSMA8,PSMB10,PSMB2,PSMB3,PSMB4,PSMB7,PSMC2,PSMC3,PSMC4,PSMC5,PSMD1,PS…
GO Biological Process	GO:0006479	protein methylation	0.00618866	1.27784	71.2138	91	133	ARID4A,ARID4B,ASH1L,BEND3,BHMT,BTG1,CALM1,CAMKMT,CARM1,CHD5,COPRS,CTR9,DOT1L,DYDC2,EED,EEF1A1,EEF1AKMT1,EEF2,EEF2KMT,EHMT2,ETF1,ETFBKMT,EZH1,EZH2,FAM98A,FAM98B,FBL,FBXO11,HSPA8,KDM3A,KDM6A,KIN,KMT2A,KMT2B,KMT2C,KMT2D,KMT2E,KMT5B,LCMT1,MECOM,METTL11B,METTL21A,METTL21C,N6AMT1,NSD1,NSD2,NSD3,NTMT1,PCMT1,PCMTD1,PCMTD2,PRDM13,PRDM14,PRDM16,PRDM2,PRDM4,PRDM6,PRDM9,PRMT3,PRMT5,PRMT6,PRMT7,PRMT8,PRMT9,PW…
GO Biological Process	GO:0018394	peptidyl-lysine acetylation	0.00643449	1.30908	57.2923	75	107	ACTL6A,APBB1,ATF2,BAG6,BEND3,BRCA2,BRD1,BRD8,BRPF1,BRPF3,CDY1,CDY1B,CDY2B,CHD5,CLOCK,CPA4,CREBBP,CRTC2,DMAP1,DR1,ELP4,EP300,EP400,EPC1,EPC2,ESCO1,GTF3C4,HAT1,ING3,ING4,JADE1,JADE2,JADE3,KANSL1,KANSL2,KANSL3,KAT2A,KAT2B,KAT5,KAT6A,KAT6B,KAT8,KMT2A,LDB1,LEF1,MAP3K7,MBD3,MBIP,MEAF6,MORF4L1,MSL1,MSL2,MSL3,MYOD1,NAA50,NAA60,NAT8,NCOA1,NCOA3,PCGF2,PHF20,POLE3,POLE4,SIRT1,SPI1,SRCAP,SUPT3H,SUPT7L,TADA1,…
GO Biological Process	GO:0042772	DNA damage response, signal transduction resulting in transcription	0.00713016	1.75775	9.10252	16	17	BRCA1,BRCA2,CDKN1A,CHEK2,HIPK2,ING4,KAT5,MAD2L2,MUC1,RPS27L,RPS6KA6,SP100,TFAP4,TP53,TP63,TP73
GO Biological Process	GO:0090263	positive regulation of canonical Wnt signaling pathway	0.00732023	1.2859	65.324	84	122	ARNTL,AXIN1,AXIN2,BAMBI,BIRC8,CAPRIN2,CAV1,CCAR2,COL1A1,CSNK1D,DAPK3,DKK2,DLX5,DVL1,FAM53B,FGF10,FGF9,FGFR2,FZD9,GPRC5B,GSKIP,ILK,LGR4,LGR5,LGR6,LRP6,LRRK1,LRRK2,NFKB1,NRARP,PSMA5,PSMA6,PSMA7,PSMA8,PSMB10,PSMB2,PSMB3,PSMB4,PSMB7,PSMC2,PSMC3,PSMC4,PSMC5,PSMD1,PSMD11,PSMD12,PSMD13,PSMD14,PSMD2,PSMD5,PSMD6,PSMD7,PSME1,PSME3,PSME4,RBPJ,RNF146,RNF220,RPS27A,RSPO2,RSPO3,SCEL,SFRP1,SFRP2,SMURF2,SOX4,SRC…
GO Biological Process	GO:0016441	posttranscriptional gene silencing	0.00778333	1.43663	27.843	40	52	ADAR,AGO1,AGO2,AGO3,AGO4,AJUBA,CELF1,CNOT1,CNOT6,CNOT8,DGCR8,DHX9,DICER1,DROSHA,HNRNPA2B1,LIN28A,LIN28B,METTL3,MOV10,NCBP1,NRDE2,PRKRA,PUM1,PUM2,RAN,RBM4,SMAD1,SMAD2,SMAD3,SRRT,STAT3,TARBP2,TNRC6A,TNRC6B,TNRC6C,TRIM71,WTIP,ZC3H7B,ZCCHC11,ZFP36
GO Biological Process	GO:0060627	regulation of vesicle-mediated transport	0.00782295	1.14287	251.122	287	469	AAK1,ABCA7,ABL2,ABR,ACSL3,ACTN2,ACTN4,ADIPOQ,ADPRHL1,ADRA2A,AHI1,AKT2,ANGPT1,ANKFY1,ANO6,ANXA1,ANXA2,AP1G1,AP2S1,ARF1,ARF6,ARHGAP1,ATG5,ATP2A2,ATXN2,BICD1,BIN1,BMP2K,BRAF,BTBD9,C2CD5,CACNA1G,CACNA1H,CACNA1I,CAV1,CAV3,CBL,CBLL1,CCL2,CD300A,CD300LF,CD36,CD47,CD63,CDH13,CDK5R2,CFTR,CHMP3,CLASP1,CLASP2,CNIH2,CORO1A,CPLX1,CPLX2,CYFIP1,DAB2,DKK1,DLG4,DLL1,DNAJC13,DNAJC6,DNM1,DNM1L,DNM2,DOC2A,DOC2B,DOCK…
GO Biological Process	GO:0010498	proteasomal protein catabolic process	0.00874654	1.17479	165.987	195	310	ABTB2,AMFR,ANAPC1,ANAPC4,ANAPC5,ANAPC7,APC,ARNTL,ATE1,ATXN3,AUP1,AXIN1,BAG6,BIRC2,BTBD11,BTBD2,BTBD3,BTBD9,BTRC,BUB3,C18orf25,C2orf40,CCNB1,CDC23,CDC27,CDC34,CDK1,CLOCK,CSNK1A1,CTNNB1,CUL1,CUL3,DDIT3,DERL1,DERL2,DERL3,EDEM1,ENC1,ENSG00000258677,ERLEC1,ERLIN2,FAF1,FAF2,FBXL15,FBXL19,FBXL2,FBXL22,FBXL3,FBXL5,FBXL7,FBXO2,FBXO31,FBXO44,FBXO45,FBXO6,FBXO9,FBXW11,FBXW4,FBXW7,FOXRED2,GID4,GSK3A,GSK3B,HE…
GO Biological Process	GO:0051640	organelle localization	0.0088058	1.14245	246.839	282	461	ABCE1,ACTN4,ACTR2,ACTR3,ANKFY1,ANKRD28,ANKRD53,AP1AR,AP3B1,AP3M1,AP3S2,ARF1,ARHGAP1,ARHGAP21,ARL6,ARL8B,ASIP,BBS7,BICD1,BICD2,BIN1,BLOC1S4,BLOC1S5,BORCS5,BRAT1,CADPS,CANX,CAV3,CBL,CCNB1,CD59,CDC23,CDC42,CDCA5,CENPE,CENPF,CEP120,CHAMP1,CHMP1B,CHMP4B,CHMP4C,CHMP6,CLASP1,CLASP2,CLUH,CNIH1,CNIH2,COL7A1,COPG1,CPLX1,CPLX2,CROCC,CSNK1D,CTNNB1,CTSC,CUL3,DAB1,DCTN1,DCTN2,DENND1A,DLG1,DNAJC6,DNM1,DNM1L,DNM…
GO Biological Process	GO:0043161	proteasome-mediated ubiquitin-dependent protein catabolic process	0.0108301	1.17429	160.097	188	299	ABTB2,AMFR,ANAPC1,ANAPC4,ANAPC5,ANAPC7,APC,ARNTL,ATXN3,AUP1,AXIN1,BAG6,BIRC2,BTBD11,BTBD2,BTBD3,BTBD9,BTRC,BUB3,C18orf25,C2orf40,CCNB1,CDC23,CDC27,CDC34,CDK1,CLOCK,CSNK1A1,CTNNB1,CUL1,CUL3,DDIT3,DERL1,DERL2,DERL3,EDEM1,ENSG00000258677,ERLEC1,ERLIN2,FAF1,FAF2,FBXL15,FBXL19,FBXL2,FBXL22,FBXL3,FBXL5,FBXL7,FBXO2,FBXO31,FBXO45,FBXO6,FBXO9,FBXW11,FBXW4,FBXW7,FOXRED2,GID4,GSK3A,GSK3B,HECTD3,HECW1,HECW2,…
GO Biological Process	GO:0000289	nuclear-transcribed mRNA poly(A) tail shortening	0.0109095	1.55635	16.0633	25	30	CNOT1,CNOT10,CNOT11,CNOT2,CNOT3,CNOT4,CNOT6,CNOT6L,CNOT8,CNOT9,EIF4A1,EIF4A2,EIF4B,EIF4E,EIF4G1,PABPC1,PAN2,PAN3,PARN,SAMD4A,SAMD4B,TNKS1BP1,ZCCHC11,ZCCHC6,ZFP36
GO Biological Process	GO:0001942	hair follicle development	0.0110971	1.35594	39.0873	53	73	ACVR1B,ALX4,BCL2,CD109,CDC42,CELSR1,CTNNB1,DKK1,DNASE1L2,EDAR,FGF10,FGF7,FGFR2,FOXN1,FOXQ1,FUZ,FZD3,GNAS,GORAB,HDAC1,HDAC2,HOXC13,IGFBP5,INHBA,LAMA5,LDB1,LDB2,LGR4,LGR5,LHX2,LRP4,MYO5A,NF1,NOM1,NOTCH1,NSUN2,RBPJ,SAV1,SHH,SMO,SNAI1,SOS1,SOSTDC1,SOX21,SOX9,SPINK5,TGFB2,TGM3,TP63,TRPC4AP,VANGL2,WNT10A,ZDHHC21
GO Biological Process	GO:0006978	DNA damage response, signal transduction by p53 class mediator resulting in transcription of p21 class mediator	0.0114673	1.75089	8.56708	15	16	BRCA1,BRCA2,CDKN1A,CHEK2,HIPK2,ING4,KAT5,MUC1,RPS27L,RPS6KA6,SP100,TFAP4,TP53,TP63,TP73
GO Biological Process	GO:0045930	negative regulation of mitotic cell cycle	0.0120925	1.17814	149.388	176	279	ANGEL2,APC,ATF2,AURKAIP1,BCL2,BCL2L1,BCL6,BMP4,BMP7,BRCA1,BRD7,BRINP1,BRINP2,BRINP3,BTG3,BUB3,CARM1,CCNB1,CCND1,CDC14A,CDC14B,CDC73,CDK1,CDK5RAP3,CDKN1A,CDKN2B,CENPF,CENPJ,CHEK1,CHEK2,CHFR,CHMP4C,CLSPN,CNOT1,CNOT10,CNOT11,CNOT2,CNOT3,CNOT4,CNOT6,CNOT6L,CNOT8,CNOT9,CRADD,CTDSP1,CTDSP2,CTDSPL,CTNNB1,CUL1,DACT1,DCUN1D3,DLG1,DONSON,DUSP1,E2F1,E2F4,E2F8,E4F1,EP300,EZH2,FANCI,FAP,FBXL7,FBXO31,FOXC1,FOX…
GO Biological Process	GO:1904950	negative regulation of establishment of protein localization	0.0124543	1.20846	109.23	132	204	ACVR1C,ADIPOQ,ADRA2A,ANGPT1,ANXA1,ANXA4,APOA1,APOA2,ARG2,AXIN2,BAG4,BANK1,BARD1,BMP7,BMP8A,C1QTNF3,CARD18,CD34,CD36,CIDEA,CYLD,DAB2IP,DERL2,DERL3,DMTN,DNAJA1,DPH3,DRD2,DRD3,DRD4,DYRK2,ENY2,ERLEC1,ERP29,EZR,FAF1,FAM3D,FBXW11,FCGR2B,FERMT1,FN1,FZD1,G3BP2,GAS6,GHSR,GOPC,GSK3B,HADH,HMGCR,HSPH1,IDH2,IL1R2,IL36RN,IL6,INHBB,IRS1,ITGB1BP1,KCNB1,LGR4,LITAF,LRRC32,LRRK2,MAP4K4,MAPKBP1,MAPT,MDFI,MDFIC,MIDN,…
GO Biological Process	GO:0098773	skin epidermis development	0.0131951	1.34468	40.1582	54	75	ACVR1B,ALX4,BCL2,CD109,CDC42,CELSR1,CTNNB1,DKK1,DLL1,DNASE1L2,EDAR,FGF10,FGF7,FGFR2,FOXN1,FOXQ1,FUZ,FZD3,GNAS,GORAB,HDAC1,HDAC2,HOXC13,IGFBP5,INHBA,LAMA5,LDB1,LDB2,LGR4,LGR5,LHX2,LRP4,MYO5A,NF1,NOM1,NOTCH1,NSUN2,RBPJ,SAV1,SHH,SMO,SNAI1,SOS1,SOSTDC1,SOX21,SOX9,SPINK5,TGFB2,TGM3,TP63,TRPC4AP,VANGL2,WNT10A,ZDHHC21
GO Biological Process	GO:1903047	mitotic cell cycle process	0.0135822	1.11473	342.683	382	640	AAAS,ABCB1,ABRAXAS2,ACTR1A,ACVR1,ACVR1B,AJUBA,AKAP8,AKAP8L,ALMS1,ANAPC1,ANAPC4,ANAPC5,ANAPC7,ANK3,ANKRD53,APC,ARF1,ARHGEF10,ARL3,ARPP19,ATF2,AURKC,BACH1,BANF1,BCAT1,BCCIP,BCL2L1,BIN3,BRCA1,BRD4,BRSK2,BTRC,BUB3,CACUL1,CALM2,CAMK2A,CAMK2G,CARM1,CCNA1,CCNA2,CCNB1,CCNB2,CCND1,CCNE2,CCNH,CCNY,CDC14A,CDC14B,CDC23,CDC27,CDC34,CDC6,CDC7,CDCA5,CDK1,CDK14,CDK4,CDK5RAP3,CDK6,CDKN1A,CDKN2A,CDKN2B,CDKN2C,CDKN…
GO Biological Process	GO:0090068	positive regulation of cell cycle process	0.0138204	1.18258	138.68	164	259	ANKRD17,ANXA1,APP,AURKC,BRCA1,BRD4,CARM1,CCL2,CCNB1,CCND1,CCND2,CDC42,CDC6,CDC7,CDC73,CDCA5,CDK1,CDK4,CDK5R1,CDKN1A,CENPJ,CEP120,CHEK2,CIT,CNOT1,CNOT10,CNOT11,CNOT2,CNOT3,CNOT4,CNOT6,CNOT6L,CNOT8,CNOT9,CRADD,CSPP1,CTGF,CUL3,CXCR5,DAB2IP,DAZL,DDX11,DMRT1,DRD2,DRD3,DTL,DYNC1LI1,E2F1,E2F4,E2F8,ECT2,EDN1,EDN3,EGF,EIF4G1,EP300,EPGN,FAM83D,FAP,FGF8,FGFR1,GADD45A,GATA6,GIPC1,GLI1,H2AFY,HMGA2,HNRNPU,ID2,…
GO Biological Process	GO:0000278	mitotic cell cycle	0.0140905	1.10932	373.203	414	697	AAAS,ABCB1,ABRAXAS2,ACTR1A,ACVR1,ACVR1B,AJUBA,AKAP8,AKAP8L,ALMS1,ANAPC1,ANAPC4,ANAPC5,ANAPC7,ANK3,ANKRD53,APC,ARF1,ARHGEF10,ARL3,ARPP19,ATF2,AURKC,AZI2,BACH1,BANF1,BCAT1,BCCIP,BCL2L1,BIN3,BRCA1,BRD4,BRSK2,BTRC,BUB3,CACUL1,CALM2,CAMK2A,CAMK2G,CARM1,CCNA1,CCNA2,CCNB1,CCNB2,CCND1,CCNE2,CCNH,CCNY,CDC14A,CDC14B,CDC23,CDC27,CDC34,CDC5L,CDC6,CDC7,CDCA5,CDH13,CDK1,CDK11A,CDK14,CDK19,CDK4,CDK5RAP3,CDK6,CD…
GO Biological Process	GO:0006406	mRNA export from nucleus	0.0145909	1.28619	56.7569	73	106	AAAS,AGFG1,BUD13,CASC3,CHTOP,CPSF2,CPSF4,DDX19B,DDX25,DDX39A,EIF4E,EIF5A,ENY2,FYTTD1,GLE1,HHEX,HNRNPA2B1,MAGOH,MAGOHB,NCBP1,NCBP2,NUP107,NUP133,NUP153,NUP155,NUP160,NUP188,NUP210,NUP214,NUP35,NUP54,NUP58,NUP88,NUP93,NUP98,NXF1,NXF2,NXF2B,NXF5,PABPN1,POLDIP3,POLR2D,RANBP2,RBM8A,RBMX2,RNPS1,SARNP,SLBP,SLU7,SMG1,SMG6,SMG7,SRRM1,SRSF1,SRSF10,SRSF11,SRSF3,SRSF4,SRSF5,SRSF6,SRSF7,SRSF9,SYMPK,THOC1,THOC…
GO Biological Process	GO:0014047	glutamate secretion	0.0157836	1.54561	15.5278	24	29	APBA1,CPLX1,GIPC1,GLS,GLS2,GRM2,NF1,NTRK2,PPFIA1,PPFIA2,PPFIA3,PPFIA4,RIMS1,SLC1A1,SLC1A2,SLC1A3,SLC1A6,SLC1A7,SLC38A2,SNAP25,SYT1,TRPV1,TSPOAP1,UNC13B
GO Biological Process	GO:0034284	response to monosaccharide	0.015984	1.24508	75.4974	94	141	AACS,ACVR1C,ACVR2B,ADIPOQ,AGER,APOA2,ATG7,BAD,CASP3,CASR,CAT,CCL2,CMA1,COL6A2,CTGF,EGR1,EIF2B1,EIF2B3,EIF2B4,EIF2B5,ENDOG,ERN1,FIS1,FOXO3,GAS6,GATA4,GCLC,GJA1,GJD3,GLUL,GPAM,GRIK5,HNF1B,HNF4A,ILDR2,IRS2,ITGA2,KCNB1,KHK,LEP,LIN28A,LPL,MAFA,NEUROD1,NKX2-2,NKX6-1,NME2,NOX4,OPA1,PAX2,PCK1,PCK2,PDK3,PDX1,PFKFB2,PIK3CA,POLG,PPARD,PPARGC1A,PPP3CA,PRKACA,PTGS2,PTK2B,PTPRN2,RAB11FIP2,RAB11FIP5,RACK1,RAF1,…
GO Biological Process	GO:0040029	regulation of gene expression, epigenetic	0.0169294	1.18232	132.79	157	248	ACTB,ADAR,AEBP2,AGO1,AGO2,AGO3,AGO4,AJUBA,ARID1A,ARID1B,ARID4A,ARID4B,ASF1A,ATAD2B,BAHCC1,BAHD1,BAZ1B,BAZ2A,BEND3,BMI1,BRCA1,CDYL,CELF1,CHEK1,CNOT1,CNOT6,CNOT8,CREBZF,CTCF,CTNNB1,DDX21,DEK,DGCR8,DHX9,DICER1,DIRAS3,DNMT1,DNMT3A,DNMT3B,DOT1L,DROSHA,DYDC2,EED,EP300,EPC1,ERCC6,EZH2,GLMN,GPX1,GSK3A,H2AFJ,H2AFX,H2AFY,H2AFY2,H2AFZ,HAT1,HDAC1,HDAC2,HDAC4,HDAC5,HIST1H2AC,HIST1H2AD,HIST1H2AE,HIST1H2AH,HIST…
GO Biological Process	GO:0051656	establishment of organelle localization	0.0176679	1.14344	209.893	240	392	ABCE1,ACTN4,ACTR2,ACTR3,ANKRD28,ANKRD53,AP1AR,AP3B1,AP3M1,AP3S2,ARF1,ARHGAP21,ARL6,ASIP,BBS7,BICD1,BICD2,BLOC1S4,BLOC1S5,BORCS5,CADPS,CANX,CBL,CCNB1,CD59,CDC23,CDC42,CDCA5,CENPE,CENPF,CHAMP1,CHMP1B,CHMP4B,CHMP4C,CHMP6,CLASP1,CLASP2,CNIH1,CNIH2,COL7A1,COPG1,CPLX1,CPLX2,CROCC,CSNK1D,CTNNB1,CTSC,CUL3,DCTN1,DCTN2,DENND1A,DLG1,DNAJC6,DNM1,DNM1L,DNM2,DNM3,DOC2A,DOC2B,DTNBP1,DYNC1H1,DYNC1I1,ENSG00000258…
GO Biological Process	GO:0032259	methylation	0.0177936	1.16646	156.885	183	293	AHCY,ALKBH8,ARID4A,ARID4B,AS3MT,ASH1L,ASMT,ASZ1,ATF7IP,BAZ2A,BCDIN3D,BEND3,BHMT,BMT2,BTG1,CALM1,CAMKMT,CARM1,CARNMT1,CHD5,CMTR1,COMT,COMTD1,COPRS,COQ3,COQ5,CTCF,CTR9,DIMT1,DMAP1,DNMT1,DNMT3A,DNMT3B,DOT1L,DPH5,DYDC2,ECE2,EED,EEF1A1,EEF1AKMT1,EEF2,EEF2KMT,EHMT2,ENSG00000258539,ETF1,ETFBKMT,EZH1,EZH2,FAM86B2,FAM98A,FAM98B,FBL,FBXO11,FOS,GAMT,GATAD2A,GNAS,HENMT1,HNMT,HSPA8,KDM1B,KDM3A,KDM6A,KIAA1456,…
GO Biological Process	GO:0016032	viral process	0.0185895	1.11217	333.581	371	623	AAAS,ABCE1,ABI1,ABI2,ACKR3,AMBP,ANKRD17,ANPEP,AP1G2,APOA2,ATF7,ATF7IP,ATG16L1,ATG16L2,ATG5,ATG7,AZI2,BAD,BANF1,BCL2L1,BCL2L11,BICD1,BIN1,BNIP3L,BRD4,BTRC,C14orf166,C1QBP,CALCOCO2,CARM1,CAV1,CAV2,CBX5,CCL2,CCNA2,CCNT1,CCNT2,CD1D,CD200R1,CD46,CD86,CDC42,CDHR3,CDK1,CDK13,CENPU,CFLAR,CHD6,CHMP1B,CHMP3,CHMP4B,CHMP4C,CHMP6,COPB1,CPSF4,CREB1,CREB3,CREBBP,CRTC2,CRTC3,CTBP2,CUL1,CUL7,CXADR,CXCR4,DAG1,DAXX…
GO Biological Process	GO:0009791	post-embryonic development	0.0186315	1.29921	49.2607	64	92	ACO1,ACVR2B,AGO2,ALDH5A1,ALX4,APOB,ARID5B,ASH1L,ASL,BAK1,BCL11B,BCL2,BCL2L11,BMP4,C12orf57,CELA1,CHST11,DHCR7,DSCAM,EFEMP1,EMX1,FBN1,FGFR2,FOXP2,FZD5,GABRG2,GATA3,GNAQ,GNAS,HEG1,HELT,IMPAD1,INPPL1,ITPR1,KDM5B,KLF4,KMT2A,LHX1,MORC3,MYL2,NDN,NKX2-3,NR4A2,PLAGL2,PLEKHA1,PRDM1,PSEN1,PYGO1,PYGO2,RC3H2,SCN9A,SCUBE1,SELENOP,SEMA3C,SGPL1,SLC18A2,SLC4A10,SMAD2,SOX6,SZT2,TAPT1,TGFBR1,TIPARP,VEGFA
GO Biological Process	GO:0030307	positive regulation of cell growth	0.018876	1.22901	82.9936	102	155	ADAM10,ADAM17,ADNP,AKAP6,BCL2,BDNF,BMPR2,BRAT1,CD38,CDC42,CDH4,CDKN2AIP,CPNE6,CSNK2A1,CSNK2A3,CXCL16,CYFIP1,DERL2,DNPH1,DSCAM,EDN1,EFNA5,EIF4G1,EIF4G2,ERBB2,EXOSC2,EXOSC9,EXTL3,F2,FN1,FXN,GOLGA4,H3F3C,HAMP,HIST1H1B,IGF1,IGFBP1,IL2,IL9R,ILK,INO80,ISLR2,IST1,ITSN2,KDM2B,LEF1,LGI1,LIMK1,MACF1,MAP2K5,MAPT,MEGF8,MMP14,MTPN,MUL1,N6AMT1,NCBP1,NDEL1,NEDD4L,NRG1,NRP1,NTN1,NTRK3,PAFAH1B1,POU4F2,PRKN,PTK2B,…
GO Biological Process	GO:0043414	macromolecule methylation	0.0191109	1.18774	122.081	145	228	ALKBH8,ARID4A,ARID4B,ASH1L,ASZ1,ATF7IP,BAZ2A,BCDIN3D,BEND3,BHMT,BMT2,BTG1,CALM1,CAMKMT,CARM1,CHD5,CMTR1,COPRS,CTCF,CTR9,DIMT1,DMAP1,DNMT1,DNMT3A,DNMT3B,DOT1L,DYDC2,EED,EEF1A1,EEF1AKMT1,EEF2,EEF2KMT,EHMT2,ETF1,ETFBKMT,EZH1,EZH2,FAM98A,FAM98B,FBL,FBXO11,FOS,GATAD2A,GNAS,HENMT1,HSPA8,KDM1B,KDM3A,KDM6A,KIAA1456,KIN,KMT2A,KMT2B,KMT2C,KMT2D,KMT2E,KMT5B,LCMT1,MECOM,MEPCE,METTL11B,METTL15,METTL16,METTL21…
GO Biological Process	GO:1901990	regulation of mitotic cell cycle phase transition	0.020868	1.14053	210.429	240	393	ACTR1A,ADAM17,ALMS1,ANAPC1,ANAPC4,ANAPC5,ANAPC7,ANKRD17,ANXA1,APC,APP,BCL2,BID,BRCA1,BRD4,BRD7,BTRC,BUB3,CARM1,CCL2,CCNB1,CCND1,CCND2,CDC14A,CDC14B,CDC23,CDC27,CDC6,CDC7,CDC73,CDCA5,CDK1,CDK4,CDK5RAP3,CDK6,CDKN1A,CDKN1C,CDKN2B,CENPE,CENPF,CENPJ,CEP135,CEP152,CEP164,CEP41,CEP57,CEP63,CEP70,CEP76,CEP78,CHEK2,CHMP4C,CKAP5,CLASP1,CLSPN,CNOT1,CNOT10,CNOT11,CNOT2,CNOT3,CNOT4,CNOT6,CNOT6L,CNOT8,CNOT9,CN…
GO Biological Process	GO:0035418	protein localization to synapse	0.0214631	1.5688	13.3861	21	25	ARHGAP44,ASIC2,BSN,DLG4,HGNC:18790,HSPB1,LRRTM1,NLGN1,NLGN2,NRXN1,NRXN2,PCLO,RAB11A,RAB8A,RELN,SCRIB,SHANK1,SNAP25,SNAP47,STX1B,STX3
GO Biological Process	GO:0015931	nucleobase-containing compound transport	0.0223819	1.19006	115.12	137	215	AAAS,AGFG1,AHCTF1,ATXN2,BICD2,BUD13,C14orf166,CASC3,CHTOP,CKAP5,CPEB1,CPSF2,CPSF4,DDX19A,DDX19B,DDX25,DDX39A,DHX9,EIF4E,EIF5A,ENY2,FLOT1,FMR1,FYTTD1,G3BP2,GJA1,GLE1,HHEX,HNRNPA1,HNRNPA1L2,HNRNPA2B1,HNRNPA3,IGF2BP1,IGF2BP2,IGF2BP3,IWS1,KHSRP,KIF5C,LRPPRC,MAGOH,MAGOHB,MVP,NCBP1,NCBP2,NCBP3,NPM1,NUP107,NUP133,NUP153,NUP155,NUP160,NUP188,NUP210,NUP214,NUP35,NUP54,NUP58,NUP88,NUP93,NUP98,NXF1,NXF2,NXF…
GO Biological Process	GO:0051260	protein homooligomerization	0.0228261	1.16095	158.491	184	296	ACACA,ACACB,ACOT13,ACPP,ACTN2,ADIPOQ,AKR1C1,ALDH1A3,ALDH5A1,ANGPTL4,ANXA6,APAF1,APC,APIP,ARG1,ASIC1,ATG16L1,ATL2,ATL3,ATPIF1,ATXN10,BCL10,BID,C9,CAT,CAV1,CBR4,CCDC88C,CD247,CD3D,CD3E,CD79B,CDA,CEP57,CHMP4B,CRTC2,CRTC3,CRYAA,CTH,DCTPP1,DERL1,DGKD,DNM1L,DPYS,DPYSL3,DYNC1LI2,ECT2,EHD4,EVL,FAS,FGFRL1,FIS1,FLOT1,GCH1,GJA8,GLRA1,GLS,GLUL,GOLGA2,GOPC,GPX3,HCN1,HM13,HPRT1,IAPP,IDE,IKBKE,IKZF4,IMPDH2,ITPR…
GO Biological Process	GO:0042593	glucose homeostasis	0.0233536	1.21231	91.5606	111	171	AACS,ADIPOQ,ADIPOR2,ADRA1B,ADRA2A,AGER,BAD,CASR,CAV3,CCL2,CMA1,CNR1,CRTC2,CRY1,CRY2,DBH,ENDOG,ERN1,ERO1B,FGFR4,FIS1,FOXA1,FOXA3,FOXO1,FOXO3,GAS6,GATA4,GCLC,GPI,GPR21,GRIK5,HECTD4,HIF1A,HK2,HK3,HNF1A,HNF4A,IGFBP5,IL6,INSR,IRS1,IRS2,KCNB1,LEP,LIN28A,MBD5,MCU,MTNR1B,NCOA5,NEUROD1,NME2,NOX4,NUCKS1,OPA1,PAX2,PAX6,PCK1,PCK2,PDK2,PDK3,PDK4,PDX1,PFKM,PIK3CA,PIK3R1,PIK3R2,POLG,POMC,PPARG,PPARGC1A,PPP3CA,P…
GO Biological Process	GO:0051090	regulation of sequence-specific DNA binding transcription factor activity	0.0233743	1.13997	206.145	235	385	ABRA,ACOD1,AGER,ALK,ANXA3,ANXA4,APP,AR,ARID5B,ATF2,BCL10,BHLHE40,BMP7,BRMS1,BTRC,C14orf39,CAMK2A,CAPN3,CARM1,CAT,CD36,CD40,CDK5RAP3,CDKN2A,CFLAR,CLOCK,CMKLR1,COMMD7,CREBZF,CRTC2,CRTC3,CTH,CTNNB1,CYLD,CYP1B1,CYTL1,DAB2IP,DAP,DDIT3,DDR2,DHX9,EDA2R,EDN1,EGLN1,EIF2AK2,EIF2AK4,EP300,EPHA5,ERBIN,ERC1,ESR1,EZH2,FANCA,FANK1,FER,FOS,FOXA1,FOXA2,FOXH1,FOXJ1,FOXS1,FZD1,FZD2,FZD4,GAS6,GFI1,GLIS2,GREM1,GTF2A2…
GO Biological Process	GO:0044403	symbiosis, encompassing mutualism through parasitism	0.0238968	1.10322	368.92	407	689	AAAS,ABCE1,ABI1,ABI2,ACKR3,AMBP,ANKRD17,ANPEP,ANXA2,AP1G2,APOA2,ATF7,ATF7IP,ATG16L1,ATG16L2,ATG5,ATG7,AZI2,BAD,BANF1,BCL2L1,BCL2L11,BICD1,BIN1,BNIP3L,BRD4,BTRC,C14orf166,C1QBP,C9,CALCOCO2,CARM1,CAV1,CAV2,CBL,CBLL1,CBX5,CCL2,CCL5,CCNA2,CCNT1,CCNT2,CD1D,CD200R1,CD46,CD86,CDC42,CDH1,CDHR3,CDK1,CDK13,CENPU,CFLAR,CHD1,CHD6,CHMP1B,CHMP3,CHMP4B,CHMP4C,CHMP6,COPB1,CPSF4,CREB1,CREB3,CREBBP,CRTC2,CRTC3,CTB…
GO Biological Process	GO:1902117	positive regulation of organelle assembly	0.0256899	1.36114	31.5911	43	59	ARHGAP35,ASAP1,ATMIN,CCDC88A,CEP120,CEP135,CNOT1,CNOT2,CNOT6,CNOT6L,CROCC,CSF2,DYNLL1,EDN1,FSCN1,FUZ,HTT,KIAA1324,LRSAM1,MAPK9,MNS1,MYLK3,PAN3,PDCD6IP,PIP4K2A,PIP4K2B,PIP4K2C,PLK4,PROX1,RAB3GAP1,RAB3GAP2,RALB,RP1,SAXO1,SDC1,SDCBP,SEPT7,SEPT9,SH3GLB1,SRC,TAPT1,TNF,VPS4B
GO Biological Process	GO:0009746	response to hexose	0.0257098	1.23592	72.8201	90	136	AACS,ACVR1C,ACVR2B,ADIPOQ,AGER,APOA2,ATG7,BAD,CASP3,CASR,CCL2,CMA1,COL6A2,CTGF,EGR1,EIF2B1,EIF2B3,EIF2B4,EIF2B5,ENDOG,ERN1,FIS1,FOXO3,GAS6,GATA4,GCLC,GJA1,GJD3,GLUL,GPAM,GRIK5,HNF1B,HNF4A,ILDR2,IRS2,KCNB1,KHK,LIN28A,LPL,MAFA,NEUROD1,NKX2-2,NKX6-1,NME2,NOX4,OPA1,PAX2,PCK1,PCK2,PDK3,PDX1,PFKFB2,PIK3CA,POLG,PPARD,PPARGC1A,PPP3CA,PRKACA,PTGS2,PTK2B,PTPRN2,RAB11FIP2,RAB11FIP5,RACK1,RAF1,RAP1A,RPS6KB1,…
GO Biological Process	GO:0009749	response to glucose	0.0257317	1.24032	70.1429	87	131	AACS,ACVR1C,ACVR2B,ADIPOQ,AGER,APOA2,ATG7,BAD,CASP3,CASR,CCL2,CMA1,COL6A2,CTGF,EGR1,EIF2B1,EIF2B3,EIF2B4,EIF2B5,ENDOG,ERN1,FIS1,FOXO3,GAS6,GATA4,GCLC,GJA1,GJD3,GLUL,GPAM,GRIK5,HNF1B,HNF4A,ILDR2,IRS2,KCNB1,KHK,LIN28A,LPL,MAFA,NEUROD1,NKX2-2,NKX6-1,NME2,NOX4,OPA1,PAX2,PCK2,PDK3,PDX1,PFKFB2,PIK3CA,POLG,PPARD,PPARGC1A,PPP3CA,PRKACA,PTK2B,PTPRN2,RAB11FIP2,RAB11FIP5,RACK1,RAF1,RAP1A,RPS6KB1,SELENOS,SEL…
GO Biological Process	GO:0046777	protein autophosphorylation	0.0263579	1.19451	105.482	126	197	AAK1,ABL2,ACVR1B,ALK,ATR,BMX,CAD,CAMK2A,CAMK2B,CAMK2D,CAMK2G,CAMKK2,CDK12,CHEK2,CLK1,CLK2,CLK3,CLK4,CSF1R,CSNK1G2,CSNK2A1,CSNK2A3,DAPK1,DAPK2,DAPK3,DDR1,DDR2,DYRK1A,EEF2K,EIF2AK1,EIF2AK2,EIF2AK4,EIF2S1,EPHA4,EPHA8,EPHB1,EPHB3,ERBB2,ERBB4,ERN1,FER,FGFR1,FGFR2,FGFR3,FGFR4,FGR,FLT1,FRK,FYN,GRAP2,GRK5,GSK3B,HIPK4,IGF1R,INSR,INSRR,JAK1,JAK2,KDR,KIT,LRRK2,MAP3K10,MAP3K12,MAP3K13,MAP3K3,MAP3K9,MAP4K1,MA…
GO Biological Process	GO:0044764	multi-organism cellular process	0.0271521	1.10586	340.006	376	635	AAAS,ABCE1,ABI1,ABI2,ACKR3,AMBP,ANKRD17,ANPEP,AP1G2,APOA2,ATF7,ATF7IP,ATG16L1,ATG16L2,ATG5,ATG7,AZI2,BAD,BANF1,BCL2L1,BCL2L11,BICD1,BIN1,BNIP3L,BRD4,BTRC,C14orf166,C1QBP,C9,CALCOCO2,CARM1,CAV1,CAV2,CBX5,CCL2,CCNA2,CCNT1,CCNT2,CD1D,CD200R1,CD46,CD86,CDC42,CDHR3,CDK1,CDK13,CENPU,CFLAR,CHD6,CHMP1B,CHMP3,CHMP4B,CHMP4C,CHMP6,COPB1,CPSF4,CREB1,CREB3,CREBBP,CRTC2,CRTC3,CTBP2,CUL1,CUL7,CXADR,CXCR4,DAG1,D…
GO Biological Process	GO:0051289	protein homotetramerization	0.0278235	1.32289	38.5519	51	72	ACACA,ACACB,ACOT13,ACPP,ACTN2,ALDH1A3,ALDH5A1,APIP,ATPIF1,CAT,CBR4,CD247,CDA,CRTC2,CRTC3,CTH,DCTPP1,DNM1L,DPYS,EVL,GLS,GOLGA2,GPX3,HCN1,HM13,HPRT1,IDE,IMPDH2,KCNJ12,KCNJ2,KIF25,MAT1A,NAXE,PCBD1,PCBD2,PKD2,PKM,RXRA,RYR1,RYR3,SAMHD1,SHMT1,SHMT2,SOD2,SRR,SYT11,TP53,TP63,TRPA1,TRPV1,VASP
GO Biological Process	GO:0030901	midbrain development	0.0280727	1.29634	45.5126	59	85	ACTB,ATP5J,BARHL1,BASP1,CCDC14,CDC42,CKB,CMA1,CTNNB1,DYNLL1,EN1,EN2,FGF9,FGFR1,FGFR2,FOXB1,FZD1,FZD3,G6PD,GDF7,GNB4,HES1,INA,KAT2A,KDM2B,KDM7A,LMX1A,LRP6,MAPKAP1,MBP,MSX1,NDST1,NR4A2,OTX1,OTX2,PHOX2A,RFX4,RHOA,RYK,SEC16A,SHH,SMAD1,SMAD9,SOS1,SYPL2,TFAP2D,TTBK1,UCHL5,UQCRQ,WLS,WNT1,WNT2,WNT3,WNT3A,WNT5A,YWHAE,YWHAH,YWHAQ,ZNF148
GO Biological Process	GO:0006986	response to unfolded protein	0.028263	1.21395	85.6708	104	160	ACADVL,ADD1,AMFR,ASNS,ATF3,ATF6B,ATP6V0D1,BAK1,CCL2,CCND1,CDK5RAP3,CHAC1,CREB3,CREB3L1,CREBRF,CTDSP2,CTH,CUL7,CXCL8,DAB2IP,DAXX,DCTN1,DDIT3,DDX11,DERL1,DERL2,DERL3,DNAJA1,DNAJB4,DNAJB5,DNAJC3,EDEM1,EDEM2,EDEM3,EIF2AK2,EIF2S1,EP300,ERN1,ERO1A,ERP44,EXTL3,FAF2,FBXO6,GFPT1,GSK3A,HDGF,HERPUD1,HERPUD2,HSP90AA1,HSP90B1,HSPA2,HSPA4,HSPA4L,HSPA8,HSPB1,HSPE1,HSPH1,IFNG,IGFBP1,JKAMP,KDELR3,LMNA,MANF,MBTPS1…
GO Biological Process	GO:0010971	positive regulation of G2/M transition of mitotic cell cycle	0.0282873	1.60081	11.2443	18	21	APP,BRD4,CCND1,CDC7,CDK1,CDK4,DTL,MTA3,PBX1,PHOX2B,RAB11A,RAD51B,RCC2,SIN3A,SMARCD3,STOX1,VPS4B,WNT10B
GO Biological Process	GO:0031124	mRNA 3'-end processing	0.0292069	1.30976	41.2291	54	77	AHCYL1,APP,CASC3,CDC73,CHTOP,CPSF2,CPSF4,CPSF6,CPSF7,CSTF2,CSTF2T,CSTF3,DDX39A,GRSF1,LSM11,MAGOH,MAGOHB,NCBP1,NCBP2,NUDT21,PABPC1,PABPC1L,PABPN1,PAF1,PAPOLA,PAPOLG,PCF11,PNPT1,POLDIP3,POLR2D,RBM8A,RNPS1,SARNP,SLBP,SLU7,SRRM1,SRSF1,SRSF11,SRSF3,SRSF4,SRSF5,SRSF6,SRSF7,SRSF9,SSU72,SYMPK,THOC1,THOC2,THOC3,U2AF1,U2AF2,UPF3B,WDR33,ZC3H3
GO Biological Process	GO:0044419	interspecies interaction between organisms	0.0296189	1.10003	369.991	407	691	AAAS,ABCE1,ABI1,ABI2,ACKR3,AMBP,ANKRD17,ANPEP,ANXA2,AP1G2,APOA2,ATF7,ATF7IP,ATG16L1,ATG16L2,ATG5,ATG7,AZI2,BAD,BANF1,BCL2L1,BCL2L11,BICD1,BIN1,BNIP3L,BRD4,BTRC,C14orf166,C1QBP,C9,CALCOCO2,CARM1,CAV1,CAV2,CBL,CBLL1,CBX5,CCL2,CCL5,CCNA2,CCNT1,CCNT2,CD1D,CD200R1,CD46,CD86,CDC42,CDH1,CDHR3,CDK1,CDK13,CENPU,CFLAR,CHD1,CHD6,CHMP1B,CHMP3,CHMP4B,CHMP4C,CHMP6,COPB1,CPSF4,CREB1,CREB3,CREBBP,CRTC2,CRTC3,CTB…
GO Biological Process	GO:0044265	cellular macromolecule catabolic process	0.0306283	1.08908	457.268	498	854	ABTB2,ACR,ADAMTS12,ADAMTS9,ADRM1,AFG1L,AGO1,AGO3,AGO4,AMFR,ANAPC1,ANAPC4,ANAPC5,ANAPC7,ANKIB1,AP2A1,AP2B1,AP2M1,AP2S1,APC,AREL1,ARIH1,ARNTL,ASB2,ATE1,ATXN3,AUP1,AXIN1,BAG6,BAP1,BIRC2,BNIP3L,BTBD11,BTBD2,BTBD3,BTBD9,BTRC,BUB3,C18orf25,C2orf40,CACUL1,CASC3,CASP3,CBL,CCNB1,CDC23,CDC27,CDC34,CDK1,CELA1,CHEK2,CHFR,CHMP4B,CHMP4C,CLOCK,CLPX,CLTA,CLTC,CNOT1,CNOT10,CNOT11,CNOT2,CNOT3,CNOT4,CNOT6,CNOT6L,CN…
GO Biological Process	GO:0061001	regulation of dendritic spine morphogenesis	0.0309715	1.45259	19.2759	28	36	ACTR2,ARC,ARHGAP44,BHLHB9,CAMK2B,CAPRIN1,CAPRIN2,CDK5R1,CUX2,DNM1L,DNM3,EEF2K,EFNA1,EPHA4,KALRN,LRP8,LRRK2,NGEF,NLGN1,OPA1,PAFAH1B1,PDLIM5,PPP1R9A,RELN,SIPA1L1,SRCIN1,TIAM1,UBE3A
GO Biological Process	GO:2001235	positive regulation of apoptotic signaling pathway	0.0314159	1.20214	93.167	112	174	ADORA2A,AGTR2,APAF1,APOPT1,ATF3,ATPIF1,BAD,BAK1,BCL10,BCL2,BCL2L1,BCL2L11,BCLAF1,BID,BMF,BMPR1B,CAV1,CRADD,CTNNA1,CTSC,CTSH,CYLD,DAB2IP,DAPK3,DDIT3,DEDD2,DFNA5,DNM1L,DYNLL1,DYNLL2,E2F1,FADD,FAF1,FAS,FASLG,FBXW7,FIS1,GSK3A,GSK3B,GZMB,HRK,IL20RA,INHBA,INHBB,ITM2C,JAK2,LGALS9,LTBR,MAGED1,MAPK8,MAPK9,MFF,MLLT11,MSX1,NACC2,NCK1,NCK2,NF1,NKX3-1,NMT1,NOX1,OSM,PDCD5,PEA15,PIAS4,PLA2G6,PLAGL2,PMAIP1,PPIF,…
GO Biological Process	GO:0010638	positive regulation of organelle organization	0.0325649	1.11225	288.603	321	539	ABI2,ABLIM3,ACTL6A,ACTN2,ACTR2,ACTR3,ACTR3B,ACTR3C,ADRB2,AKT2,ANK1,ANKRD53,ANXA1,ANXA2,APOA1,APOPT1,ARF6,ARHGAP35,ARHGEF10,ARPC2,ARPC3,ARPC5L,ASAP1,ATG13,ATL3,ATMIN,ATPIF1,ATR,BAD,BAG4,BAIAP2L1,BAIAP2L2,BAK1,BAP1,BCAS3,BCL2,BCL2L11,BID,BMF,BRAF,C1QBP,C2CD5,CALCOCO2,CAMKK2,CARMIL1,CARMIL2,CAV3,CCDC88A,CCR7,CCT2,CCT7,CDC42,CDC42EP3,CDC42EP4,CDCA5,CDK5RAP1,CDKL2,CEP120,CEP135,CFL2,CLASP1,CLIP1,CNOT1…
GO Biological Process	GO:1901987	regulation of cell cycle phase transition	0.0327462	1.1277	224.35	253	419	ACTR1A,ADAM17,ALMS1,ANAPC1,ANAPC4,ANAPC5,ANAPC7,ANKRD17,ANXA1,APC,APP,BCL2,BID,BRCA1,BRD4,BRD7,BTRC,BUB3,C8orf4,CARM1,CCL2,CCNB1,CCND1,CCND2,CDC14A,CDC14B,CDC23,CDC27,CDC6,CDC7,CDC73,CDCA5,CDK1,CDK4,CDK5RAP3,CDK6,CDKN1A,CDKN1C,CDKN2B,CENPE,CENPF,CENPJ,CEP135,CEP152,CEP164,CEP41,CEP57,CEP63,CEP70,CEP76,CEP78,CHEK2,CHMP4C,CKAP5,CLASP1,CLSPN,CNOT1,CNOT10,CNOT11,CNOT2,CNOT3,CNOT4,CNOT6,CNOT6L,CNOT8,C…
GO Biological Process	GO:0051301	cell division	0.0327658	1.11826	260.225	291	486	AATF,ABRAXAS2,ACTR2,ACTR3,AHCTF1,ANAPC1,ANAPC4,ANAPC5,ANAPC7,ANK3,ANKRD53,ANXA11,APC,ARF1,ARF6,ARL3,ARL8A,ARL8B,ARPP19,AURKC,BCL2L1,BIN3,BIRC6,BOD1L2,BRCA2,BRCC3,BRIP1,BRSK2,BUB3,CABLES1,CCL2,CCNA1,CCNA2,CCNB1,CCNB2,CCND1,CCND2,CCNE2,CCNG1,CCNG2,CCNT1,CCNT2,CCNY,CDC14A,CDC23,CDC6,CDC7,CDCA2,CDCA5,CDK1,CDK14,CDK4,CDK6,CENPE,CENPF,CENPJ,CENPS,CENPW,CEP164,CEP63,CETN3,CHEK2,CHFR,CHMP1B,CHMP3,CHMP4B,…
GO Biological Process	GO:0051262	protein tetramerization	0.0352983	1.21914	77.1037	94	144	AASS,ACACA,ACACB,ACOT13,ACPP,ACTN2,ADSL,ALDH1A3,ALDH5A1,ANXA2,APIP,ATPIF1,CAT,CBR4,CCL5,CD247,CD74,CDA,CNGB1,CPSF6,CPSF7,CRTC2,CRTC3,CTH,DCTPP1,DNM1,DNM1L,DPYS,EVL,GLS,GOLGA2,GPX3,GRIN1,GRIN2B,HCN1,HIST1H3D,HIST1H3F,HIST1H3G,HIST1H3H,HIST1H3I,HIST1H3J,HIST1H4A,HIST1H4C,HIST1H4E,HIST1H4J,HM13,HMGCR,HPRT1,IDE,IGF1R,IMPDH2,INSR,KCNC1,KCNC3,KCNJ12,KCNJ2,KIF25,LRP4,MAT1A,MTMR2,NAXE,NLGN1,NUDT21,NUP54,…
GO Biological Process	GO:0016050	vesicle organization	0.0380374	1.14391	171.341	196	320	ABCA1,AGFG1,AKTIP,ALS2,ANKFY1,ANKRD28,ANXA2,AP1G1,AP2M1,AP3B1,ARF1,ARFGEF2,ASIP,BCL2,BLOC1S4,BLOC1S5,C2CD5,CADPS,CAV1,CAV2,CCDC136,CD34,CD59,CHMP1B,CHMP3,CHMP4B,CHMP4C,CHMP6,CLCN3,CNIH1,CNIH2,COL7A1,CORO1A,CREB1,CSNK1D,CTSC,CUL3,DLG4,DNAJC13,DNM1,DNM3,DOC2A,DOC2B,DTNBP1,DYSF,EPS15,EXOC8,F2RL3,FAM109A,FAM160A2,FASLG,FBXO5,FNBP1L,GBF1,GNAI3,GOLGA2,GOLPH3,GRIA1,HOOK1,HOOK3,HPS1,IST1,KIF13A,LAMTOR1,L…
GO Biological Process	GO:0016458	gene silencing	0.0382575	1.1932	96.3796	115	180	ADAR,AGO1,AGO2,AGO3,AGO4,AJUBA,ARID1A,ASZ1,BAHCC1,BAHD1,BAZ2A,BEND3,CELF1,CNOT1,CNOT10,CNOT11,CNOT2,CNOT3,CNOT6,CNOT6L,CNOT8,CNOT9,DDX17,DGCR8,DHX9,DICER1,DNMT1,DNMT3A,DOT1L,DROSHA,DYDC2,EXD1,FMR1,H2AFJ,H2AFX,H2AFY,H2AFY2,H2AFZ,HAT1,HDAC1,HDAC2,HDAC5,HENMT1,HIST1H2AC,HIST1H2AD,HIST1H2AE,HIST1H2AH,HIST1H2AI,HIST1H2AK,HIST1H2AM,HIST1H3D,HIST1H3F,HIST1H3G,HIST1H3H,HIST1H3I,HIST1H3J,HIST1H4A,HIST1H4C…
GO Biological Process	GO:0048878	chemical homeostasis	0.0400307	1.08221	495.284	536	925	AACS,ABCA1,ABCA12,ABCA2,ABCB4,ABCB6,ABCG2,ABCG8,ABL2,ACACA,ACO1,ADCY1,ADCY2,ADCY3,ADCY4,ADCY5,ADCY6,ADCY7,ADCY8,ADCY9,ADCYAP1,ADIPOQ,ADIPOR2,ADNP,ADRA1A,ADRA1B,ADRA1D,ADRA2A,AFG3L2,AGER,AGTR1,AGTR2,AKR1C1,ALOXE3,ANGPTL3,ANGPTL4,ANK2,ANK3,ANXA6,ANXA7,APOA1,APOA2,APOB,APP,AQP4,AQP9,ARF1,ATOX1,ATP12A,ATP13A1,ATP13A3,ATP1A2,ATP1A3,ATP1A4,ATP1B1,ATP1B3,ATP2A2,ATP2B1,ATP2B2,ATP2C1,ATP5B,ATP6V0A1,ATP6V0…
GO Biological Process	GO:0032869	cellular response to insulin stimulus	0.0413108	1.21143	79.2455	96	148	ADIPOQ,AKT2,APC,APPL1,ATP6V0A1,ATP6V0D1,ATP6V0E2,ATP6V1B1,ATP6V1B2,ATP6V1C1,ATP6V1D,ATP6V1F,ATP6V1G3,BAIAP2L1,BAIAP2L2,C2CD5,CAPN10,CAV2,CCL2,CDK4,CFLAR,CPEB1,CPEB2,CYFIP1,DENND4C,EEF2K,EIF4EBP2,ENPP1,FER,FOXO1,GAB1,GCLC,GHSR,GOT1,GSK3A,HDAC5,HDAC9,IDE,IGF1R,IGFBP1,INHBB,INSR,IRS1,IRS2,KAT2B,KL,MARS,MYO5A,NDEL1,PARP1,PCK1,PCSK9,PDE3B,PDK2,PDK4,PHIP,PIK3C2A,PIK3CA,PIK3R1,PIK3R2,PIK3R3,PKM,PLA2G1B,…
GO Biological Process	GO:0006405	RNA export from nucleus	0.0433496	1.22989	65.8594	81	123	AAAS,AGFG1,BUD13,CASC3,CHTOP,CPSF2,CPSF4,DDX19B,DDX25,DDX39A,EIF4E,EIF5A,ENY2,FYTTD1,GLE1,HHEX,HNRNPA1,HNRNPA2B1,MAGOH,MAGOHB,NCBP1,NCBP2,NPM1,NUP107,NUP133,NUP153,NUP155,NUP160,NUP188,NUP210,NUP214,NUP35,NUP54,NUP58,NUP88,NUP93,NUP98,NXF1,NXF2,NXF2B,NXF5,PABPN1,POLDIP3,POLR2D,POM121L12,RAN,RANBP1,RANBP2,RANBP3,RBM8A,RBMX2,RGPD4,RNPS1,RPSA,SARNP,SLBP,SLU7,SMG1,SMG6,SMG7,SRRM1,SRSF1,SRSF10,SRSF11,…
GO Biological Process	GO:0006396	RNA processing	0.0473504	1.08125	478.15	517	893	A1CF,AAR2,AARS2,ADAD1,ADAR,ADARB1,ADARB2,ADAT1,ADAT2,AFF2,AGO1,AGO2,AGO3,AGO4,AHCYL1,AKAP17A,AKAP8L,ALKBH8,APOBEC4,APP,AQR,ATXN1,AURKAIP1,BCAS2,BICD1,BMS1,BMT2,BUD13,C14orf166,C1D,C1QBP,C9orf64,CASC3,CCAR1,CCAR2,CCNH,CCNL1,CDC5L,CDC73,CDK12,CDK13,CDK5RAP1,CDKAL1,CELF1,CELF2,CELF3,CELF4,CELF5,CELF6,CHD7,CHERP,CHTOP,CIR1,CLASRP,CLNS1A,CMTR1,CNOT6L,CPEB1,CPSF2,CPSF4,CPSF6,CPSF7,CRNKL1,CSNK1D,CSNK1E,…
GO Biological Process	GO:0002573	myeloid leukocyte differentiation	0.0484596	1.25818	50.867	64	95	ANXA2,APP,BATF,BMP4,CBFA2T3,CCR7,CD109,CD86,CDC42,CEBPE,CSF1R,CSF2,CSF3,CTNNB1,DCSTAMP,EFNA2,EIF2AK1,FAM20C,FARP2,FOXP1,GAB2,GATA2,GATA3,GPR183,HHEX,IL31RA,JUN,JUNB,KIT,L3MBTL3,LEF1,LRRK1,LTBR,MAPK14,MED1,MEF2C,NKAP,NKX2-3,OSTM1,PAFAH1B1,PARP1,PDE1B,PPARG,PRTN3,PSEN1,RBPJ,RELB,SH3PXD2A,SIRT1,SNX10,SP3,SPI1,SRC,TAL1,TCTA,TGFBR2,TLR2,TNF,TNFRSF11A,TNFSF11,TRAF6,TSPAN2,VEGFA,ZFPM1
GO Cellular Component	GO:0045202	synapse	1.87306e-23	1.32892	449.236	597	839
GO Cellular Component	GO:0043005	neuron projection	6.78269e-20	1.27844	529.552	677	989
GO Cellular Component	GO:0044456	synapse part	8.33637e-19	1.32256	374.274	495	699
GO Cellular Component	GO:0036477	somatodendritic compartment	3.27849e-16	1.30324	366.778	478	685	ABHD12,ACAD9,ACTN2,ACVRL1,ADAM21,ADCY2,ADCY4,ADCY9,ADGRB1,ADNP,ADORA1,ADORA2A,AGFG1,AGO2,AGRP,ALCAM,ALS2,AMFR,AMIGO1,ANK3,ANKS1B,ANXA3,APBB1,APOB,APP,ARC,ARF4,ARFGEF2,ARG1,ARHGAP44,ARHGEF7,ASAP1,ASCL1,ASIC2,ASTN1,ASTN2,ATP1A2,ATP1A3,ATP2B1,ATXN10,ATXN1L,AZIN2,BMPR1A,BMPR1B,BMPR2,BPTF,BRD1,BRINP1,BRINP2,BRINP3,BSN,CACNA1A,CACNA1B,CACNG2,CACNG3,CACNG4,CAD,CALB1,CAMK2N1,CANX,CAPRIN1,CASR,CCK,CCL2,CC…
GO Cellular Component	GO:0030425	dendrite	9.42178e-13	1.32289	257.012	340	480	ABHD12,ACAD9,ACTN2,ACVRL1,ADCY2,ADCY4,ADCY9,ADGRB1,ADNP,ADORA1,ADORA2A,AGO2,ALCAM,ALS2,AMFR,AMIGO1,ANK3,ANKS1B,ANXA3,APBB1,APP,ARC,ARF4,ARFGEF2,ARHGAP44,ASAP1,ASIC2,ATP1A2,ATP1A3,ATXN10,ATXN1L,AZIN2,BMPR1A,BMPR1B,BMPR2,BPTF,BRD1,BRINP1,BRINP2,BRINP3,BSN,CACNA1B,CALB1,CAMK2N1,CANX,CAPRIN1,CCK,CCL2,CD3E,CDC42,CDK5R1,CHRM1,CHRM2,CHRM3,CHRNA4,CKB,CNGA3,CNIH2,CNN3,CNNM1,CNNM4,CNTNAP2,CNTNAP4,COMT,CPEB…
GO Cellular Component	GO:0043197	dendritic spine	6.9375e-09	1.52397	66.9303	102	125	ACTN2,ADGRB1,ADORA1,ALS2,ANKS1B,APBB1,APP,ARC,ARF4,ARFGEF2,ARHGAP44,ASAP1,ASIC2,ATP1A2,ATP1A3,CALB1,CANX,CD3E,CDC42,CDK5R1,CNIH2,CNN3,COMT,CPEB4,CRIPT,CTNND1,CTTN,CTTNBP2,CYFIP1,DGKI,DLG4,DNM3,DOCK10,DRD2,DTNBP1,DVL1,EEF2K,EPHA4,FARP1,FBXO2,FCGR2B,FMR1,FRMPD4,FUS,FXR1,GIPC1,GPM6A,GRIA1,GRIA2,GRIA4,GRID2,GRIN1,GRM3,HPCA,IGF2BP1,ITGB1,KCND2,KCNJ2,KCNN2,LAMA2,LPAR1,LRRC4,LZTS1,MOB4,MTMR2,NEDD4,NEURL…
GO Cellular Component	GO:0016604	nuclear body	8.98751e-09	1.21745	386.054	470	721	AAGAB,ABRAXAS1,ACTN4,ADD1,ADPRHL2,AFDN,AFF2,AFF3,AGO4,AK6,AKAP17A,AKAP8L,ALKBH8,ALX1,ANGEL2,ANKS1B,AOX1,AP5Z1,APBB1,API5,AR,ARHGAP18,ARIH1,ARNTL,ATF7IP,ATMIN,ATOH8,ATP6V0A1,ATPAF2,ATR,ATXN2L,BANP,BARD1,BASP1,BAZ1B,BAZ2A,BCAS2,BCLAF1,BDNF,BHLHE40,BMI1,BMP2K,BNIP3L,BRD1,C8orf4,CARMIL1,CASC3,CASP8AP2,CBLL1,CBX4,CBX5,CCNL1,CCNL2,CDC14A,CDC34,CDC5L,CDK12,CDK13,CDK9,CDKN1A,CDYL,CELF3,CEP164,CHAMP1,CHD5…
GO Cellular Component	GO:0044309	neuron spine	2.76346e-08	1.49997	68.0012	102	127	ACTN2,ADGRB1,ADORA1,ALS2,ANKS1B,APBB1,APP,ARC,ARF4,ARFGEF2,ARHGAP44,ASAP1,ASIC2,ATP1A2,ATP1A3,CALB1,CANX,CD3E,CDC42,CDK5R1,CNIH2,CNN3,COMT,CPEB4,CRIPT,CTNND1,CTTN,CTTNBP2,CYFIP1,DGKI,DLG4,DNM3,DOCK10,DRD2,DTNBP1,DVL1,EEF2K,EPHA4,FARP1,FBXO2,FCGR2B,FMR1,FRMPD4,FUS,FXR1,GIPC1,GPM6A,GRIA1,GRIA2,GRIA4,GRID2,GRIN1,GRM3,HPCA,IGF2BP1,ITGB1,KCND2,KCNJ2,KCNN2,LAMA2,LPAR1,LRRC4,LZTS1,MOB4,MTMR2,NEDD4,NEURL…
GO Cellular Component	GO:0098793	presynapse	2.80385e-08	1.30311	189.547	247	354	AAK1,ADCYAP1,ADGRL1,ADORA1,ADORA2A,ADRA2C,AMPH,APBA1,APBA2,APBB1,APP,ATP6V0D1,ATP6V1B1,BAIAP3,BCL2L1,BRSK1,BSN,C1QL1,CACNA1B,CAD,CADPS,CALB1,CALB2,CAMK2A,CASK,CASR,CCK,CCL2,CDH8,CDH9,CHAT,CHRM1,CHRM2,CHRM3,CLCN3,CLTA,CNGB1,CNR1,CNTNAP4,CPLX1,CPLX2,CTTNBP2,CYFIP1,DBNDD1,DDC,DENND1A,DGKI,DLG4,DMXL2,DNM1,DNM1L,DOC2A,DOC2B,DRD2,DTNBP1,DVL1,EPHA4,ERC1,ERC2,FBXO45,FCHO2,FKBP1A,FLRT3,FMR1,FZD3,GABBR1,GA…
GO Cellular Component	GO:0031252	cell leading edge	6.44879e-08	1.291	195.972	253	366	AAK1,ABCA7,ABI1,ABI2,ABI3,ABLIM1,ABLIM3,ACTA2,ACTC1,ACTG2,ACTN1,ACTR2,ACTR3,ADAM17,ADORA1,ADORA2A,AJUBA,AKT2,ALS2,AMPH,ANGPTL3,ANK1,ANTXR1,ANXA2,APBB1,APBB1IP,APBB2,APC,APP,ARAP3,ARF1,ARF4,ARF6,ARHGAP31,ARHGAP44,ARHGAP45,ARHGEF26,ARHGEF6,ARHGEF7,ARPC2,ARPC3,ATP2B1,ATP6V1B2,BCAS3,BMX,C2CD5,CARMIL1,CARMIL2,CCDC88A,CD44,CDC42,CDC42BPA,CDC42BPB,CDH1,CDH2,CDK6,CHRNA7,CLASP2,CLIP1,CNTNAP2,CORO1A,CORO1C…
GO Cellular Component	GO:0034703	cation channel complex	8.51962e-08	1.39827	102.269	143	191	ABCC9,AKAP6,AMIGO1,CACNA1A,CACNA1B,CACNA1C,CACNA1D,CACNA1E,CACNA1G,CACNA1H,CACNA1I,CACNA1S,CACNA2D1,CACNA2D2,CACNA2D4,CACNB1,CACNB2,CACNB3,CACNB4,CACNG1,CACNG2,CACNG3,CACNG4,CACNG7,CALM1,CALM2,CAMK2D,CASQ2,CATSPER1,CATSPER3,CATSPERB,CNGB1,CNTN2,CNTNAP1,CNTNAP2,CTTN,DLG2,DLG4,DPP10,DPP6,EPS8,FKBP1A,GRIK2,GRIK4,GRIK5,GRIN1,GRIN2A,GRIN2B,GRIN2C,GRIN3A,GRIN3B,HCN1,HCN4,HERPUD1,HSPA2,HTR3A,HTR3B,KCNA1…
GO Cellular Component	GO:0044297	cell body	4.63142e-07	1.23389	268.257	331	501	ACTA2,ACTC1,ACTG2,ACVRL1,ADAM21,ADNP,ADORA1,ADORA2A,AGFG1,AGRP,ALCAM,ALS2,AMFR,AMIGO1,ANXA3,APBB1,APOB,ARC,ARG1,ARHGEF7,ASCL1,ASIC2,ASTN1,ASTN2,ATP1A3,ATP2B1,ATXN10,AZIN2,BMPR1A,BMPR1B,BMPR2,BPTF,BRAF,BRD1,BRINP1,BRINP2,BRINP3,CACNA1A,CACNA1B,CACYBP,CAD,CALB1,CAMK2N1,CANX,CASR,CCK,CCL2,CCR4,CCT2,CCT7,CD3E,CD40,CDC42,CDK5R1,CHRM2,CHRNA10,CHRNA4,CIT,CKB,CNGA3,CNKSR2,CNN3,CNNM1,CNNM4,CNTN2,CNTNAP2,C…
GO Cellular Component	GO:0043025	neuronal cell body	1.77093e-06	1.23938	233.988	290	437	ACVRL1,ADAM21,ADNP,ADORA1,ADORA2A,AGFG1,AGRP,ALCAM,ALS2,AMFR,AMIGO1,ANXA3,APBB1,APOB,ARC,ARG1,ARHGEF7,ASCL1,ASIC2,ASTN1,ASTN2,ATP1A3,ATP2B1,ATXN10,AZIN2,BMPR1A,BMPR1B,BMPR2,BRD1,BRINP1,BRINP2,BRINP3,CACNA1A,CACNA1B,CAD,CALB1,CAMK2N1,CANX,CASR,CCK,CCL2,CCR4,CD40,CDC42,CDK5R1,CHRM2,CHRNA10,CHRNA4,CIT,CKB,CNGA3,CNKSR2,CNN3,CNNM1,CNNM4,CNTN2,CNTNAP2,CPEB1,CPLX1,CPLX2,CPNE6,CRH,CRIPT,CSNK1E,CTNND2,CYF…
GO Cellular Component	GO:0005667	transcription factor complex	2.0657e-06	1.28065	168.664	216	315	AJUBA,ALX1,ALX4,ANKRD1,ARNTL,ASCC1,ASCL1,ATF1,ATF6B,ATF7IP,BARX2,BCL9,BDP1,BSX,CARM1,CCNH,CDK4,CEBPB,CLOCK,CREB1,CREM,CTNNB1,DACH1,DACH2,DDIT3,DMBX1,E2F1,E2F2,E2F3,E2F4,E2F5,E2F8,ELMSAN1,EP300,ERCC5,ETS1,EYA3,FIGLA,FOS,FOXE3,FOXF1,FOXF2,FOXH1,GATA2,GATA3,GATA4,GATA6,GCM1,GFI1B,GSC,GTF2A1,GTF2A1L,GTF2A2,GTF2B,GTF2E1,GTF2F1,GTF2F2,GTF2H2C,GTF2H4,GTF3C2,GTF3C4,GTF3C5,GTF3C6,HAND1,HAND2,HAX1,HCLS1,HD…
GO Cellular Component	GO:0016607	nuclear speck	2.2383e-06	1.25676	199.72	251	373	AAGAB,AFDN,AFF2,AKAP17A,AKAP8L,AP5Z1,APBB1,API5,AR,ARHGAP18,ATOH8,ATP6V0A1,ATPAF2,ATXN2L,BARD1,BASP1,BAZ2A,BCAS2,BCLAF1,BDNF,BMP2K,BNIP3L,BRD1,C8orf4,CARMIL1,CASC3,CBLL1,CBX4,CCNL1,CCNL2,CDC34,CDC5L,CDK12,CDK13,CDYL,CEP164,CHD5,CHTOP,CIR1,CKAP4,CLK2,CLK3,CPSF6,CRNKL1,CRY2,CSNK1A1,CTDP1,CTR9,CWC15,CWC22,CYGB,DAZAP2,DDX17,DDX39A,DDX42,DDX46,DENND1B,DGKZ,DHX15,DUSP10,DYRK1A,EFTUD2,EHMT2,ELL,ENSG0000…
GO Cellular Component	GO:0017053	transcriptional repressor complex	3.26521e-06	1.53009	44.4417	68	83	APPL1,APPL2,ARID4A,BAHCC1,BAHD1,BAZ2A,C1D,CBX5,CCND1,CDX2,CHD3,CHD4,CHD5,CSNK2A1,CTBP2,DDX20,DEPDC1,GATAD2A,GFI1,GLI3,GPS2,HDAC1,HDAC2,HDAC3,HDAC4,HDGF,HEY2,HMGB1,INSM1,JAZF1,JUN,LIN52,LIN9,MBD3,MIER1,N4BP2L2,NACC2,NCOR1,NCOR2,PASD1,PHF12,PRDM16,RBBP8,RBPJ,RCOR1,RCOR2,RCOR3,REST,RLIM,RRP8,SALL1,SALL2,SIN3A,SIRT1,SKI,SMARCC2,SMARCE1,SP1,SP3,SPEN,TBL1X,TBL1XR1,TBX15,TFAP4,TNRC18,YWHAB,ZBTB16,ZFPM1
GO Cellular Component	GO:0030027	lamellipodium	1.58305e-05	1.33981	98.5214	132	184	ABI1,ABI2,ABI3,ABLIM1,ABLIM3,ACTA2,ACTC1,ACTG2,ACTR2,ACTR3,AJUBA,ALS2,ANGPTL3,ANTXR1,APBB1,APBB1IP,APBB2,APC,APP,ARAP3,ARHGAP31,ARHGEF6,ARHGEF7,ARPC3,CARMIL1,CARMIL2,CCDC88A,CD44,CDC42BPA,CDC42BPB,CDH1,CDH2,CORO1A,CORO1C,CSPG4,CTNNA1,CTNNA2,CTNNA3,CTNNB1,CTNND1,CTTN,CYFIP1,DAG1,DGKZ,DNM2,DOCK8,DPP4,DPYSL3,DYSF,ENAH,EVL,FAP,FAT1,FER,FERMT2,FGD4,FGD5,FLOT1,FLOT2,FSCN1,FSCN3,HAX1,IGF2BP1,ILK,INPPL1,…
GO Cellular Component	GO:1990234	transferase complex	2.41228e-05	1.16207	409.613	476	765	ABAT,ABTB2,ACTB,ACTL6A,ACVR1,ACVR1B,ACVR1C,AEBP2,ANAPC1,ANAPC4,ANAPC5,ANAPC7,ANKIB1,ARIH1,ASB10,ASB14,ASB15,ASB18,ASB2,ASB4,ATG13,ATG14,ATG5,ATXN7L3,AUP1,BACH1,BACH2,BARD1,BCCIP,BMI1,BPTF,BRCA1,BRCC3,BRD1,BRD8,BRPF1,BRPF3,BTBD11,BTBD16,BTBD2,BTBD3,BTBD9,BTRC,C17orf49,C9orf72,CAB39,CACUL1,CACYBP,CAND1,CBLL1,CBX2,CBX4,CBX5,CBX8,CCNA1,CCNA2,CCNB1,CCNC,CCND1,CCND2,CCNE2,CCNH,CCNL1,CCNL2,CCNT1,CCNT2,C…
GO Cellular Component	GO:0031519	PcG protein complex	7.35506e-05	1.62401	24.6303	40	46	AEBP2,ASXL1,BAP1,BCOR,BMI1,CBX2,CBX4,CBX6,CBX8,CSNK2A1,CSNK2A2,EED,EPOP,EZH1,EZH2,H2AFY,H2AFY2,HDAC2,JARID2,KDM2B,MTF2,PCGF1,PCGF2,PCGF3,PCGF5,PCGF6,PHC1,PHC2,PHC3,PHF19,RING1,RNF2,RYBP,SCML2,SIRT1,SKP1,SUZ12,TRIM37,UBAP2L,YY1
GO Cellular Component	GO:0005694	chromosome	9.7364e-05	1.13398	522.056	592	975
GO Cellular Component	GO:0000785	chromatin	0.000106543	1.19128	260.225	310	486	ACTB,ACTL6A,ACTR5,AFF4,AHCTF1,AKAP8L,ANKRD17,APTX,AR,ARID1A,ASF1A,ASF1B,BAHCC1,BAHD1,BAZ1B,BAZ2A,BCAS3,BEND3,BPTF,BRD8,BRMS1,BRMS1L,CALCOCO1,CBX1,CBX2,CBX3,CBX5,CBX6,CBX8,CCAR2,CCND2,CDCA5,CDK4,CDKN2A,CEBPB,CENPF,CHAF1B,CHD4,CHD5,CHEK1,CITED2,CREB1,CREBBP,CSNK2A1,CSNK2A2,CTNNB1,CTR9,DDX11,DDX6,DHX9,DLX5,DNMT1,DNMT3A,DPF2,DVL3,E2F1,E2F4,EED,EHMT2,ELL,ENC1,EP400,ESCO1,ESCO2,ESR1,EXOSC3,EZH2,FAM111A…
GO Cellular Component	GO:0035770	ribonucleoprotein granule	0.00011269	1.30254	104.411	136	195	ACTB,AGO1,AGO2,AGO3,AGO4,AJUBA,ARNTL,ASZ1,ATXN2,ATXN2L,BARD1,BTBD2,C9orf72,CAPRIN1,CDC42,CDK9,CHTOP,CIRBP,CKAP4,CLOCK,CNOT1,CNOT2,CNOT3,CNOT8,CNOT9,CPEB1,CTSH,DDX1,DDX25,DDX3Y,DDX6,DHX30,DHX9,DYNC1I1,EDC3,EDC4,EID1,EIF2S1,EIF4E,ENSG00000257390,EXD1,FASTKD2,FASTKD5,FMR1,FXR1,GABPB1,GHR,GRB7,GRSF1,HABP4,HAX1,HENMT1,HNRNPA3,HNRNPU,HOXD10,IGF2BP1,INA,IQGAP1,KHSRP,LARP1,LARP4B,LIN28A,LSM1,LSM14A,LSM6,…
GO Cellular Component	GO:0000790	nuclear chromatin	0.000133035	1.23523	169.2	209	316	ACTB,ACTL6A,ACTR5,APTX,AR,ARID1A,ASF1A,ASF1B,BEND3,BPTF,BRD8,BRMS1,BRMS1L,CALCOCO1,CBX1,CBX3,CBX5,CBX8,CCAR2,CDCA5,CEBPB,CHAF1B,CHD4,CITED2,CREB1,CREBBP,CSNK2A1,CTNNB1,DDX11,DHX9,DLX5,DNMT3A,DPF2,DVL3,E2F1,E2F4,EED,EHMT2,ENC1,EP400,ESCO2,ESR1,EZH2,FAM60A,FER,FOXC1,FOXD3,FOXH1,GABPA,GATA3,GATAD2B,H2AFJ,H2AFX,H2AFY,H2AFY2,H2AFZ,H3F3C,HAND2,HAT1,HDAC1,HDAC2,HEY2,HIST1H1A,HIST1H1B,HIST1H2AC,HIST1H2AD…
GO Cellular Component	GO:0000118	histone deacetylase complex	0.000203279	1.52522	32.1265	49	60	APPL1,APPL2,BRMS1,BRMS1L,CBX5,CHD3,CHD4,CHD5,CIR1,CSNK2A1,ELMSAN1,FAM60A,GATAD2A,HDAC1,HDAC11,HDAC2,HDAC3,HDAC4,HDAC5,HDAC7,HDAC9,HEY2,HINT1,ING2,MBD2,MBD3,MECOM,MORF4L1,NACC2,NCOR1,NCOR2,NRIP1,PHF12,PHF21A,RERE,SALL1,SALL2,SAP130,SAP30L,SATB2,SIN3A,SIN3B,TAL1,TBL1X,TBL1XR1,TBL1Y,TRERF1,ZNF217,ZNF541
GO Cellular Component	GO:0036464	cytoplasmic ribonucleoprotein granule	0.000250383	1.29921	98.5214	128	184	ACTB,AGO1,AGO2,AGO3,AGO4,AJUBA,ARNTL,ASZ1,ATXN2,ATXN2L,BARD1,BTBD2,C9orf72,CAPRIN1,CDC42,CDK9,CHTOP,CIRBP,CKAP4,CLOCK,CNOT1,CNOT2,CNOT3,CNOT8,CNOT9,CPEB1,CTSH,DDX1,DDX25,DDX3Y,DDX6,DHX9,DYNC1I1,EDC3,EDC4,EID1,EIF2S1,EIF4E,ENSG00000257390,EXD1,FMR1,GABPB1,GHR,GRB7,HABP4,HAX1,HENMT1,HNRNPU,HOXD10,IGF2BP1,INA,IQGAP1,KHSRP,LARP1,LARP4B,LIN28A,LSM1,LSM14A,LSM6,MAP1LC3C,MAPT,MBNL1,MCRIP2,MEX3A,MEX3B,MO…
GO Cellular Component	GO:0005874	microtubule	0.000361147	1.19925	210.964	253	394	ABRAXAS2,APC,APPBP2,ARFGEF2,ARL3,ARL6,AURKC,BCAS3,BCL10,BICD1,CAMSAP2,CAMSAP3,CCDC181,CCT2,CCT7,CDC27,CDK1,CDK5RAP3,CENPE,CENPJ,CEP162,CEP170,CEP170B,CEP57,CFAP20,CFAP206,CKAP2,CKAP5,CLASP1,CLASP2,CLIP1,CLMP,CLTC,CSNK1D,CSPP1,CUL3,CYLD,CYP2A6,DCLK2,DCTN1,DCTN2,DCTN3,DLG1,DNAH1,DNAH10,DNAH11,DNAH17,DNAH2,DNAH5,DNAH6,DNAH7,DNAH8,DNAH9,DNAI1,DNM1,DNM1L,DNM2,DNM3,DPYSL2,DST,DVL1,DYNC1H1,DYNC1I1,DYNC1…
GO Cellular Component	GO:0044427	chromosomal part	0.000666541	1.1289	456.197	515	852	ACTB,ACTL6A,ACTR5,AFF4,AHCTF1,AKAP8L,ANKRD17,APC,APTX,AR,ARID1A,ASF1A,ASF1B,ATF2,ATR,AURKC,BAHCC1,BAHD1,BAZ1B,BAZ2A,BCAS2,BCAS3,BCL6,BEND3,BOD1L2,BPTF,BRCA1,BRCA2,BRD8,BRMS1,BRMS1L,BUB3,C14orf39,CALCOCO1,CBX1,CBX2,CBX3,CBX5,CBX6,CBX8,CCAR2,CCL2,CCNB1,CCNB1IP1,CCND2,CDC5L,CDC73,CDCA5,CDK1,CDK4,CDKN2A,CEBPB,CENPE,CENPF,CENPL,CENPO,CENPS,CENPU,CENPW,CFDP1,CHAF1B,CHAMP1,CHD4,CHD5,CHEK1,CHEK2,CITED2,C…
GO Cellular Component	GO:0070161	anchoring junction	0.00156551	1.15785	278.965	323	521	ABCB4,ACTB,ACTC1,ACTG1,ACTN1,ACTN2,ACTN4,ACTR2,ACTR3,ADAM10,ADAM17,ADD1,ADGRB1,ADGRE5,AFDN,AHI1,AJAP1,AJUBA,AKAP12,ALCAM,ANXA1,ANXA2,ANXA5,ANXA6,APBB1IP,APC,ARF1,ARF6,ARHGAP22,ARHGAP24,ARHGAP26,ARHGAP31,ARHGEF7,ARL14EP,ARPC2,ARPC3,ARPC5L,BAIAP2L1,BMPR2,CADM1,CADM2,CADM3,CADM4,CAMSAP3,CASK,CAT,CAV1,CAV2,CBL,CD200,CD226,CD44,CD46,CD59,CD9,CDC42,CDC42EP4,CDH1,CDH13,CDH2,CDH3,CDH5,CIB2,CLASP1,CLASP2,…
GO Cellular Component	GO:0005912	adherens junction	0.002314	1.15614	269.863	312	504	ABCB4,ACTB,ACTC1,ACTG1,ACTN1,ACTN2,ACTN4,ACTR2,ACTR3,ADAM10,ADAM17,ADD1,ADGRB1,ADGRE5,AFDN,AHI1,AJAP1,AJUBA,AKAP12,ALCAM,ANXA1,ANXA2,ANXA5,ANXA6,APBB1IP,APC,ARF1,ARF6,ARHGAP22,ARHGAP24,ARHGAP26,ARHGAP31,ARHGEF7,ARL14EP,ARPC2,ARPC3,ARPC5L,BAIAP2L1,BMPR2,CADM1,CADM2,CADM3,CADM4,CAMSAP3,CASK,CAT,CAV1,CAV2,CBL,CD200,CD226,CD44,CD46,CD59,CD9,CDC42,CDC42EP4,CDH1,CDH13,CDH2,CDH3,CDH5,CIB2,CLASP1,CLASP2,…
GO Cellular Component	GO:0099568	cytoplasmic region	0.00253544	1.19889	165.987	199	310	ABHD12,ACTB,ACTN2,ACTN4,ACTR1A,ACTR2,ADD3,AKAP12,AKT2,ANXA2,AP3B1,AP3M1,AP3S2,ARF6,ARHGEF7,ARV1,ASPH,ASTN2,BFSP2,BIN2,BLOC1S4,BLOC1S5,BSN,C2CD5,CALD1,CANX,CAP2,CAPZA2,CAV1,CD302,CDH1,CDH2,CIB2,CLASP1,CLASP2,CLIC5,CORO1A,CRIP2,CTGF,CTNNB1,CTTN,CTTNBP2,DBN1,DCTN1,DLC1,DLG4,DMTN,DST,DTNBP1,EEF1A1,EPB41,EPB41L2,EPS8,ERMN,EXOC1,EXOC3,EXOC3L1,EXOC4,EXOC5,EXOC6,EXOC6B,EXOC7,EXOC8,EZR,FER,FERMT2,FGA,FGB,…
GO Cellular Component	GO:0005769	early endosome	0.00270356	1.1932	173.483	207	324	ABCA7,ACKR1,ACKR3,ACKR4,ADRB1,ADRB2,AKT2,ALS2,ANGPTL3,ANK2,ANKFY1,ANKRD13B,ANXA1,ANXA2,AOC3,AP1AR,AP4M1,APOA1,APOA2,APOB,APPL1,APPL2,ARF6,ARRDC3,ARRDC4,ASTN2,ATP11A,ATP11B,ATP6V0D1,ATP9A,CAV1,CCDC93,CD1E,CFTR,CLCN3,CLVS1,CLVS2,CNTNAP2,CORO1A,CXCR4,DERL1,DERL2,DIAPH2,DKK1,DNAJC13,DNER,DYSF,EHD4,EPHA3,EPHA4,EPHA8,EPHB1,EPS15,FAM109A,FCGR1A,FCGR1B,FGD5,FLOT1,FZD5,GGA1,GGA3,GJA1,HAVCR2,HGNC:18790,HGN…
GO Cellular Component	GO:0005938	cell cortex	0.00292571	1.21997	132.79	162	248	ACTB,ACTN2,ACTN4,ACTR1A,ACTR2,ADD3,AKAP12,AKT2,ANXA2,ARF6,ARHGEF7,ARV1,ASPH,ASTN2,BFSP2,BIN2,BSN,C2CD5,CALD1,CAP2,CAPZA2,CAV1,CD302,CDH1,CDH2,CIB2,CLASP1,CLASP2,CLIC5,CORO1A,CRIP2,CTGF,CTNNB1,CTTN,CTTNBP2,DBN1,DCTN1,DLC1,DLG4,DMTN,DST,EEF1A1,EPB41,EPB41L2,EPS8,ERMN,EXOC1,EXOC3,EXOC3L1,EXOC4,EXOC5,EXOC6,EXOC6B,EXOC7,EXOC8,EZR,FER,FERMT2,FGA,FGB,FGF1,FGFR2,FLNB,FLOT1,FLOT2,FMN2,FMNL1,FNBP1,FNBP1L,F…
GO Cellular Component	GO:0005815	microtubule organizing center	0.00357462	1.13003	359.282	406	671	AAAS,ABCA2,ABRAXAS2,ACTR1A,AGBL2,AGBL4,AHI1,AJUBA,AK5,AKAP11,ALDOB,ALMS1,ALS2,APC,ARFGEF2,ARHGAP35,ARHGEF10,ARL2BP,ARL3,ATP6V0D1,ATP6V1D,AUNIP,AURKC,AXIN2,BBS7,BBS9,BCAS2,BCCIP,BCL2L1,BICD1,BICD2,BICDL1,BIRC6,BOD1L2,BRCA1,BRCA2,BRSK1,BRSK2,C10orf90,C14orf166,C2CD5,C7orf31,C7orf43,CAMK2B,CAMK2N2,CAMSAP2,CAMSAP3,CAPG,CAPRIN2,CCDC14,CCDC141,CCDC68,CCDC8,CCDC81,CCDC88A,CCDC88C,CCDC92,CCDC96,CCNB1,CCN…
GO Cellular Component	GO:0034704	calcium channel complex	0.00475574	1.42294	33.7329	48	63	AKAP6,CACNA1A,CACNA1B,CACNA1C,CACNA1D,CACNA1E,CACNA1G,CACNA1H,CACNA1I,CACNA1S,CACNA2D1,CACNA2D2,CACNA2D4,CACNB1,CACNB2,CACNB3,CACNB4,CACNG1,CACNG2,CACNG3,CACNG4,CACNG7,CALM1,CALM2,CAMK2D,CASQ2,CATSPER1,CATSPER3,CATSPERB,FKBP1A,HERPUD1,HSPA2,MCU,MICU1,MICU2,NOS1,NOS1AP,PDE4B,PDE4D,PRKACA,PTPA,RYR1,RYR2,SESTD1,SMDT1,TRDN,TRPC4,TRPC5
GO Cellular Component	GO:0043292	contractile fiber	0.00553186	1.22018	120.475	147	225	ABCC9,ABRA,ACTA2,ACTC1,ACTG1,ACTN1,ACTN2,ACTN4,ADRA1A,ANK1,ANK2,ANK3,ANKRD1,ANKRD23,ARF1,ARHGEF25,BIN1,CACNA1C,CACNA1D,CACNA1S,CALD1,CALM1,CALM2,CAPN3,CASQ2,CAV3,CAVIN4,CDK5R1,CFL2,CMYA5,CSRP3,CTNNB1,DAG1,DEK,DES,DMD,DNAJB6,DST,DUSP27,FBP2,FBXL22,FBXO22,FBXO32,FERMT2,FHOD3,FKBP1A,FLNB,FLNC,FRG1,FXR1,HABP4,HDAC4,HOMER1,HRC,HSPB1,IGSF22,ILK,ITGB1BP2,JPH1,JPH2,KAT2B,KCNA5,KCNJ8,KCNN2,KLHL40,KLHL41,K…
GO Cellular Component	GO:0030018	Z disc	0.00579392	1.30262	63.7176	83	119	ACTN1,ACTN2,ACTN4,ADRA1A,ANK1,ANK2,ANK3,BIN1,CACNA1C,CACNA1D,CAPN3,CASQ2,CAV3,CAVIN4,CFL2,CSRP3,CTNNB1,DES,DMD,DNAJB6,DST,FBP2,FBXL22,FBXO22,FBXO32,FHOD3,FKBP1A,FLNB,FLNC,FRG1,HDAC4,HOMER1,HRC,HSPB1,IGSF22,ITGB1BP2,JPH1,JPH2,KCNA5,KCNN2,KRT8,KY,LDB3,MYBPC1,MYBPC3,MYBPH,MYH7,MYOM1,MYOM2,MYOT,MYOZ1,MYOZ2,MYOZ3,MYPN,MYZAP,NEB,NEBL,NEXN,NOS1,NOS1AP,PALLD,PARVA,PDE4B,PDLIM3,PPP1R12A,PPP1R12B,PPP2R5A,P…
GO Cellular Component	GO:0030016	myofibril	0.00685561	1.2218	114.585	140	214	ABCC9,ABRA,ACTC1,ACTG1,ACTN1,ACTN2,ACTN4,ADRA1A,ANK1,ANK2,ANK3,ANKRD1,ANKRD23,ARF1,ARHGEF25,BIN1,CACNA1C,CACNA1D,CACNA1S,CALD1,CALM1,CALM2,CAPN3,CASQ2,CAV3,CAVIN4,CFL2,CMYA5,CSRP3,CTNNB1,DAG1,DES,DMD,DNAJB6,DST,DUSP27,FBP2,FBXL22,FBXO22,FBXO32,FERMT2,FHOD3,FKBP1A,FLNB,FLNC,FRG1,FXR1,HABP4,HDAC4,HOMER1,HRC,HSPB1,IGSF22,ILK,ITGB1BP2,JPH1,JPH2,KAT2B,KCNA5,KCNJ8,KCNN2,KLHL40,KLHL41,KRT8,KY,LDB3,LMAN1…
GO Cellular Component	GO:0005871	kinesin complex	0.00715949	1.43406	29.9848	43	56	BORCS5,CENPE,KIF11,KIF12,KIF13A,KIF13B,KIF14,KIF16B,KIF17,KIF18A,KIF18B,KIF19,KIF1B,KIF1C,KIF20A,KIF20B,KIF21A,KIF21B,KIF23,KIF24,KIF25,KIF26A,KIF26B,KIF2A,KIF2B,KIF2C,KIF3A,KIF3B,KIF3C,KIF4B,KIF5A,KIF5B,KIF5C,KIF7,KIFAP3,KIFC1,KIFC2,KIFC3,KLC1,NDE1,NDEL1,PAFAH1B1,YWHAE
GO Cellular Component	GO:0031674	I band	0.00821667	1.27784	71.2138	91	133	ACTC1,ACTN1,ACTN2,ACTN4,ADRA1A,ANK1,ANK2,ANK3,ANKRD1,BIN1,CACNA1C,CACNA1D,CACNA1S,CAPN3,CASQ2,CAV3,CAVIN4,CFL2,CSRP3,CTNNB1,DES,DMD,DNAJB6,DST,FBP2,FBXL22,FBXO22,FBXO32,FERMT2,FHOD3,FKBP1A,FLNB,FLNC,FRG1,HDAC4,HOMER1,HRC,HSPB1,IGSF22,ITGB1BP2,JPH1,JPH2,KAT2B,KCNA5,KCNN2,KLHL40,KRT8,KY,LDB3,MTM1,MYBPC1,MYBPC3,MYBPH,MYH7,MYOM1,MYOM2,MYOT,MYOZ1,MYOZ2,MYOZ3,MYPN,MYZAP,NEB,NEBL,NEXN,NOS1,NOS1AP,PALLD,…
GO Cellular Component	GO:0044449	contractile fiber part	0.0090836	1.2184	112.443	137	210	ABCC9,ABRA,ACTA2,ACTC1,ACTN1,ACTN2,ACTN4,ADRA1A,ANK1,ANK2,ANK3,ANKRD1,ARF1,ARHGEF25,BIN1,CACNA1C,CACNA1D,CACNA1S,CALM1,CALM2,CAPN3,CASQ2,CAV3,CAVIN4,CFL2,CMYA5,CSRP3,CTNNB1,DAG1,DES,DMD,DNAJB6,DST,DUSP27,FBP2,FBXL22,FBXO22,FBXO32,FERMT2,FHOD3,FKBP1A,FLNB,FLNC,FRG1,FXR1,HABP4,HDAC4,HOMER1,HRC,HSPB1,IGSF22,ILK,ITGB1BP2,JPH1,JPH2,KAT2B,KCNA5,KCNN2,KLHL40,KLHL41,KRT8,KY,LDB3,LMAN1,LMOD2,LRRC10,MMP2,M…
GO Cellular Component	GO:0030496	midbody	0.00980665	1.24897	85.6708	107	160	ABRAXAS2,AGBL5,ANXA11,ANXA2,ARF6,ARL2BP,ARL3,ARL8A,ARL8B,AURKC,BIRC6,CAPG,CCDC69,CDC42,CDK1,CENPE,CENPF,CEP44,CHMP1B,CHMP4B,CHMP4C,CLIC4,CNTRL,CTDP1,CTNND1,CYLD,DCTN3,DDX11,DNM2,DTNBP1,ECT2,ERH,EXOC1,EXOC3,EXOC4,EXOC5,EXOC6,EXOC7,GNAI1,GNAI2,GNAI3,HNRNPU,HSP90B1,IQGAP1,IST1,KATNA1,KATNB1,KIF13A,KIF14,KIF20A,KIF20B,KIF23,KIF3B,KLHDC8B,KLHL13,LAP3,MAPRE3,MBD5,MICAL3,MPLKIP,MTCL1,MYH10,NAT10,PDCD6IP…
GO Cellular Component	GO:0032154	cleavage furrow	0.0102922	1.43663	27.843	40	52	ARF6,CIT,DCTN3,ECT2,HMCN1,HMCN2,HTR3A,ICAM2,ITGB1,MASTL,MYH10,MYLK,NDE1,NF2,PITPNM1,PKN1,PKN2,PLCD3,PLEKHG6,PLK4,PPP1CC,PSD,PSD2,PSTPIP1,RAB11A,RAB11FIP3,RAB11FIP4,RAB21,RALA,RDX,RHOA,RHOB,RHOC,SEPT2,SEPT6,SEPT7,SPIRE1,SSH1,SVIL,WDR73
GO Cellular Component	GO:0005813	centrosome	0.0104207	1.13586	274.682	312	513	AAAS,ABRAXAS2,ACTR1A,AGBL2,AGBL4,AHI1,ALDOB,ALMS1,ALS2,APC,ARHGEF10,ARL2BP,ARL3,ATP6V0D1,ATP6V1D,AUNIP,AURKC,AXIN2,BBS7,BBS9,BCAS2,BCCIP,BCL2L1,BICD1,BICD2,BICDL1,BRCA2,BRSK1,BRSK2,C10orf90,C14orf166,C7orf31,CAMK2N2,CAMSAP2,CAMSAP3,CAPG,CAPRIN2,CCDC14,CCDC68,CCDC8,CCDC81,CCDC88A,CCDC88C,CCDC92,CCNB1,CCNB2,CDC14A,CDC14B,CDC27,CDC42,CDK1,CDK5RAP3,CDK6,CDKL2,CENPF,CENPJ,CEP104,CEP112,CEP120,CEP128,C…
GO Cellular Component	GO:0008287	protein serine/threonine phosphatase complex	0.0104285	1.44835	26.2367	38	49	CYCS,IER5,ITPR1,NCK1,NKD1,PPP1CB,PPP1CC,PPP1R10,PPP1R12A,PPP1R15B,PPP1R2P3,PPP1R2P9,PPP1R3B,PPP1R9B,PPP2R1A,PPP2R2A,PPP2R2B,PPP2R2C,PPP2R2D,PPP2R3A,PPP2R3B,PPP2R5A,PPP2R5B,PPP2R5C,PPP2R5E,PPP3CA,PPP3CB,PPP3R1,PPP4C,PPP4R1,PPP4R2,PPP4R3B,PTPA,SHOC2,STRN,STRN3,TOX4,WDR82
GO Cellular Component	GO:0031256	leading edge membrane	0.0105616	1.25778	78.71	99	147	ABCA7,ADAM17,ADORA1,ADORA2A,AKT2,AMPH,ANK1,ANTXR1,APC,ARF4,ARHGAP44,ARHGAP45,ATP2B1,BMX,C2CD5,CD44,CDC42,CHRNA7,CLASP2,CNTNAP2,CSPG4,DDN,DIAPH1,DLC1,DNM2,DOCK8,DPP4,EEF1A1,EPB41L3,EPB41L5,EPS8,EZR,FAP,FERMT1,FERMT2,FGD5,FGR,GABRG2,GRIA1,HPCA,HSP90AA1,INSR,ITGA5,ITGA8,ITGAV,ITGB1,JCAD,KANK1,KCNA2,KCNC1,KCNC2,KCNC3,KSR1,LAMP5,MACF1,MAPT,MTSS1L,MYO1D,NCKAP1,NF2,NRG1,OPRD1,OPRM1,PACSIN1,PDE9A,PLA2G4F…
GO Cellular Component	GO:0010494	cytoplasmic stress granule	0.0106565	1.47672	23.024	34	43	ATXN2,ATXN2L,C9orf72,CAPRIN1,CIRBP,DDX1,DDX6,EIF2S1,EIF4E,GRB7,HABP4,IGF2BP1,KHSRP,LARP1,LARP4B,LIN28A,LSM14A,MBNL1,MCRIP2,NANOS3,NUFIP2,PABPC1,PABPC4,PUM1,PUM2,RBM4,RBPMS,RC3H1,RPTOR,STAU1,TIA1,TIAL1,YBX1,ZFP36
GO Cellular Component	GO:0005681	spliceosomal complex	0.0122162	1.225	99.5923	122	186	AAR2,ADAR,AKAP17A,API5,AQR,BCAS2,CCAR2,CDC5L,CRNKL1,CTNNBL1,CWC15,CWC22,CWC27,DDX19A,DDX19B,DDX23,DDX25,DDX39A,DDX41,DDX5,DHX15,DHX32,DHX35,DHX40,DHX8,DQX1,EFTUD2,ENSG00000282246,ESS2,FRG1,GCFC2,HNRNPA1,HNRNPA1L2,HNRNPA2B1,HNRNPA3,HNRNPC,HNRNPF,HNRNPH1,HNRNPH3,HNRNPK,HNRNPM,HNRNPR,HNRNPU,HSPA8,IK,ISY1,IVNS1ABP,KIAA0907,LSM6,LSM8,LUC7L,LUC7L2,LUC7L3,MAGOH,MAGOHB,MAPKBP1,NRDE2,PABPC1,PDCD7,PNN,PPIE…
GO Cellular Component	GO:0030017	sarcomere	0.013094	1.21927	103.34	126	193	ABCC9,ABRA,ACTC1,ACTN1,ACTN2,ACTN4,ADRA1A,ANK1,ANK2,ANK3,ANKRD1,ARF1,ARHGEF25,BIN1,CACNA1C,CACNA1D,CACNA1S,CALM1,CALM2,CAPN3,CASQ2,CAV3,CAVIN4,CFL2,CMYA5,CSRP3,CTNNB1,DES,DMD,DNAJB6,DST,DUSP27,FBP2,FBXL22,FBXO22,FBXO32,FERMT2,FHOD3,FKBP1A,FLNB,FLNC,FRG1,HABP4,HDAC4,HOMER1,HRC,HSPB1,IGSF22,ILK,ITGB1BP2,JPH1,JPH2,KAT2B,KCNA5,KCNN2,KLHL40,KLHL41,KRT8,KY,LDB3,LMAN1,LMOD2,LRRC10,MMP2,MTM1,MYBPC1,MYBPC…
GO Cellular Component	GO:0044306	neuron projection terminus	0.0145473	1.26423	69.6075	88	130	AAK1,ADCYAP1,ADORA1,ADRA2C,APP,ATP6V0D1,BSN,CAD,CALB1,CALB2,CASR,CCK,CCL2,CDH8,CHRM1,CHRM2,CHRM3,CNGB1,CPLX1,CPLX2,CYFIP1,DGKI,DLG4,DMD,DRD2,EPHA4,FKBP1A,FLRT1,FLRT3,FMR1,GAD1,GCH1,GHRH,GLUL,GOT1,GRIK2,GRIK3,GRIK5,GRIN1,HNRNPR,ILK,ITGA2,KCNA1,KCNA2,KCNAB2,KCNC2,KCNC4,KCNK2,LRRK2,MOB2,NAPA,NMU,NPFF,NTRK2,OPRD1,PACSIN1,PDYN,PENK,PFN2,POLG,PRSS12,PTPRN2,PVALB,RAB7A,RGS10,RNF40,ROR1,SCRG1,SEPT6,SLC17…
GO Cellular Component	GO:0005891	voltage-gated calcium channel complex	0.0147144	1.46741	22.4886	33	42	CACNA1A,CACNA1B,CACNA1C,CACNA1D,CACNA1E,CACNA1G,CACNA1H,CACNA1I,CACNA1S,CACNA2D1,CACNA2D2,CACNA2D4,CACNB1,CACNB2,CACNB3,CACNB4,CACNG1,CACNG2,CACNG3,CACNG4,CACNG7,CASQ2,CATSPER1,CATSPER3,CATSPERB,FKBP1A,HSPA2,NOS1,NOS1AP,PDE4B,PDE4D,RYR1,TRDN
GO Cellular Component	GO:0030014	CCR4-NOT complex	0.014838	1.75089	8.56708	15	16	CNOT1,CNOT10,CNOT11,CNOT2,CNOT3,CNOT4,CNOT6,CNOT6L,CNOT8,CNOT9,CPEB3,PATL1,TNKS1BP1,TOB1,ZFP36
GO Cellular Component	GO:0097542	ciliary tip	0.0202725	1.44316	23.5595	34	44	CLUAP1,CYLD,DYNC2H1,DYNLL1,DYNLL2,DYNLRB1,DYNLRB2,GLI1,GLI2,GLI3,ICK,IFT122,IFT20,IFT22,IFT27,IFT43,IFT57,IFT80,IFT81,KIF3A,KIF3B,KIF3C,KIF7,KIFAP3,RP1,SMO,SUFU,TTC21B,TTC26,TTC30B,WDR19,WDR34,WDR35,WDR60
GO Cellular Component	GO:0000151	ubiquitin ligase complex	0.0225967	1.16569	159.562	186	298	ABTB2,ANAPC1,ANAPC4,ANAPC5,ANAPC7,ANKIB1,ARIH1,ASB10,ASB14,ASB15,ASB18,ASB2,ASB4,AUP1,BACH1,BACH2,BARD1,BMI1,BRCA1,BRCC3,BTBD11,BTBD16,BTBD2,BTBD3,BTBD9,BTRC,CACUL1,CACYBP,CAND1,CBLL1,CBX2,CBX4,CBX8,CDC23,CDC27,CUL1,CUL3,CUL7,CUL9,DCAF1,DCAF10,DCAF11,DCAF12,DCAF13,DCAF15,DCAF16,DCAF5,DCAF6,DCAF7,DCAF8,DCUN1D1,DCUN1D3,DCUN1D4,DCUN1D5,DET1,DNAJA1,DTL,DYRK2,ELOB,ENC1,FBXL15,FBXL19,FBXL2,FBXL22,FBXL3…
GO Cellular Component	GO:0043679	axon terminus	0.0248868	1.26673	61.5759	78	115	AAK1,ADCYAP1,ADORA1,ADRA2C,APP,ATP6V0D1,CAD,CALB1,CALB2,CASR,CCK,CCL2,CDH8,CHRM1,CHRM2,CHRM3,CNGB1,CPLX1,CPLX2,CYFIP1,DGKI,DRD2,EPHA4,FKBP1A,FLRT3,FMR1,GAD1,GHRH,GLUL,GOT1,GRIK2,GRIK3,GRIK5,GRIN1,HNRNPR,ILK,ITGA2,KCNA1,KCNA2,KCNAB2,KCNC2,KCNC4,KCNK2,LRRK2,NAPA,NMU,NPFF,NTRK2,OPRD1,PACSIN1,PDYN,PENK,PFN2,POLG,PRSS12,PTPRN2,PVALB,RAB7A,RGS10,RNF40,ROR1,SEPT6,SLC17A8,SLC32A1,SNCA,SRI,STX3,STX6,SYNJ1…
GO Cellular Component	GO:0032982	myosin filament	0.0251745	1.61294	11.7797	19	22	ACTG2,MYBPC1,MYBPC3,MYBPH,MYH1,MYH10,MYH11,MYH13,MYH14,MYH15,MYH2,MYH4,MYH6,MYH7,MYH7B,MYH8,MYOM1,MYOM2,TRIM32
GO Cellular Component	GO:0070382	exocytic vesicle	0.0261433	1.21898	89.4189	109	167	AMPH,APBA1,APBA2,ATP6V0D1,ATP6V1B1,BCL2L1,BRSK1,CLCN3,CLTA,CTTNBP2,DBNDD1,DDC,DGKI,DLG4,DMXL2,DNM1,DNM1L,DOC2A,DOC2B,DPYSL3,DRD2,DTNBP1,GABRA2,GAD2,GIPC1,GRIA1,GRIN1,GRIN2A,ICA1,IGF1,KCNK9,LAMP5,LRRK2,MCTP1,MFF,MTMR2,NDEL1,OR13F1,OR5T3,OTOF,PDE4B,PICALM,PTPRN2,PTPRS,RAB10,RAB27A,RAB35,RAB3C,RAB40AL,RAB5B,RAB6A,RAB8A,RAB8B,RABAC1,RPH3A,SCAMP1,SEPT6,SLC17A5,SLC17A6,SLC17A8,SLC18A2,SLC2A8,SLC30A3,SL…
GO Cellular Component	GO:0031248	protein acetyltransferase complex	0.0262324	1.30103	47.6544	62	89	ACTB,ACTL6A,ATXN7L3,BRD1,BRD8,BRPF1,BRPF3,CREBBP,DMAP1,DR1,ELP1,ELP4,ENY2,EP300,EP400,EPC1,EPC2,ING3,ING4,JADE1,JADE2,JADE3,KANSL1,KANSL1L,KANSL2,KANSL3,KAT2A,KAT2B,KAT5,KAT6A,KAT6B,KAT8,MAP3K7,MBIP,MEAF6,MORF4L1,MSL1,MSL2,MSL3,NAA11,NAA15,NAA16,NAA20,NAA25,NAA30,NAA35,NAA50,PHF20,POLE3,POLE4,SUPT3H,SUPT7L,TADA1,TADA2B,TAF10,TAF4,TAF5,TRRAP,UBAP2L,WDR5,YEATS2,ZZZ3
GO Cellular Component	GO:0000932	P-body	0.0321756	1.30508	44.4417	58	83	AGO1,AGO2,AGO3,AGO4,AJUBA,BTBD2,C9orf72,CAPRIN1,CNOT1,CNOT2,CNOT3,CNOT8,CNOT9,CPEB1,DDX6,EDC3,EDC4,EIF4E,HAX1,LIN28A,LSM1,LSM14A,LSM6,MEX3A,MEX3B,MOV10,NANOS2,NANOS3,NBDY,NOCT,PAN2,PAN3,PATL1,PNRC1,PNRC2,POLR2D,PSMA6,PSMC2,PSMC3,PUM1,RBPMS,RC3H1,RC3H2,SAMD4A,SAMD4B,SYNE1,TNRC6A,TNRC6B,TOP1,TRIM71,UPF1,WTIP,XRN1,YTHDF2,ZC3H12A,ZC3H12D,ZFP36,ZFP36L1
GO Cellular Component	GO:1990909	Wnt signalosome	0.0354093	1.86762	5.35442	10	10	APC,CTNNB1,DVL1,FZD1,GSK3B,LRP5,LRP6,LRRK2,WNT2,WNT3
GO Cellular Component	GO:0032155	cell division site part	0.0404824	1.34713	32.662	44	61	ARF6,CIT,DCTN3,ECT2,HMCN1,HMCN2,HTR3A,ICAM2,ITGB1,MASTL,MYH10,MYH2,MYLK,MZT1,NDE1,NF2,PITPNM1,PKN1,PKN2,PLCD3,PLEKHG6,PLK4,PPP1CC,PSD,PSD2,PSTPIP1,RAB11A,RAB11FIP3,RAB11FIP4,RAB21,RALA,RDX,RHOA,RHOB,RHOC,SEPT2,SEPT6,SEPT7,SPIRE1,SSH1,SVIL,TUBGCP3,TUBGCP4,WDR73
GO Cellular Component	GO:0015629	actin cytoskeleton	0.0410829	1.12301	245.768	276	459	ABCB4,ABL2,ABLIM1,ABLIM2,ABLIM3,ABRA,ACACA,ACTA2,ACTB,ACTC1,ACTG1,ACTG2,ACTL7B,ACTN1,ACTN2,ACTN4,ACTR1A,ACTR2,ACTR3,ACTR3B,ACTR3C,ADAM17,ADD1,ADD2,AFAP1L1,AMPH,ANKRD23,ARC,ARHGAP21,ARHGAP35,ARHGAP6,ARPC2,ARPC3,ARPC5L,ASAP1,AUTS2,AVIL,BAIAP2L1,BAIAP2L2,BIN1,BIN2,BIN3,BMF,C10orf90,CALD1,CAP2,CAPG,CAPZA1,CAPZA2,CARMIL1,CARMIL2,CASK,CDC42BPA,CDC42BPB,CDC42EP3,CDC42EP4,CDH1,CDH2,CFL2,CGNL1,CIB2,CLIC4,…
GO Cellular Component	GO:1990752	microtubule end	0.0423574	1.52176	14.4569	22	27	ABRAXAS2,CAMSAP2,CAMSAP3,CKAP5,CLASP1,CLIP1,DCTN1,DST,ENSG00000258472,KIF18B,KIF2C,KNSTRN,MAPRE1,MAPRE2,MAPRE3,MYO5A,NAV3,NCKAP5L,NIN,NUMA1,SLAIN2,SVIL
GO Cellular Component	GO:0098589	membrane region	0.044698	1.13444	201.862	229	377	AAK1,ABCA1,ABCB4,ACKR3,ADAM17,ADCY1,ADCY2,ADCYAP1R1,ADD2,ADRA1A,ADRA1B,AKAP6,AMN,ANGPT1,ANK2,ANXA2,AP1S2,AP2A1,AP2B1,AP2M1,AP2S1,AP4S1,APP,ATP1A2,ATP1B1,ATP1B3,ATP2B1,BAALC,BACE1,BCL10,BICD2,BIRC2,BIRC3,BMPR1A,BMPR2,BVES,CASP3,CAV1,CAV2,CAV3,CAVIN1,CAVIN2,CAVIN4,CBL,CBLB,CD226,CD36,CD46,CD8A,CDH1,CDH13,CDH15,CDH2,CEMIP,CFLAR,CHRNA7,CHRNB2,CLTA,CLTB,CLTC,CNR1,CNTN1,CORO1C,CRB2,CRK,CTNNA1,CTNNB1,CT…
GO Cellular Component	GO:0000228	nuclear chromosome	0.0448358	1.11038	294.493	327	550	ACTB,ACTL6A,ACTR5,ADD3,AGO3,APTX,AR,ARID1A,ASF1A,ASF1B,ATR,AURKC,BAZ1B,BCAS2,BEND3,BPTF,BRCA1,BRCA2,BRD4,BRD8,BRMS1,BRMS1L,C14orf39,CALCOCO1,CBX1,CBX3,CBX5,CBX8,CCAR2,CCDC36,CCL2,CCNB1,CCNB1IP1,CDC5L,CDC73,CDCA5,CDK1,CDX2,CEBPB,CHAF1B,CHD4,CHEK1,CITED2,CREB1,CREBBP,CSNK2A1,CTNNB1,DCLRE1A,DDX11,DHX9,DLX5,DNA2,DNMT3A,DPF2,DVL3,E2F1,E2F4,EED,EHMT2,ENC1,ENSG00000256514,EP400,ERCC5,ESCO2,ESR1,ETAA1,EX…
GO Cellular Component	GO:0005901	caveola	0.0482947	1.30242	40.6936	53	76	ADCYAP1R1,ADRA1A,ADRA1B,AKAP6,ATP1A2,ATP1B1,ATP1B3,BMPR1A,BMPR2,BVES,CAV1,CAV2,CAV3,CAVIN1,CAVIN2,CAVIN4,CBL,CDH1,CDH13,CDH15,CORO1C,CTNNA1,CTNNB1,DLC1,EFNA5,EHD2,FASLG,FLOT1,FLOT2,HTR2A,INSR,IRS1,JAK2,KCNA5,KCNMA1,KIF18A,LRP4,LRP6,LRP8,LRRK2,MYOF,NOS1,NOS1AP,PTCH1,PTGIS,PTGS2,SCN5A,SLC2A1,SMO,SPRED1,SRC,TGFBR2,TRPC4
GO Cellular Component	GO:0005875	microtubule associated complex	0.0487078	1.21209	80.8518	98	151	ACTR1A,APPBP2,AURKC,BCL2L11,BORCS5,CENPE,DCTN1,DCTN2,DCTN3,DCTN6,DNAH1,DNAH10,DNAH11,DNAH17,DNAH2,DNAH5,DNAH6,DNAH7,DNAH8,DNAH9,DNAI1,DYNC1H1,DYNC1I1,DYNC1I2,DYNC1LI1,DYNC1LI2,DYNC2H1,DYNLL1,DYNLL2,DYNLRB1,DYNLRB2,EML1,EML2,ENSG00000264324,FNTA,FNTB,HAUS4,KATNB1,KIF11,KIF12,KIF13A,KIF13B,KIF14,KIF16B,KIF17,KIF18A,KIF18B,KIF19,KIF1B,KIF1C,KIF20A,KIF20B,KIF21A,KIF21B,KIF23,KIF24,KIF25,KIF26A,KIF26B…
GO Molecular Function	GO:0000975	regulatory region DNA binding	5.68658e-29	1.36107	454.055	618	848
GO Molecular Function	GO:0044212	transcription regulatory region DNA binding	7.28223e-29	1.35987	452.984	616	846
GO Molecular Function	GO:0001067	regulatory region nucleic acid binding	8.2e-29	1.36166	454.591	619	849
GO Molecular Function	GO:0000977	RNA polymerase II regulatory region sequence-specific DNA binding	1.80075e-26	1.40606	327.155	460	611	ACTB,ACTL6A,ACTN4,AEBP2,AGO1,ALX1,ALX4,AR,ARHGAP35,ARID5B,ARX,ASCL1,ATF1,ATF2,ATF3,ATF6B,ATOH1,BACH1,BACH2,BARHL1,BARHL2,BARX1,BARX2,BATF,BCL11A,BCL11B,BCL6,BCL6B,BCOR,BHLHE41,CARF,CC2D1B,CDC5L,CDK9,CDX2,CEBPB,CEBPD,CEBPE,CGGBP1,CHD4,CHD7,CLOCK,CNBP,CREB1,CREB3,CREBRF,CREM,CTCF,CTNNB1,CUX1,CUX2,DDIT3,DDN,DLX1,DLX2,DLX4,DLX5,DMBX1,DMRT1,DMRT2,DPF2,DUX4,E2F2,E2F3,E2F4,E2F8,E4F1,EBF2,EBF3,EED,EGR1,E…
GO Molecular Function	GO:0001012	RNA polymerase II regulatory region DNA binding	1.92711e-26	1.40452	328.226	461	613	ACTB,ACTL6A,ACTN4,AEBP2,AGO1,ALX1,ALX4,AR,ARHGAP35,ARID5B,ARX,ASCL1,ATF1,ATF2,ATF3,ATF6B,ATOH1,BACH1,BACH2,BARHL1,BARHL2,BARX1,BARX2,BATF,BCL11A,BCL11B,BCL6,BCL6B,BCOR,BHLHE41,CARF,CC2D1B,CDC5L,CDK9,CDX2,CEBPB,CEBPD,CEBPE,CGGBP1,CHD4,CHD7,CLOCK,CNBP,CREB1,CREB3,CREBRF,CREM,CTCF,CTNNB1,CUX1,CUX2,DDIT3,DDN,DLX1,DLX2,DLX4,DLX5,DMBX1,DMRT1,DMRT2,DPF2,DUX4,E2F2,E2F3,E2F4,E2F8,E4F1,EBF2,EBF3,EED,EGR1,E…
GO Molecular Function	GO:0000976	transcription regulatory region sequence-specific DNA binding	2.94858e-26	1.37912	370.526	511	692
GO Molecular Function	GO:0000981	RNA polymerase II transcription factor activity, sequence-specific DNA binding	1.55533e-24	1.34829	410.149	553	766
GO Molecular Function	GO:1990837	sequence-specific double-stranded DNA binding	1.75006e-24	1.35664	391.408	531	731
GO Molecular Function	GO:0003690	double-stranded DNA binding	3.46751e-20	1.30895	433.173	567	809
GO Molecular Function	GO:0001228	transcriptional activator activity, RNA polymerase II transcription regulatory region sequence-specific binding	1.85972e-19	1.42576	219.531	313	410	ALX1,ALX4,AR,ATF1,ATF2,ATF3,ATF6B,ATOH1,BACH1,BARHL1,BARHL2,BARX1,BARX2,BATF,BCL11B,CAMTA1,CAMTA2,CARF,CDC5L,CEBPB,CEBPD,CEBPE,CREB1,CREB3,CREB3L1,CREBRF,CSRNP3,CTCF,DDIT3,DLX2,DLX3,DLX5,DMRT1,DUX4,E2F2,E2F3,E2F4,EBF2,EBF3,EGR1,EGR2,EGR4,EHF,ELF1,ELF5,ELK3,ELK4,EP300,ERG,ESR1,ESRRA,ESRRB,ESRRG,ETS1,ETV1,ETV4,ETV5,ETV6,FIGLA,FLI1,FOS,FOSB,FOSL2,FOXA1,FOXC1,FOXD2,FOXF1,FOXF2,FOXH1,FOXI1,FOXJ1,FOXJ3…
GO Molecular Function	GO:0000982	transcription factor activity, RNA polymerase II core promoter proximal region sequence-specific binding	2.78613e-19	1.42873	214.177	306	400	AEBP2,AR,ARNTL,ASCL1,ATF2,ATF3,ATOH1,BACH1,BARHL1,BARHL2,BATF,BCL11A,BCL11B,BHLHE40,BHLHE41,CAMTA1,CAMTA2,CARF,CC2D1B,CEBPB,CEBPD,CEBPE,CLOCK,CREB1,CREB3,CREB3L1,CREBBP,CTCF,CUX2,DACH1,DDIT3,DDN,DLX3,DLX4,DLX5,DUX4,E2F4,E2F8,EBF2,EBF3,EGR1,EGR2,EHF,ELF1,ELK3,ELK4,EN1,ERG,ESR1,ESRRA,ETS1,ETS2,ETV1,ETV4,ETV6,FEZF1,FIGLA,FLI1,FOS,FOSB,FOXA1,FOXI1,FOXJ1,FOXK2,FOXL2,FOXO1,FOXP2,FOXQ1,FOXS1,FUBP3,GABPA…
GO Molecular Function	GO:0001159	core promoter proximal region DNA binding	9.86982e-19	1.43397	202.933	291	379	ACTB,ACTL6A,AEBP2,AGO1,AR,ASCL1,ATF3,ATOH1,BATF,BCL11A,BCL11B,BHLHE41,CARF,CC2D1B,CEBPB,CEBPD,CEBPE,CHD4,CHD7,CLOCK,CREB1,CREB3,CREBBP,CTCF,CTNNB1,CUX2,DDIT3,DDN,DLX4,DLX5,DMRT1,DPF2,DUX4,E2F4,E2F8,EBF2,EBF3,EED,EGR2,EHF,ELF1,ELK3,ELK4,EN1,ERG,ESR1,ESRRA,ETS1,ETS2,ETV1,ETV4,ETV6,FEZF1,FIGLA,FLI1,FOS,FOSB,FOXA2,FOXI1,FOXJ1,FOXK2,FOXL2,FOXP2,FOXQ1,FOXS1,FUBP3,GABPA,GATA3,GATAD2B,GCFC2,GCM1,GLI1,GLI…
GO Molecular Function	GO:0000978	RNA polymerase II core promoter proximal region sequence-specific DNA binding	1.11419e-18	1.44339	193.295	279	361	ACTB,ACTL6A,AEBP2,AGO1,AR,ASCL1,ATF3,ATOH1,BATF,BCL11A,BCL11B,BHLHE41,CARF,CC2D1B,CEBPB,CEBPD,CEBPE,CHD4,CHD7,CLOCK,CREB1,CREB3,CTCF,CTNNB1,CUX2,DDIT3,DDN,DLX4,DLX5,DPF2,DUX4,E2F4,E2F8,EBF2,EBF3,EED,EGR2,EHF,ELF1,ELK3,ELK4,EN1,ERG,ESR1,ESRRA,ETS1,ETS2,ETV1,ETV4,ETV6,FEZF1,FIGLA,FLI1,FOS,FOSB,FOXA2,FOXI1,FOXJ1,FOXK2,FOXL2,FOXP2,FOXQ1,FOXS1,FUBP3,GABPA,GATAD2B,GCFC2,GCM1,GLI1,GLI2,GLI3,GRHL1,GSC,GS…
GO Molecular Function	GO:0000987	core promoter proximal region sequence-specific DNA binding	2.56959e-18	1.43051	201.326	288	376	ACTB,ACTL6A,AEBP2,AGO1,AR,ASCL1,ATF3,ATOH1,BATF,BCL11A,BCL11B,BHLHE41,CARF,CC2D1B,CEBPB,CEBPD,CEBPE,CHD4,CHD7,CLOCK,CREB1,CREB3,CREBBP,CTCF,CTNNB1,CUX2,DDIT3,DDN,DLX4,DLX5,DMRT1,DPF2,DUX4,E2F4,E2F8,EBF2,EBF3,EED,EGR2,EHF,ELF1,ELK3,ELK4,EN1,ERG,ESR1,ESRRA,ETS1,ETS2,ETV1,ETV4,ETV6,FEZF1,FIGLA,FLI1,FOS,FOSB,FOXA2,FOXI1,FOXJ1,FOXK2,FOXL2,FOXP2,FOXQ1,FOXS1,FUBP3,GABPA,GATA3,GATAD2B,GCFC2,GCM1,GLI1,GLI…
GO Molecular Function	GO:0008134	transcription factor binding	1.46884e-15	1.33652	284.32	380	531	ACTB,ACTN4,ADD1,AGTR2,AIP,AKAP8,ANKRD1,ANXA4,APBB1,APBB2,AR,ARID5A,ARNTL,ASCL1,ASXL1,ATF2,ATF7,ATG7,ATOH8,BBS10,BBS7,BCAS3,BCL10,BCL2,BCOR,BDP1,BHLHE40,BHLHE41,BPTF,BRD7,BRMS1,C1QBP,CAMTA2,CAND1,CBX5,CCND1,CCNT1,CCNT2,CD34,CDC5L,CDK12,CDK13,CDK5RAP3,CDK9,CDKN2A,CEBPB,CENPF,CHD4,CHD6,CNOT1,CNOT2,COMMD7,CPNE1,CREB1,CREBBP,CREM,CRTC2,CRTC3,CRY1,CTBP2,CTDP1,CTNNB1,CXXC5,DACT1,DACT2,DAPK3,DDIT3,DDX20,…
GO Molecular Function	GO:0001077	transcriptional activator activity, RNA polymerase II core promoter proximal region sequence-specific binding	4.43872e-15	1.45865	146.711	214	274	AR,ATF2,ATOH1,BARHL1,BARHL2,BATF,BCL11B,CAMTA1,CAMTA2,CARF,CEBPB,CEBPD,CEBPE,CREB1,CREB3,CREB3L1,DDIT3,DLX3,DLX5,DUX4,E2F4,EBF2,EBF3,EGR1,EGR2,EHF,ELF1,ELK3,ELK4,ERG,ESR1,ESRRA,ETS1,ETV1,ETV4,ETV6,FIGLA,FLI1,FOS,FOSB,FOXA1,FOXI1,FOXJ1,FOXK2,FOXL2,FUBP3,GABPA,GATA2,GATA3,GCM1,GLI2,GLI3,GLIS2,GRHL1,GSX1,HAND2,HIF1A,HLF,HMGA2,HNF1A,HNF4A,HNF4G,HNRNPK,HOXA10,HOXA5,HOXA7,HOXB1,HOXB3,HOXB7,HOXC11,HOXC1…
GO Molecular Function	GO:0003682	chromatin binding	1.0234e-12	1.31438	269.327	354	503	ACTB,ACTL6A,ACTN4,ADNP,AJUBA,ANKRD17,APBB1,APTX,AR,ARID1A,ARX,ASCL1,ASF1A,ASH1L,ATAD2B,ATF2,ATOH1,ATXN7,AUTS2,BAHCC1,BAHD1,BAP1,BARX2,BCAS3,BCL6,BEND6,BMI1,BRD2,BRD3,BRD4,BRIP1,CABIN1,CALCOCO1,CAMTA2,CBX1,CBX2,CBX4,CBX5,CCNT1,CCNT2,CDCA5,CDK1,CDK9,CDYL,CEBPB,CENPF,CENPS,CHAF1B,CHD4,CHD7,CHD8,CITED2,CLOCK,CREB3L1,CREBBP,CRTC2,CTBP2,CTCF,CTNNB1,DDX1,DDX11,DDX5,DEK,DHX30,DHX9,DLX1,DLX2,DLX3,DMRT1,DN…
GO Molecular Function	GO:0000988	transcription factor activity, protein binding	1.41341e-12	1.28398	325.549	418	608	ACTL6A,ACTN1,ACTN2,ACTN4,AEBP2,AHRR,AIP,AJUBA,ALX1,ANKRD1,ARHGAP35,ARID1A,ARID1B,ARID5A,ARID5B,ARL2BP,ARNTL,ASCL1,ASXL1,ATF2,ATF3,ATF7IP,ATN1,ATXN7L3,BASP1,BCL10,BCL9,BCL9L,BCOR,BDP1,BEND6,BHLHE40,BHLHE41,BIRC2,BRCA1,BRD7,BRF2,BTG1,C1D,C1QBP,CALCOCO1,CARM1,CASP8AP2,CBFA2T2,CBFA2T3,CBFB,CBX4,CCAR1,CCND1,CD3D,CDC5L,CDC73,CDX2,CDYL,CIR1,CITED2,CITED4,CLOCK,CNOT2,COPS2,CREB1,CREBBP,CRY1,CRY2,CTBP2,CT…
GO Molecular Function	GO:0003712	transcription cofactor activity	2.10313e-12	1.30103	285.926	372	534	ACTL6A,ACTN1,ACTN2,ACTN4,AEBP2,AIP,AJUBA,ALX1,ANKRD1,ARHGAP35,ARID1A,ARID1B,ARID5A,ARID5B,ARL2BP,ASXL1,ATF2,ATF3,ATF7IP,ATN1,ATXN7L3,BASP1,BCL10,BCL9,BCL9L,BCOR,BEND6,BHLHE40,BHLHE41,BIRC2,BRCA1,BRD7,BTG1,C1D,C1QBP,CALCOCO1,CARM1,CASP8AP2,CBFA2T2,CBFA2T3,CBFB,CBX4,CCAR1,CCND1,CD3D,CDX2,CDYL,CIR1,CITED2,CITED4,CNOT2,COPS2,CREB1,CREBBP,CTBP2,CTCF,CTNNB1,DAXX,DCAF6,DDIT3,DDX1,DDX17,DHX9,DMAP1,DNMT3B…
GO Molecular Function	GO:0000989	transcription factor activity, transcription factor binding	2.69552e-12	1.28243	321.265	412	600	ACTL6A,ACTN1,ACTN2,ACTN4,AEBP2,AHRR,AIP,AJUBA,ALX1,ANKRD1,ARHGAP35,ARID1A,ARID1B,ARID5A,ARID5B,ARL2BP,ARNTL,ASCL1,ASXL1,ATF2,ATF3,ATF7IP,ATN1,ATXN7L3,BASP1,BCL10,BCL9,BCL9L,BCOR,BDP1,BEND6,BHLHE40,BHLHE41,BIRC2,BRCA1,BRD7,BRF2,BTG1,C1D,C1QBP,CALCOCO1,CARM1,CASP8AP2,CBFA2T2,CBFA2T3,CBFB,CBX4,CCAR1,CCND1,CD3D,CDC5L,CDC73,CDX2,CDYL,CIR1,CITED2,CITED4,CLOCK,CNOT2,COPS2,CREB1,CREBBP,CRY1,CRY2,CTBP2,CT…
GO Molecular Function	GO:0019904	protein domain specific binding	2.18768e-10	1.24238	371.062	461	693	AATF,ABI1,ABI2,ACSL3,ACTN2,ACVR2A,ADAM10,ADAM12,ADAM17,ADAM19,ADGRB1,ADRB1,AFAP1L2,AIP,ALX4,ANGEL1,AP4M1,APP,AR,ARF1,ARFIP1,ARHGAP1,ARHGAP17,ARHGAP29,ARHGAP31,ARHGAP5,ARHGAP6,ARHGEF16,ATN1,ATP2B1,ATP2B2,AXIN1,BAK1,BANF1,BASP1,BCL2,BCL2L1,BCL2L2-PABPN1,BHLHE40,BMI1,BPY2B,CABYR,CACYBP,CADM1,CALCOCO1,CALM1,CALM2,CAPG,CARD18,CARD19,CASP10,CBL,CBLB,CBX3,CCDC6,CCDC88C,CCNA2,CD3E,CD40,CDC42,CDC5L,CENPJ,…
GO Molecular Function	GO:0003713	transcription coactivator activity	4.46137e-09	1.34642	161.168	217	301	ACTL6A,ACTN1,ACTN2,ACTN4,AIP,ANKRD1,ARID1A,ARID1B,ARID5B,ARL2BP,ASXL1,ATF2,ATXN7L3,BCL10,BCL9,BCL9L,BIRC2,BRCA1,BRD7,CALCOCO1,CARM1,CBFB,CCAR1,CD3D,CITED2,CITED4,CREBBP,CTBP2,CTNNB1,DAXX,DCAF6,DDX17,DHX9,DTX1,DYRK1B,E4F1,ECD,ENY2,EP300,ESRRB,FHL5,FOXC1,FUS,GABPA,GATA3,GATA4,GRIP1,GTF2A1,GTF2A1L,GTF2A2,GTF2F1,HAND1,HAND2,HCFC2,HINFP,HIPK2,HMGA1,HSF2,HTATIP2,IL31RA,ING4,ISL1,JADE1,JMY,JUN,JUNB,JUND…
GO Molecular Function	GO:0001047	core promoter binding	2.49383e-07	1.42028	89.4189	127	167	AGO1,AGO2,ARNTL,BAZ2A,CALCOCO1,CCAR1,CDK9,CEBPB,CHD2,CLOCK,CRY1,CTNNB1,DHX36,DHX9,E2F1,E2F2,E2F3,E2F8,ELK4,EP300,ESR1,ESRRB,EZH2,FOS,FOXO3,GADD45A,GATA2,GATA3,GATA6,GBX2,GTF2B,H2AFY,H2AFZ,HDAC1,HDAC2,HDAC4,HDAC5,HMGA2,HNF4A,HNRNPU,HOXB3,HSF2,INSM1,KDM2B,KDM3A,KDM5A,KLF10,KLF4,KMT2A,MED1,MEF2C,MEOX1,MTA1,MYOCD,MYOD1,MYOG,NEUROG3,NFYA,NKX2-1,NKX3-1,NOTCH1,NPAS2,NPM1,NR1D1,NR1D2,NR3C1,NR4A2,NR4A3,NR…
GO Molecular Function	GO:0035326	enhancer binding	1.49595e-06	1.49762	56.7569	85	106	ACTB,ACTL6A,ARX,ATF2,ATF6B,BACH1,BACH2,CDX2,CHD4,CREB1,ESRRB,FLI1,FOXH1,GATA2,GATA3,GATA4,GATAD2B,GZF1,H2AFZ,HDAC1,HDAC2,HIVEP1,HMGA1,HMGB2,HNRNPC,HNRNPU,HOXB5,HOXC4,HOXD13,ISL1,JUN,LDB1,LEF1,LMO4,MBD2,MBD3,MEF2C,MEOX2,MESP1,MIXL1,MSC,MSX1,NFATC1,NFE2L1,NFE2L2,NFKB1,NFYA,NFYB,NFYC,NR1D2,NR2F6,NR5A1,NR5A2,PAX4,PBX3,POU4F1,PROP1,PTF1A,RAI1,REL,SFPQ,SIX3,SMAD2,SMAD3,SMARCA4,SMARCB1,SMARCC1,SMARCC2,S…
GO Molecular Function	GO:0003714	transcription corepressor activity	2.82967e-06	1.34129	117.797	158	220	AEBP2,AJUBA,ALX1,ANKRD1,ARHGAP35,ARID5A,ATF3,ATF7IP,ATN1,BASP1,BCOR,BEND6,BHLHE40,BHLHE41,BRD7,C1D,C1QBP,CASP8AP2,CBFA2T2,CBFA2T3,CBX4,CCAR1,CCND1,CDX2,CDYL,CIR1,CITED2,COPS2,CTBP2,CTCF,DAXX,DDIT3,DMAP1,DNMT3B,DR1,E2F8,E4F1,EID1,ELK3,FEV,GPS2,HAND1,HDAC1,HDAC3,HDAC4,HDAC7,HDAC9,HDGF,HIPK2,HNRNPU,HOMEZ,HOXC6,HSBP1,ID3,ID4,JAZF1,JUNB,KCTD1,KDM5B,KLF12,LDB1,LHX1,LHX9,LMCD1,MAP3K10,MEIS2,MNT,MSC,MTA1…
GO Molecular Function	GO:0001085	RNA polymerase II transcription factor binding	3.09878e-06	1.46511	62.1113	91	116	ANKRD1,AR,ATF2,BBS10,BBS7,BHLHE40,BHLHE41,CHD4,CREB1,CREBBP,CTDP1,CTNNB1,DACT1,DHX9,DMAP1,DUSP26,EGR2,EOMES,EP300,ESR1,EXOSC9,FBL,FOS,GATA2,GATA3,GATA4,GATA6,GFI1B,GSC,GSK3B,GTF2A1,GTF2A2,HCLS1,HDAC1,HDAC2,HEY2,HIPK2,HNF4A,HNRNPU,ID4,ISL1,JUN,KLF4,LDB1,LMO2,MAD2L2,MEF2A,MIXL1,MKKS,MTA1,MTDH,NCOR1,NEUROD1,NFATC1,NFE2L2,NHLH2,NOP58,PITX1,PITX2,POU1F1,RB1,RBBP8,RBPJ,SETD3,SIN3A,SMAD3,SMAD4,SP1,SPEN,…
GO Molecular Function	GO:0008092	cytoskeletal protein binding	4.00836e-06	1.16834	460.48	538	860	AATF,ABI1,ABI2,ABL2,ABLIM1,ABLIM2,ABLIM3,ABRA,ABRAXAS2,ACTB,ACTC1,ACTN1,ACTN2,ACTN4,ACTR2,ACTR3,ACTR3B,ACTR3C,ADD1,ADD2,ADD3,ADNP,ADORA2A,AGBL4,AGBL5,AGTPBP1,AJUBA,ALDOB,ALDOC,ALMS1,AMPD1,ANK1,ANK2,ANK3,ANKRD1,ANKRD23,ANTXR1,ANXA2,AP1AR,AP1G1,APBB1,APC,ARFGEF1,ARFGEF2,ARHGEF10,ARL3,ARL4C,ARL8A,ARL8B,ARPC2,ARPC3,ARPC5L,AVIL,BAIAP2L1,BCAS3,BCL2L11,BICD1,BICD2,BICDL1,BIN1,BIN3,BRCA1,BRCA2,BRSK1,C10o…
GO Molecular Function	GO:0001158	enhancer sequence-specific DNA binding	7.89919e-06	1.50221	49.2607	74	92	ACTB,ACTL6A,ARX,ATF2,ATF6B,BACH1,BACH2,CDX2,CHD4,CREB1,ESRRB,FLI1,GATA2,GATA3,GATA4,GATAD2B,GZF1,H2AFZ,HDAC1,HDAC2,HIVEP1,HMGA1,HMGB2,HNRNPC,HOXB5,HOXC4,HOXD13,ISL1,JUN,LDB1,LMO4,MBD2,MBD3,MEF2C,MEOX2,MIXL1,MSC,NFATC1,NFE2L1,NFE2L2,NFKB1,NFYA,NFYB,NFYC,NR1D2,NR2F6,NR5A1,NR5A2,PAX4,PBX3,POU4F1,PROP1,PTF1A,REL,SFPQ,SIX3,SMARCA4,SMARCB1,SMARCC1,SMARCC2,SMARCE1,SOX10,SOX11,SOX9,SPI1,T,TAL1,TBX19,TBX6…
GO Molecular Function	GO:0015085	calcium ion transmembrane transporter activity	1.61439e-05	1.40768	71.7493	101	134	ATP13A1,ATP13A3,ATP2A2,ATP2A3,ATP2B1,ATP2B2,ATP2C1,CACNA1A,CACNA1B,CACNA1C,CACNA1D,CACNA1E,CACNA1G,CACNA1H,CACNA1I,CACNA1S,CACNA2D1,CACNA2D2,CACNA2D3,CACNA2D4,CACNB1,CACNB2,CACNB3,CACNB4,CACNG1,CACNG2,CACNG3,CACNG4,CACNG5,CACNG7,CAPS2,CATSPER1,CATSPER3,CHRNA10,CHRNA7,CHRNA9,DENND5A,DENND5B,FAM155A,FAM155B,GAS6,GPM6A,GRIN1,GRIN2A,GRIN2B,GRIN2C,GRIN3A,GRIN3B,IL1RAPL1,ITGAV,ITPR1,ITPR2,ITPR3,JPH2,JP…
GO Molecular Function	GO:0004674	protein serine/threonine kinase activity	1.63364e-05	1.22289	240.414	294	449	AAK1,ACVR1,ACVR1B,ACVR1C,ACVR2A,ACVR2B,ACVRL1,ADCK1,AKT2,AKT3,ALK,ALPK1,ALPK2,ALPK3,AMHR2,ANKK1,ATP23,ATR,AURKC,BCKDK,BMP2K,BMPR1A,BMPR1B,BMPR2,BRAF,BRSK1,BRSK2,CAB39,CAMK1G,CAMK2A,CAMK2B,CAMK2D,CAMK2G,CAMKK2,CAMKV,CASK,CCNB1,CCNB2,CCNC,CCND1,CCNH,CCNT1,CCNT2,CDC42,CDC42BPA,CDC42BPB,CDC7,CDK1,CDK11A,CDK12,CDK13,CDK14,CDK15,CDK19,CDK4,CDK6,CDK8,CDK9,CDKL1,CDKL2,CDKL4,CDKN1A,CHEK1,CHEK2,CIT,CLK1,CL…
GO Molecular Function	GO:0003729	mRNA binding	2.29429e-05	1.33539	103.34	138	193	ACO1,ADARB1,ANGEL2,AUH,BOLL,C1QBP,CELF1,CELF4,CIRBP,CLUH,CPEB1,CPEB2,CPEB3,CPEB4,CPSF6,CSTF2,CSTF2T,CSTF3,DAZL,DDX5,DHFR2,DHX9,EDC3,EEFSEC,EIF2A,EIF3A,EIF4A1,EIF4G1,ELAVL1,ELAVL2,ELAVL4,ENSG00000260836,ESRP1,ESRP2,ETF1,FMR1,FXR1,FXR2,FYTTD1,G3BP2,GEMIN5,GNL3,GRSF1,HNRNPA2B1,HNRNPA3,HNRNPAB,HNRNPC,HNRNPD,HNRNPLL,HNRNPR,HNRNPU,IGF2BP1,IGF2BP2,IGF2BP3,IREB2,KHSRP,LARP1,LIN28A,LSM1,LUC7L,LUC7L2,LUC7L…
GO Molecular Function	GO:0016773	phosphotransferase activity, alcohol group as acceptor	2.81371e-05	1.16367	417.645	486	780	AAK1,ABL2,ACVR1,ACVR1B,ACVR1C,ACVR2A,ACVR2B,ACVRL1,ADCK1,ADK,AGK,AKT2,AKT3,ALK,ALPK1,ALPK2,ALPK3,AMHR2,ANKK1,ATP23,ATR,AURKC,BAZ1B,BCKDK,BMP2K,BMPR1A,BMPR1B,BMPR2,BMX,BRAF,BRSK1,BRSK2,CAB39,CAD,CALM1,CAMK1G,CAMK2A,CAMK2B,CAMK2D,CAMK2G,CAMKK2,CAMKV,CASK,CCL2,CCL5,CCNA2,CCNB1,CCNB2,CCNC,CCND1,CCNH,CCNT1,CCNT2,CD86,CDC42,CDC42BPA,CDC42BPB,CDC7,CDK1,CDK11A,CDK12,CDK13,CDK14,CDK15,CDK17,CDK19,CDK4,CDK…
GO Molecular Function	GO:0072509	divalent inorganic cation transmembrane transporter activity	2.86564e-05	1.34765	94.2378	127	176	ATP13A1,ATP13A3,ATP2A2,ATP2A3,ATP2B1,ATP2B2,ATP2C1,CACNA1A,CACNA1B,CACNA1C,CACNA1D,CACNA1E,CACNA1G,CACNA1H,CACNA1I,CACNA1S,CACNA2D1,CACNA2D2,CACNA2D3,CACNA2D4,CACNB1,CACNB2,CACNB3,CACNB4,CACNG1,CACNG2,CACNG3,CACNG4,CACNG5,CACNG7,CAPS2,CATSPER1,CATSPER3,CHRNA10,CHRNA7,CHRNA9,CNNM2,CNNM4,DENND5A,DENND5B,FAM155A,FAM155B,GAS6,GPM6A,GRIN1,GRIN2A,GRIN2B,GRIN2C,GRIN3A,GRIN3B,IL1RAPL1,ITGAV,ITPR1,ITPR2,I…
GO Molecular Function	GO:0019787	ubiquitin-like protein transferase activity	3.26445e-05	1.21274	247.374	300	462	AKTIP,AMFR,ANAPC4,ANKIB1,AREL1,ARIH1,ASB10,ASB14,ASB15,ASB18,ASB2,ASB4,ATG10,ATG16L1,BACH1,BACH2,BARD1,BCOR,BIRC2,BIRC3,BIRC6,BIRC8,BRCA1,BTRC,C18orf25,CACUL1,CBL,CBLB,CBLL1,CBX4,CCNB1IP1,CDC23,CDC34,CDC42,CHFR,CNOT4,CUL1,CUL3,DTL,ENSG00000258677,FANCF,FANCL,FBXL14,FBXL15,FBXL16,FBXL19,FBXL2,FBXL20,FBXL22,FBXL3,FBXL4,FBXL5,FBXL7,FBXO10,FBXO11,FBXO2,FBXO22,FBXO3,FBXO30,FBXO31,FBXO32,FBXO41,FBXO44,…
GO Molecular Function	GO:0016301	kinase activity	3.49056e-05	1.15489	454.591	525	849	AAK1,ABL2,ACVR1,ACVR1B,ACVR1C,ACVR2A,ACVR2B,ACVRL1,ADCK1,ADK,AGK,AK2,AK4,AK5,AK6,AK7,AKT2,AKT3,ALK,ALPK1,ALPK2,ALPK3,AMHR2,ANKK1,ATP23,ATR,AURKC,BAZ1B,BCKDK,BMP2K,BMPR1A,BMPR1B,BMPR2,BMX,BRAF,BRSK1,BRSK2,CAB39,CAD,CALM1,CAMK1G,CAMK2A,CAMK2B,CAMK2D,CAMK2G,CAMKK2,CAMKV,CASK,CCL2,CCL5,CCNA2,CCNB1,CCNB2,CCNC,CCND1,CCNH,CCNT1,CCNT2,CD86,CDC42,CDC42BPA,CDC42BPB,CDC7,CDK1,CDK11A,CDK12,CDK13,CDK14,CDK15,…
GO Molecular Function	GO:0001076	transcription factor activity, RNA polymerase II transcription factor binding	3.65792e-05	1.36479	83.529	114	156	AHRR,ANKRD1,ARNTL,ATF2,BEND6,BHLHE40,BHLHE41,BRCA1,CARM1,CDC5L,CDC73,CITED2,CITED4,CLOCK,CNOT2,CREB1,CREBBP,DHX9,DMTF1,EOMES,FOS,FOXH1,GATA4,GBX2,HDAC1,HDGF,HIF1A,HIPK2,ISL1,JADE1,JUN,KLF4,LHX2,LMO2,MED1,MED10,MED12L,MED13,MED13L,MED14,MED18,MED19,MED21,MED24,MED30,MED31,MED6,MED7,MEF2A,MIXL1,MKL1,MKL2,MYB,MYBL1,MYOCD,N4BP2L2,NACC2,NCOA1,NEUROD1,NFE2L1,NKX2-5,NOTCH1,NPM1,NR3C1,NUP98,OLIG3,PHF12,P…
GO Molecular Function	GO:0000980	RNA polymerase II distal enhancer sequence-specific DNA binding	3.76196e-05	1.53041	38.5519	59	72	ACTB,ACTL6A,ARX,ATF2,ATF6B,BACH1,BACH2,CDX2,CHD4,CREB1,ESRRB,FLI1,GATA2,GATAD2B,GZF1,H2AFZ,HDAC1,HDAC2,HIVEP1,HNRNPC,HOXB5,HOXC4,JUN,MBD2,MBD3,MEF2C,MEOX2,MIXL1,MSC,NFATC1,NFE2L1,NFE2L2,NFKB1,NFYA,NFYB,NFYC,NR1D2,NR2F6,NR5A1,NR5A2,PAX4,PBX3,POU4F1,PROP1,PTF1A,REL,SFPQ,SIX3,SMARCA4,SMARCB1,SMARCC1,SMARCC2,SMARCE1,SOX10,SPI1,T,TAL1,TBX6,ZBTB16
GO Molecular Function	GO:0019900	kinase binding	3.83605e-05	1.17697	347.502	409	649	ABI2,ACSL3,ACTA2,ACVRL1,ADAM10,ADCY6,ADD2,ADRA2A,AKAP7,ALKAL1,ANGPT1,ANK2,AP1B1,AP2A1,APC,APPL1,ARHGEF16,ARHGEF7,ATF2,ATF7,ATG13,ATP1B1,AXIN1,BAD,BANK1,BARD1,BCL10,BCL11A,BCL2L1,BCL2L14,BICD1,BLNK,BRAF,BRSK1,BRSK2,BTG1,C1QBP,CAB39,CACNB3,CACUL1,CADPS,CALM1,CALM2,CAMK2N1,CAMK2N2,CASR,CAV1,CAV2,CAVIN2,CBL,CBLB,CCDC88A,CCNA2,CCNB1,CCND1,CCND2,CCNE2,CCNT1,CCNY,CCNYL1,CD226,CD247,CD3E,CD8A,CDC42,CDC5L…
GO Molecular Function	GO:0019901	protein kinase binding	6.10821e-05	1.18579	303.596	360	567	ACSL3,ACTA2,ACVRL1,ADAM10,ADCY6,ADD2,ADRA2A,AKAP7,ALKAL1,ANGPT1,ANK2,AP1B1,AP2A1,APC,APPL1,ARHGEF16,ARHGEF7,ATF2,ATF7,ATG13,ATP1B1,AXIN1,BAD,BANK1,BCL10,BCL11A,BCL2L1,BCL2L14,BICD1,BLNK,BRAF,BRSK1,BRSK2,C1QBP,CACNB3,CACUL1,CADPS,CALM1,CALM2,CAMK2N1,CAMK2N2,CASR,CAV1,CAV2,CAVIN2,CBL,CBLB,CCDC88A,CCNA2,CCNB1,CCND1,CCND2,CCNE2,CCNT1,CCNY,CCNYL1,CD226,CD247,CD3E,CD8A,CDC42,CDC5L,CDH2,CDK12,CDK13,CDK5…
GO Molecular Function	GO:0061659	ubiquitin-like protein ligase activity	8.6491e-05	1.28801	124.223	160	232	AKTIP,AMFR,ANKIB1,AREL1,ARIH1,ASB2,ASB4,BTRC,C18orf25,CACUL1,CBL,CBLB,CBLL1,CCNB1IP1,CDC34,CDC42,CHFR,CUL1,CUL3,ENSG00000258677,FANCF,FANCL,FBXL22,FBXO30,FBXO6,FBXW11,GID4,HACE1,HECTD1,HECTD2,HECTD3,HECTD4,HECW1,HECW2,HERC4,ITCH,KIAA1586,LONRF1,LRSAM1,LTN1,MARCH1,MARCH6,MDM2,MDM4,MED1,MED10,MED18,MED21,MED27,MED30,MED31,MED7,MGRN1,MIB2,MKRN1,MSL2,MYLIP,NEDD4,NEDD4L,NEURL1,NEURL3,NHLRC1,PDZRN3,PEL…
GO Molecular Function	GO:0001078	transcriptional repressor activity, RNA polymerase II core promoter proximal region sequence-specific binding	0.000106335	1.37614	71.2138	98	133	AEBP2,ASCL1,ATF3,BACH1,BCL11A,BHLHE40,BHLHE41,CC2D1B,CREBBP,CTCF,CUX2,DACH1,DLX4,E2F8,EN1,ESRRA,ETS2,FEZF1,FOXO1,FOXP2,FOXQ1,FOXS1,GATA3,GCFC2,GFI1,GSC,GZF1,HAND1,HELT,HES1,HES5,HESX1,HHEX,HINFP,HMGA2,INSM1,IRF8,JDP2,KLF16,KLF17,MAX,MXD1,MYPOP,MYT1L,NACC2,NEUROG3,NFATC2,NFE2L3,NFX1,NFXL1,NKX3-2,NKX6-1,NKX6-2,NR1D1,NR2C1,NR2E1,NR2F1,OVOL1,POU4F2,PRDM1,PROX1,PROX2,PRRX1,RCOR1,REST,SALL1,SCRT2,SNAI1…
GO Molecular Function	GO:0042803	protein homodimerization activity	0.000128397	1.15226	416.574	480	778	AADAT,ABAT,ABCB10,ABCB9,ABCD3,ABCG2,ABCG4,ACPP,ACSL6,ACTN1,ACTN2,ACTN4,ACVR1,ADA2,ADAM10,ADD1,ADD2,ADH5,ADIPOQ,ADRA2A,ADRA2C,ADRB2,AGR2,AGXT,AIMP1,ALDH1A3,ALDH5A1,ALS2,ALX1,AMBP,ANO2,ANO6,ANXA1,ANXA6,AOC3,AOX1,APOA2,ASCL1,ASGR1,ASMT,ASNS,ATF3,ATG7,ATIC,ATPIF1,AXIN1,BAK1,BANF1,BARD1,BCL2,BCL2L1,BCL2L10,BCL2L2-PABPN1,BHLHB9,BHLHE40,BHLHE41,BMPR1A,BNIP3L,C1QB,CACYBP,CADM1,CADM2,CADM3,CADM4,CALCOCO2,…
GO Molecular Function	GO:0061630	ubiquitin protein ligase activity	0.000287573	1.27524	121.545	155	227	AKTIP,AMFR,ANKIB1,AREL1,ARIH1,ASB2,ASB4,BTRC,C18orf25,CACUL1,CBL,CBLB,CBLL1,CCNB1IP1,CDC34,CDC42,CHFR,CUL1,CUL3,ENSG00000258677,FANCF,FANCL,FBXL22,FBXO30,FBXO6,FBXW11,GID4,HACE1,HECTD1,HECTD2,HECTD3,HECTD4,HECW1,HECW2,HERC4,ITCH,LONRF1,LRSAM1,LTN1,MARCH1,MARCH6,MDM2,MDM4,MED1,MED10,MED18,MED21,MED27,MED30,MED31,MED7,MGRN1,MIB2,MKRN1,MSL2,MYLIP,NEDD4,NEDD4L,NEURL1,NEURL3,NHLRC1,PDZRN3,PELI1,PELI2,…
GO Molecular Function	GO:0004842	ubiquitin-protein transferase activity	0.000335776	1.19544	235.059	281	439	AKTIP,AMFR,ANAPC4,ANKIB1,AREL1,ARIH1,ASB10,ASB14,ASB15,ASB18,ASB2,ASB4,BACH1,BACH2,BARD1,BCOR,BIRC2,BIRC3,BIRC6,BIRC8,BRCA1,BTRC,C18orf25,CACUL1,CBL,CBLB,CBLL1,CCNB1IP1,CDC23,CDC34,CDC42,CHFR,CNOT4,CUL1,CUL3,DTL,ENSG00000258677,FANCF,FANCL,FBXL14,FBXL15,FBXL16,FBXL19,FBXL2,FBXL20,FBXL22,FBXL3,FBXL4,FBXL5,FBXL7,FBXO10,FBXO11,FBXO2,FBXO22,FBXO3,FBXO30,FBXO31,FBXO32,FBXO41,FBXO44,FBXO6,FBXO9,FBXW11,…
GO Molecular Function	GO:0050839	cell adhesion molecule binding	0.000518356	1.18592	247.91	294	463	ABCF3,ABI1,ACTN1,ACTN2,ACTN4,ADAM10,ADAM11,ADAM17,ADAM2,ADAM22,ADAM23,ADAMTS5,ADAMTS8,ADD1,ADGRL1,AFDN,AHSA1,ANGPTL3,ANK3,ANXA1,ANXA2,ANXA7,ARFIP1,ARGLU1,ARHGAP1,ARHGAP18,ARHGEF16,ASAP1,ATIC,ATXN2L,BAIAP2L1,BZW1,BZW2,CADM1,CADM2,CADM3,CADM4,CALD1,CAPG,CAPZA1,CASR,CBL,CCNB2,CD1D,CD200,CD226,CD46,CD9,CDH1,CDH13,CDH17,CDK5R1,CHMP4B,CIB2,CKAP5,CLINT1,CNN3,COBLL1,COL16A1,COL3A1,COL4A3,COL5A1,CRTAM,CSN…
GO Molecular Function	GO:0001046	core promoter sequence-specific DNA binding	0.000560061	1.37968	59.4341	82	111	ARNTL,BAZ2A,CDK9,CEBPB,CHD2,CLOCK,CRY1,CTNNB1,EP300,ESR1,EZH2,FOS,GATA2,GATA3,GATA6,GBX2,H2AFY,H2AFZ,HDAC1,HNF4A,HOXB3,HSF2,KDM2B,KDM5A,KLF10,KMT2A,MEF2C,MEOX1,MTA1,MYOCD,NFYA,NR1D1,NR1D2,NR4A2,NR4A3,NRF1,NRIP1,NSD1,PAX6,PAX8,PDX1,POU2AF1,POU2F1,PPARG,PRMT5,PROX1,RBPJ,REST,RORA,RREB1,RRN3,RUNX2,SIRT1,SMAD1,SMAD5,SMARCA4,SMARCB1,SMYD3,SOHLH2,SOX1,SOX11,SOX3,SOX4,SOX9,SP1,SP3,SPI1,STAT1,SUZ12,TAL1,…
GO Molecular Function	GO:0031625	ubiquitin protein ligase binding	0.000629935	1.22853	161.168	198	301	ABI2,ABTB2,ACTG1,ACVR1B,AKTIP,AMBRA1,APC,ARIH1,ASB10,ASB14,ASB15,ASB18,ASB4,ATXN3,AXIN1,AXIN2,BAG4,BAG6,BCL10,BCL2,BID,BRCA1,BTBD11,BTBD2,BTBD3,BTBD9,CACUL1,CACYBP,CASC3,CASP10,CBS,CCT2,CD40,CDC34,CDKN1A,CHEK2,CKB,CUL1,CUL3,CUL7,CUL9,CXCR4,DAXX,DERL1,DET1,DIO2,DLG3,DNAJA1,DNM1L,DTX1,EGR2,ELOB,ENSG00000258677,ERLIN2,FAF1,FAF2,FANCL,FBXW7,FHIT,FOXO1,FZD4,FZD5,FZD8,GLMN,GPI,GPR37,GPR75-ASB3,GRIK2,GS…
GO Molecular Function	GO:0051427	hormone receptor binding	0.00071146	1.31081	86.2062	113	161	ACTN4,ADCYAP1,ARID5A,ASXL1,BCAS3,BRCA1,CEBPB,CNOT1,CRH,CRY1,CTBP2,CTNNB1,DAXX,DCAF1,DCAF13,DDX5,EP300,ESR1,ETS2,FKBP4,FOXH1,FOXL2,FOXP1,FOXP2,FUS,FYN,GAS2L1,GNAO1,GNAS,GPHA2,GPHB5,GRIP1,GTF2B,HIF1A,HMGA1,ISL1,JAK1,JAK2,JMJD1C,KAT5,KDM1A,KDM3A,KDM5D,LATS1,LEF1,LEP,LRIF1,LRP2,MED1,MED13,MED14,MED16,MED24,MED25,MED30,MMS19,MYOD1,NCOA1,NCOA2,NCOA3,NCOA6,NCOA7,NCOR1,NKX3-1,NPPA,NPPB,NR0B1,NR4A2,NR4A3,…
GO Molecular Function	GO:0044389	ubiquitin-like protein ligase binding	0.000714617	1.22136	168.664	206	315	ABI2,ABTB2,ACTG1,ACVR1B,AKTIP,AMBRA1,APC,ARIH1,ASB10,ASB14,ASB15,ASB18,ASB4,ATXN3,AXIN1,AXIN2,BAG4,BAG6,BCL10,BCL2,BID,BRCA1,BTBD11,BTBD2,BTBD3,BTBD9,CACUL1,CACYBP,CASC3,CASP10,CBS,CCNB1,CCT2,CD40,CDC34,CDK5RAP3,CDKN1A,CEBPB,CHEK2,CKB,CUL1,CUL3,CUL7,CUL9,CXCR4,DAXX,DERL1,DET1,DIO2,DLG3,DNAJA1,DNM1L,DTX1,EGR2,ELOB,ENSG00000258677,ERLIN2,FAF1,FAF2,FANCL,FBXW7,FHIT,FOXO1,FZD4,FZD5,FZD8,GLMN,GPI,GPR3…
GO Molecular Function	GO:0071837	HMG box domain binding	0.000797625	1.86762	9.63796	18	18	ALX4,DLX5,EGR2,GATA3,HHEX,HOXA3,HOXC4,JUN,MEF2C,MEOX1,OLIG2,PAX3,PAX6,POU3F3,PRRX1,SP1,TCF12,UTF1
GO Molecular Function	GO:0046982	protein heterodimerization activity	0.00116989	1.16817	273.076	319	510	ABCG4,ABCG8,ABTB2,ADCY2,ADCY5,ADD1,ADD2,ADIPOR2,ADORA1,ADORA2A,ADRA1A,ADRA1B,ADRA2A,ADRA2C,ADRB1,AGTR1,ALG2,ALX1,ALX4,ANO2,AOC3,APOA2,ARF1,ARNTL,ATF1,ATF2,ATF3,BAD,BAK1,BARD1,BCL2,BCL2L1,BCL2L10,BCL2L11,BCL2L2-PABPN1,BHLHA9,BHLHE40,BHLHE41,BID,BMP2,BMP6,BNIP3L,BRAF,BTBD11,CABYR,CAV1,CAV2,CD3D,CD3E,CEBPB,CEBPD,CEBPE,CENPS,CENPW,CHRNB2,CLCN3,CLNS1A,CTNNA1,CTNNB1,CUL3,CXCL13,DAXX,DDIT3,DGKD,DMBX1,DM…
GO Molecular Function	GO:0008017	microtubule binding	0.00310975	1.24508	115.656	144	216	ABRAXAS2,APC,ARL3,BCL2L11,CAMSAP2,CAMSAP3,CCDC181,CCDC88A,CCDC88C,CCSER2,CENPE,CEP57,CKAP5,CLASP1,CLASP2,CLIP1,CNN3,CRIPT,DCTN1,DNM1,DNM1L,DNM2,DNM3,DPYSL2,DPYSL5,DST,DYNC1I1,EML1,EML2,EML4,EML5,EML6,EZR,FAM83D,FGF13,FMN1,FMR1,FNTA,FTCD,GAPDH,GAS2,GAS2L1,GAS2L2,GAS2L3,GLI1,GOLGA2,HOOK1,HOOK3,JAKMIP1,JAKMIP2,KATNA1,KATNB1,KIF11,KIF12,KIF13A,KIF13B,KIF14,KIF16B,KIF17,KIF18A,KIF18B,KIF19,KIF1B,KIF1C…
GO Molecular Function	GO:0060589	nucleoside-triphosphatase regulator activity	0.00327183	1.19141	186.334	222	348	ABR,ADGRB3,ADPRHL1,AGAP1,AGAP2,AGAP3,AGAP4,AGAP9,AGFG1,AHSA1,AHSA2,ALDH1A1,ARAP1,ARAP2,ARAP3,ARFGAP2,ARFGAP3,ARHGAP1,ARHGAP10,ARHGAP12,ARHGAP15,ARHGAP17,ARHGAP18,ARHGAP19,ARHGAP20,ARHGAP21,ARHGAP22,ARHGAP23,ARHGAP24,ARHGAP25,ARHGAP26,ARHGAP28,ARHGAP29,ARHGAP30,ARHGAP31,ARHGAP35,ARHGAP42,ARHGAP44,ARHGAP45,ARHGAP5,ARHGAP6,ARHGAP8,ARHGEF1,ARHGEF12,ARHGEF6,ARL2BP,ASAP1,ASAP2,ATP1B1,ATP1B3,ATPIF1,AXIN…
GO Molecular Function	GO:0003777	microtubule motor activity	0.0039625	1.38423	45.5126	63	85	APPBP2,CENPE,DNAH1,DNAH10,DNAH11,DNAH17,DNAH2,DNAH5,DNAH6,DNAH7,DNAH8,DNAH9,DNAI1,DYNC1H1,DYNC1I1,DYNC1I2,DYNC1LI1,DYNC1LI2,DYNC2H1,DYNLL1,DYNLL2,DYNLRB1,DYNLRB2,KIF11,KIF12,KIF13A,KIF13B,KIF14,KIF16B,KIF17,KIF18A,KIF18B,KIF19,KIF1B,KIF1C,KIF20A,KIF20B,KIF21A,KIF21B,KIF23,KIF24,KIF25,KIF26A,KIF26B,KIF2A,KIF2B,KIF2C,KIF3A,KIF3B,KIF3C,KIF4B,KIF5A,KIF5B,KIF5C,KIF7,KIFC1,KIFC2,KIFC3,KLC1,STARD9,WDR34…
GO Molecular Function	GO:0051020	GTPase binding	0.00396769	1.19414	176.696	211	330	ABCA1,ABI2,ADCYAP1R1,ADPRHL1,AFDN,AIMP1,ALS2,AMBRA1,ANKFY1,ANXA2,AP1G1,AP3M1,ARHGAP1,ARHGAP44,ARHGEF16,ATG14,ATG16L1,BICD1,BICD2,BICDL1,C9orf72,CAV1,CDC42BPB,CDC42EP3,CDC42EP4,CHM,CIT,CLTA,CORO1C,CSE1L,CYFIP1,DAAM1,DAAM2,DAPK3,DGKI,DIAPH1,DIAPH2,DIAPH3,DMXL2,DNM1L,DOCK4,DOCK7,DVL1,DVL3,EPS8,ERC1,EVI5,EVI5L,EXOC1,EXOC4,EXOC5,EXOC8,FGD4,FGD5,FMNL1,FMNL2,FMNL3,FNBP1L,GGA1,GGA3,GNB2,GOLGA4,GRASP,GRTP…
GO Molecular Function	GO:0070063	RNA polymerase binding	0.00462938	1.49409	26.7721	40	50	AGO1,AGO2,ANP32B,BIN1,BRCA1,BRD4,C14orf166,CCAR2,CCNT1,CCNT2,CDC73,CTR9,DHX9,ELP1,ELP4,ERBB2,ESRRB,GSG1,HNRNPU,NCOA3,NEDD4,NOLC1,PABPN1,PAF1,PCF11,PKN2,PPIB,RECQL5,RPRD1B,RRN3,SCAF8,SMYD2,SMYD3,STOM,TAF10,TCOF1,UVSSA,WAC,ZFP36,ZNF326
GO Molecular Function	GO:0015631	tubulin binding	0.00550027	1.20061	157.42	189	294	ABRAXAS2,ADNP,AGBL4,AGBL5,AGTPBP1,APC,ARL3,ARL4C,ARL8A,ARL8B,BCAS3,BCL2L11,BRCA1,BRCA2,BRSK1,C9orf24,CAMSAP2,CAMSAP3,CAV3,CCDC181,CCDC88A,CCDC88C,CCSER2,CENPE,CENPJ,CEP57,CKAP5,CLASP1,CLASP2,CLIP1,CNN3,CRIPT,DAG1,DCTN1,DNM1,DNM1L,DNM2,DNM3,DPYSL2,DPYSL5,DST,DYNC1I1,EML1,EML2,EML4,EML5,EML6,EZR,FAM83D,FEZ1,FGF13,FMN1,FMR1,FNTA,FTCD,FYN,GAPDH,GAS2,GAS2L1,GAS2L2,GAS2L3,GLI1,GOLGA2,GPAA1,HOOK1,HOOK3,…
GO Molecular Function	GO:0099106	ion channel regulator activity	0.00551499	1.36011	49.2607	67	92	ABCC9,ADRB2,AMBP,AMIGO1,ARPP19,CALM1,CALM2,CAMK2D,CAV1,CAV3,CFTR,CRISP1,DLG1,DPP10,DPP6,DRD4,GNB2,GRM2,GRM3,GRM7,HPCAL4,ITPR1,KCNA5,KCNAB1,KCNAB2,KCNE2,KCNE3,KCNE5,KCNIP1,KCNIP2,KCNIP4,KCNMB2,KCNMB3,KCNMB4,KCNS3,KCNV1,LRRC26,NEDD4,NEDD4L,NPY,NPY2R,NRXN1,NRXN2,PCSK9,PDZD3,PIAS3,PLN,PRKCB,PRKCZ,PRKG1,RACK1,RASA1,RSC1A1,SGK1,SGK3,SLC30A1,SRI,STIM1,STIM2,STX8,SUMO1,TMEM110,TSPAN13,VTI1B,WNK1,WNK4,YWH…
GO Molecular Function	GO:0035257	nuclear hormone receptor binding	0.00552145	1.29506	73.3556	95	137	ACTN4,ARID5A,ASXL1,BCAS3,BRCA1,CEBPB,CNOT1,CRY1,CTBP2,CTNNB1,DAXX,DCAF1,DCAF13,DDX5,EP300,ESR1,ETS2,FKBP4,FOXH1,FOXL2,FOXP1,FOXP2,FUS,GAS2L1,GRIP1,GTF2B,HIF1A,HMGA1,ISL1,JMJD1C,KAT5,KDM1A,KDM3A,KDM5D,LATS1,LEF1,LRIF1,LRP2,MED1,MED13,MED14,MED16,MED24,MED25,MED30,MMS19,MYOD1,NCOA1,NCOA2,NCOA3,NCOA6,NCOA7,NCOR1,NKX3-1,NR0B1,NR4A2,NR4A3,NRIP1,NSD1,PARP1,PHB2,PIAS1,PIAS2,PKN1,PPARG,PPARGC1A,PPARGC1B,…
GO Molecular Function	GO:0017016	Ras GTPase binding	0.00553422	1.20687	148.317	179	277	ABI2,ADPRHL1,AFDN,ALS2,ANKFY1,ANXA2,AP1G1,AP3M1,ARHGAP1,ARHGAP44,ARHGEF16,BICD1,BICD2,BICDL1,C9orf72,CAV1,CDC42BPB,CDC42EP3,CDC42EP4,CHM,CIT,CORO1C,CSE1L,CYFIP1,DAAM1,DAAM2,DAPK3,DGKI,DIAPH1,DIAPH2,DIAPH3,DMXL2,DNM1L,DOCK4,DOCK7,DVL1,DVL3,EPS8,ERC1,EVI5,EVI5L,EXOC1,EXOC4,EXOC5,EXOC8,FMNL1,FMNL2,FMNL3,GRTP1,HACE1,HPS6,IFT20,IPO11,IPO13,IPO4,IPO5,IPO7,IPO8,IPO9,IQGAP1,IQGAP2,KCTD13,KIF16B,KIF3A,KIF…
GO Molecular Function	GO:0042826	histone deacetylase binding	0.00564938	1.33154	57.8278	77	108	AKAP8,AKAP8L,ANKRD1,BCOR,BHLHE41,BRMS1,BRMS1L,C10orf90,CAMTA2,CBX5,CCND1,CEBPB,CHD4,CRY1,DACT1,DDX20,DHX36,DNMT3B,GCM1,GLI3,HDAC1,HDAC2,HDAC3,HDAC4,HDAC5,HDAC9,HES1,HEY2,HIC1,HIF1A,HIST1H1B,HNRNPD,HOXA10,HSP90AA1,INSM1,KAT2A,KAT2B,KLF4,KPNA2,LEF1,MAPK8,MEF2A,MEF2C,MEF2D,MIER1,MYOCD,NACC2,NCOR1,NCOR2,NIPBL,NKX3-1,NR2C1,NR2E1,NRIP1,NUDT21,PARP1,PKN1,PKN2,PRDM1,PRKN,RARA,SFPQ,SIX3,SP1,SRF,TAL1,TCF21…
GO Molecular Function	GO:0019789	SUMO transferase activity	0.00571031	1.76932	10.1734	18	19	CBX4,HDAC7,KIAA1586,MDM2,MUL1,NSMCE2,PIAS1,PIAS2,PIAS3,PIAS4,RANBP2,RNF212,RNF212B,SUMO1,SUMO2,TOPORS,UBE2I,ZNF451
GO Molecular Function	GO:1990939	ATP-dependent microtubule motor activity	0.00621699	1.50221	24.6303	37	46	DNAH1,DNAH10,DNAH11,DNAH17,DNAH2,DNAH5,DNAH6,DNAH7,DNAH8,DNAH9,DNAI1,DYNC1H1,DYNC1I1,DYNC1I2,DYNC2H1,DYNLL1,DYNLL2,KIF11,KIF14,KIF16B,KIF17,KIF18A,KIF19,KIF1B,KIF20B,KIF25,KIF3A,KIF3B,KIF4B,KIF5A,KIF5B,KIF5C,KIF7,KIFC3,WDR34,WDR60,WDR63
GO Molecular Function	GO:0042393	histone binding	0.00895789	1.23564	106.018	131	198	ANP32A,ANP32B,APBB1,ASF1A,ASF1B,ATAD2B,BAZ1B,BAZ2A,BCAS3,BRD1,BRD2,BRD3,BRD4,BRD7,CARM1,CBX2,CBX4,CBX5,CBX8,CCL2,CD1D,CDY1,CDY1B,CDYL,CDYL2,CHAF1B,CHD1,CHD2,CHD5,CHD8,COPRS,CTSL,DAXX,DEK,DNAJC2,FMR1,GLYR1,H2AFX,HAT1,HINFP,HIST1H3D,HIST1H3F,HIST1H3G,HIST1H3H,HIST1H3I,HIST1H3J,HIST1H4A,HIST1H4C,HIST1H4E,HIST1H4G,HIST1H4J,HIST2H3A,HPF1,ING1,ING2,ING3,ING4,IPO7,IPO9,JAK2,KAT8,KDM1B,KDM4A,KDM5A,KDM5B,…
GO Molecular Function	GO:0031267	small GTPase binding	0.00916543	1.19076	159.562	190	298	ABCA1,ABI2,ADCYAP1R1,ADPRHL1,AFDN,ALS2,ANKFY1,ANXA2,AP1G1,AP3M1,ARHGAP1,ARHGAP44,ARHGEF16,BICD1,BICD2,BICDL1,C9orf72,CAV1,CDC42BPB,CDC42EP3,CDC42EP4,CHM,CIT,CORO1C,CSE1L,CYFIP1,DAAM1,DAAM2,DAPK3,DGKI,DIAPH1,DIAPH2,DIAPH3,DMXL2,DNM1L,DOCK4,DOCK7,DVL1,DVL3,EPS8,ERC1,EVI5,EVI5L,EXOC1,EXOC4,EXOC5,EXOC8,FGD4,FGD5,FMNL1,FMNL2,FMNL3,GGA1,GGA3,GRASP,GRTP1,HACE1,HPS6,IFT20,IPO11,IPO13,IPO4,IPO5,IPO7,IPO8,…
GO Molecular Function	GO:0019905	syntaxin binding	0.00923556	1.36655	43.9063	60	82	ABCA1,CACNA1A,CPLX1,CPLX2,CPLX4,DAPK1,DOC2A,DOC2B,GOLGA2,HECTD3,LRRK2,NAPA,NAPB,NSF,PTPN2,RAB11A,RNF40,RPH3A,SCFD1,SEC22B,SLC6A4,SNAP25,SNAP47,SNPH,STX6,STX8,STXBP3,STXBP5,STXBP5L,SYBU,SYT1,SYT10,SYT11,SYT13,SYT14,SYT15,SYT16,SYT17,SYT2,SYT3,SYT6,SYT7,SYT8,SYT9,SYTL1,SYTL2,SYTL3,SYTL4,SYTL5,TMED10,TXLNA,TXLNB,UNC13A,VAMP1,VAMP3,VAMP7,VPS11,VPS18,VPS52,VPS54
GO Molecular Function	GO:0030695	GTPase regulator activity	0.0118105	1.18302	166.523	197	311	ABR,ADGRB3,ADPRHL1,AGAP1,AGAP2,AGAP3,AGAP4,AGAP9,AGFG1,ALDH1A1,ARAP1,ARAP2,ARAP3,ARFGAP2,ARFGAP3,ARHGAP1,ARHGAP10,ARHGAP12,ARHGAP15,ARHGAP17,ARHGAP18,ARHGAP19,ARHGAP20,ARHGAP21,ARHGAP22,ARHGAP23,ARHGAP24,ARHGAP25,ARHGAP26,ARHGAP28,ARHGAP29,ARHGAP30,ARHGAP31,ARHGAP35,ARHGAP42,ARHGAP44,ARHGAP45,ARHGAP5,ARHGAP6,ARHGAP8,ARHGEF1,ARHGEF12,ARHGEF6,ARL2BP,ASAP1,ASAP2,AXIN1,AXIN2,BNIP2,CDC42EP3,CDC42EP4,C…
GO Molecular Function	GO:0022891	substrate-specific transmembrane transporter activity	0.0125624	1.10172	509.206	561	951	ABCA1,ABCB9,ABCC10,ABCC3,ABCC4,ABCC5,ABCC9,ADAMTS8,ANKH,ANO2,ANO3,ANO4,ANO5,ANO6,ANO7,ANXA6,AQP10,AQP4,AQP5,AQP7,AQP8,AQP9,ASIC1,ASIC2,ASIC4,ATOX1,ATP11B,ATP12A,ATP13A1,ATP13A3,ATP1A2,ATP1A3,ATP1A4,ATP1B1,ATP1B3,ATP2A2,ATP2A3,ATP2B1,ATP2B2,ATP2C1,ATP5A1,ATP5B,ATP5EP2,ATP5G1,ATP5G2,ATP5G3,ATP5I,ATP5J,ATP5L2,ATP5O,ATP6V0A1,ATP6V0D1,ATP6V0E2,ATP6V1B1,ATP6V1B2,ATP6V1C1,ATP6V1F,ATP6V1G3,AZIN2,BEST3,BE…
GO Molecular Function	GO:0003779	actin binding	0.0145194	1.15681	215.248	249	402	ABL2,ABLIM1,ABLIM2,ABLIM3,ABRA,ACTN1,ACTN2,ACTN4,ACTR2,ACTR3,ACTR3B,ACTR3C,ADD1,ADD2,ADD3,AJUBA,ANTXR1,ARPC2,ARPC3,ARPC5L,AVIL,BAIAP2L1,BIN1,CACNB2,CALD1,CAMK2B,CAMSAP3,CAP2,CAPG,CAPZA1,CAPZA2,CCDC88A,CFL2,CLMN,CNN3,COBLL1,CORO1A,CORO1C,CORO2B,CORO6,COTL1,CROCC,CSRP3,CTNNA1,CTNNA2,CTNNA3,CTNNAL1,CXCR4,CYFIP1,DAAM1,DAAM2,DAG1,DBN1,DIAPH1,DIAPH2,DIAPH3,DMD,DMTN,DST,EEF2,ENAH,ENC1,EPB41,EPB41L1,EPB4…
GO Molecular Function	GO:0043425	bHLH transcription factor binding	0.0145963	1.60081	14.9924	24	28	ARNTL,ASCL1,BHLHE40,BHLHE41,CREBBP,FOXH1,HAND1,IKZF4,ISL1,KDM1A,LMO2,MAP3K10,RUNX2,SIRT1,SMAD3,SOX9,SP1,TCF12,TCF21,TCF3,TCF4,TWIST1,UBE2I,USF2
GO Molecular Function	GO:0004721	phosphoprotein phosphatase activity	0.0153024	1.2347	96.3796	119	180	CAMK2G,CDC14A,CDC14B,CDKN3,CTDP1,CTDSP1,CTDSP2,CTDSPL,CTDSPL2,CYCS,DLG1,DNAJC6,DUPD1,DUSP1,DUSP10,DUSP14,DUSP16,DUSP26,DUSP27,DUSP3,DUSP4,DUSP5,DUSP6,DUSP7,DUSP8,ENSG00000284018,EYA1,EYA2,EYA3,EYA4,MAP2K1,MTM1,MTMR2,MTMR3,MTMR4,MTMR6,MYH6,MYH8,PALD1,PDP1,PHLPP1,PHLPP2,PLPP3,PPA2,PPEF1,PPEF2,PPM1A,PPM1B,PPM1D,PPM1E,PPM1G,PPM1H,PPM1L,PPM1M,PPP1CB,PPP1CC,PPP1R3B,PPP1R3C,PPP2R1A,PPP2R2A,PPP2R2B,PPP2R…
GO Molecular Function	GO:0015075	ion transmembrane transporter activity	0.0153448	1.1033	474.937	524	887	ABCA1,ABCC10,ABCC3,ABCC4,ABCC5,ABCC9,ADAMTS8,ANKH,ANO2,ANO3,ANO4,ANO5,ANO6,ANO7,ANXA6,AQP9,ASIC1,ASIC2,ASIC4,ATOX1,ATP11B,ATP12A,ATP13A1,ATP13A3,ATP1A2,ATP1A3,ATP1A4,ATP1B1,ATP1B3,ATP2A2,ATP2A3,ATP2B1,ATP2B2,ATP2C1,ATP5A1,ATP5B,ATP5EP2,ATP5G1,ATP5G2,ATP5G3,ATP5I,ATP5J,ATP5L2,ATP5O,ATP6V0A1,ATP6V0D1,ATP6V0E2,ATP6V1B1,ATP6V1B2,ATP6V1C1,ATP6V1F,ATP6V1G3,AZIN2,BEST3,BEST4,C15orf48,CACNA1A,CACNA1B,CAC…
GO Molecular Function	GO:0022890	inorganic cation transmembrane transporter activity	0.0165668	1.13066	297.171	336	555	ABCC9,ASIC1,ASIC2,ASIC4,ATOX1,ATP12A,ATP13A1,ATP13A3,ATP1A2,ATP1A3,ATP1A4,ATP1B1,ATP1B3,ATP2A2,ATP2A3,ATP2B1,ATP2B2,ATP2C1,ATP5A1,ATP5B,ATP5EP2,ATP5G1,ATP5G2,ATP5G3,ATP5I,ATP5J,ATP5L2,ATP5O,ATP6V0A1,ATP6V0D1,ATP6V0E2,ATP6V1B1,ATP6V1B2,ATP6V1C1,ATP6V1F,ATP6V1G3,C15orf48,CACNA1A,CACNA1B,CACNA1C,CACNA1D,CACNA1E,CACNA1G,CACNA1H,CACNA1I,CACNA1S,CACNA2D1,CACNA2D2,CACNA2D3,CACNA2D4,CACNB1,CACNB2,CACNB3,…
GO Molecular Function	GO:0003730	mRNA 3'-UTR binding	0.0166687	1.38656	35.3392	49	66	ANGEL2,AUH,BOLL,CIRBP,CPEB1,CPEB2,CPEB3,CPEB4,DAZL,DDX5,ELAVL1,ELAVL2,ELAVL4,ENSG00000260836,FMR1,FXR1,GEMIN5,HNRNPA2B1,HNRNPC,HNRNPD,HNRNPR,HNRNPU,IGF2BP1,IGF2BP2,IGF2BP3,KHSRP,LARP1,PABPC1,PARN,PCBP4,PUM1,PUM2,RBM24,RBM4,RBMS3,RC3H1,RNF20,RNF40,RNPS1,RPL5,SECISBP2L,SERBP1,TARDBP,TP53,ZC3H12A,ZFP36,ZFP36L1,ZFP36L2,ZNF385A
GO Molecular Function	GO:0070888	E-box binding	0.0171008	1.51428	19.8114	30	37	ARNTL,ASCL1,ATOH8,BHLHE40,BHLHE41,CLOCK,GATA3,HAND2,HIF1A,LMO2,MAX,MITF,MYC,MYF5,MYF6,MYOD1,MYOG,NEUROD1,NEUROD2,NEUROG1,NEUROG2,PTF1A,TAL1,TCF12,TCF21,TCF3,TCF4,TFAP4,TWIST1,ZEB1
GO Molecular Function	GO:0005543	phospholipid binding	0.0202477	1.15782	198.649	230	371	ABCA1,ACTN2,ADGRB1,AGAP1,AMER2,AMPH,ANKFY1,ANXA1,ANXA11,ANXA2,ANXA3,ANXA4,ANXA5,ANXA6,ANXA7,APOA1,APOA2,APOB,ARAP1,ARAP2,ARAP3,ARFIP1,ARHGAP26,ARHGAP35,ARHGAP44,ARL6,ASAP1,ATP8B1,BAD,BAIAP2L2,BIN2,C2CD4B,C2CD5,CARMIL2,CAVIN2,CCDC88A,CD300A,CD300LF,CETP,CHMP3,CLVS1,CLVS2,CPNE1,CPNE6,CPS1,CYTH3,DAB2IP,DAPP1,DENND1A,DOC2A,DOC2B,DPEP1,DYSF,ENSG00000251569,EPB41,EXOC1,FCHO2,FERMT2,FRMPD2,FRMPD4,FZD7,G…
GO Molecular Function	GO:0045296	cadherin binding	0.0220531	1.1734	162.774	191	304	ABCF3,ABI1,ADD1,AFDN,AHSA1,ANK3,ANXA1,ANXA2,ARFIP1,ARGLU1,ARHGAP1,ARHGAP18,ARHGEF16,ASAP1,ATIC,ATXN2L,BAIAP2L1,BZW1,BZW2,CALD1,CAPG,CAPZA1,CBL,CCNB2,CD46,CDH1,CDH13,CDK5R1,CHMP4B,CKAP5,CLINT1,CNN3,COBLL1,CSNK1D,CTNNA1,CTNNA2,CTNNA3,CTNNAL1,CTNNB1,CTNND1,CTTN,DAB2IP,DBN1,DDX6,DIAPH3,DLG1,DOCK9,EEF2,EFHD2,EHD4,EIF2A,EIF4G1,EIF4G2,EIF5,EPB41L1,EPS15,EPS15L1,ERC1,EXOC3,EZR,F11R,FLNB,FMNL2,FNBP1L,FSCN…
GO Molecular Function	GO:0000149	SNARE binding	0.02386	1.2762	64.2531	82	120	ABCA1,CACNA1A,CAPN10,CPLX1,CPLX2,CPLX4,DAPK1,DOC2A,DOC2B,EXOC3,EXOC3L1,GOLGA2,HECTD3,LRRK2,NAPA,NAPB,NBAS,NSF,PTPN2,RAB11A,RNF40,RPH3A,SCFD1,SEC22A,SEC22B,SEC24C,SLC6A4,SNAP25,SNAP47,SNAPIN,SNPH,STX12,STX17,STX1B,STX2,STX3,STX5,STX6,STX8,STXBP3,STXBP5,STXBP5L,SYBU,SYT1,SYT10,SYT11,SYT13,SYT14,SYT15,SYT16,SYT17,SYT2,SYT3,SYT6,SYT7,SYT8,SYT9,SYTL1,SYTL2,SYTL3,SYTL4,SYTL5,TMED10,TNFAIP2,TRIM9,TSNARE…
GO Molecular Function	GO:0005109	frizzled binding	0.0244406	1.50447	19.2759	29	36	BAMBI,CTHRC1,DVL1,DVL3,FZD1,FZD7,LRP6,MYOC,NDP,RSPO3,RYK,SDCBP,SFRP1,WNT1,WNT10A,WNT10B,WNT11,WNT2,WNT2B,WNT3,WNT3A,WNT4,WNT5A,WNT5B,WNT6,WNT7A,WNT7B,WNT8B,WNT9A
GO Molecular Function	GO:0016247	channel regulator activity	0.0244873	1.26423	69.6075	88	130	ABCC9,ADRB2,AMBP,AMIGO1,ARPP19,BCL2,CACNG2,CACNG3,CACNG4,CACNG5,CACNG7,CALM1,CALM2,CAMK2D,CAV1,CAV3,CFTR,CHRNA7,CRISP1,DLG1,DPP10,DPP6,DRD4,FGF12,FGF13,FXYD2,FXYD4,FXYD6,GNB2,GRM2,GRM3,GRM7,HPCAL4,ITPR1,KCNA5,KCNAB1,KCNAB2,KCNE2,KCNE3,KCNE5,KCNIP1,KCNIP2,KCNIP4,KCNMB2,KCNMB3,KCNMB4,KCNS3,KCNV1,LRRC26,NEDD4,NEDD4L,NOS1,NPY,NPY2R,NRXN1,NRXN2,PCSK9,PDZD3,PIAS3,PKP2,PLN,PRKCB,PRKCZ,PRKG1,PTPN3,RACK1,…
GO Molecular Function	GO:0008047	enzyme activator activity	0.0245304	1.13078	274.147	310	512	ABI1,ABR,ADGRB3,ADPRHL1,ADRM1,AFAP1L2,AGAP1,AGAP2,AGAP3,AGAP4,AGAP9,AGFG1,AHSA1,AHSA2,ALDH1A1,ALKAL1,ALS2,APAF1,APOA1,APOA2,APP,ARAP1,ARAP2,ARAP3,ARF1,ARFGAP2,ARFGAP3,ARHGAP1,ARHGAP10,ARHGAP12,ARHGAP15,ARHGAP17,ARHGAP18,ARHGAP19,ARHGAP20,ARHGAP21,ARHGAP22,ARHGAP23,ARHGAP24,ARHGAP25,ARHGAP26,ARHGAP28,ARHGAP29,ARHGAP30,ARHGAP31,ARHGAP35,ARHGAP42,ARHGAP44,ARHGAP45,ARHGAP5,ARHGAP6,ARHGAP8,ARHGEF1,ARH…
GO Molecular Function	GO:0019208	phosphatase regulator activity	0.0261821	1.31349	48.7253	64	91	ARPP19,BMP2,BMP2K,CABIN1,CALM1,CALM2,CSNK2A1,CSNK2A3,DMPK,EIF2AK2,ELFN1,ELFN2,FRS2,GTF2F1,MTMR12,NSFL1C,PHACTR1,PHACTR2,PHACTR3,PHACTR4,PPP1R10,PPP1R12A,PPP1R12B,PPP1R14C,PPP1R15B,PPP1R16B,PPP1R17,PPP1R1A,PPP1R1B,PPP1R1C,PPP1R26,PPP1R27,PPP1R2P3,PPP1R2P9,PPP1R36,PPP1R37,PPP1R3B,PPP1R3C,PPP1R8,PPP1R9B,PPP2R1A,PPP2R2A,PPP2R2B,PPP2R2C,PPP2R2D,PPP2R3A,PPP2R3B,PPP2R5A,PPP2R5B,PPP2R5C,PPP2R5E,PPP4R1,PP…
GO Molecular Function	GO:0003774	motor activity	0.0355491	1.24508	73.891	92	138	APPBP2,CENPE,CGNL1,DCTN1,DCTN2,DNAH1,DNAH10,DNAH11,DNAH17,DNAH2,DNAH5,DNAH6,DNAH7,DNAH8,DNAH9,DNAI1,DYNC1H1,DYNC1I1,DYNC1I2,DYNC1LI1,DYNC1LI2,DYNC2H1,DYNLL1,DYNLL2,DYNLRB1,DYNLRB2,GPR88,KIF11,KIF12,KIF13A,KIF13B,KIF14,KIF16B,KIF17,KIF18A,KIF18B,KIF19,KIF1B,KIF1C,KIF20A,KIF20B,KIF21A,KIF21B,KIF23,KIF24,KIF25,KIF26A,KIF26B,KIF2A,KIF2B,KIF2C,KIF3A,KIF3B,KIF3C,KIF4B,KIF5A,KIF5B,KIF5C,KIF7,KIFC1,KIFC2…
GO Molecular Function	GO:0008324	cation transmembrane transporter activity	0.0365512	1.1097	349.644	388	653	ABCC9,ANO6,ASIC1,ASIC2,ASIC4,ATOX1,ATP12A,ATP13A1,ATP13A3,ATP1A2,ATP1A3,ATP1A4,ATP1B1,ATP1B3,ATP2A2,ATP2A3,ATP2B1,ATP2B2,ATP2C1,ATP5A1,ATP5B,ATP5EP2,ATP5G1,ATP5G2,ATP5G3,ATP5I,ATP5J,ATP5L2,ATP5O,ATP6V0A1,ATP6V0D1,ATP6V0E2,ATP6V1B1,ATP6V1B2,ATP6V1C1,ATP6V1F,ATP6V1G3,AZIN2,C15orf48,CACNA1A,CACNA1B,CACNA1C,CACNA1D,CACNA1E,CACNA1G,CACNA1H,CACNA1I,CACNA1S,CACNA2D1,CACNA2D2,CACNA2D3,CACNA2D4,CACNB1,CAC…
GO Molecular Function	GO:0042578	phosphoric ester hydrolase activity	0.036658	1.14812	195.972	225	366	ACP2,ACP6,ACPP,ADORA1,ALPI,APTX,CAMK2G,CASR,CCL5,CDC14A,CDC14B,CDKN3,CHRM1,CHRM3,CHRM5,CTDP1,CTDSP1,CTDSP2,CTDSPL,CTDSPL2,CYCS,DLG1,DNAJC6,DUPD1,DUSP1,DUSP10,DUSP14,DUSP16,DUSP26,DUSP27,DUSP3,DUSP4,DUSP5,DUSP6,DUSP7,DUSP8,EDNRA,ENOPH1,ENPP1,ENPP2,ENPP6,ENSG00000284018,EYA1,EYA2,EYA3,EYA4,F2RL2,FAM151B,FAN1,FBP2,G6PC3,GPCPD1,HDHD2,IMPA1,IMPA2,IMPAD1,INPP4A,INPP4B,INPP5A,INPP5E,INPP5F,INPP5J,INPPL1…
GO Molecular Function	GO:0032403	protein complex binding	0.0369385	1.09958	419.251	461	783	AAK1,ABI1,ABI2,ABI3BP,ABL2,ACTN1,ACTN2,ACTN4,ACTR2,ACTR3,ACVR1,ACVR1B,ACVR2A,ACVR2B,ACVRL1,ADAM10,ADAM11,ADAM17,ADAM2,ADAM22,ADAM23,ADAMTS5,ADAMTS8,ADD1,ADD2,ADGRG6,ADORA1,ADRA2A,ADRB2,ADRM1,AGO1,AGO2,AJAP1,AJUBA,AMBP,AMFR,ANGPTL3,ANTXR1,ANXA11,ANXA7,AP1AR,AP2A1,AP2B1,APBB1,APC,ARPC2,ARPC3,ARPC5L,ATF1,ATG101,ATMIN,ATP1B1,ATP6V0D1,ATP6V1B1,ATR,AVIL,BAG6,BCL2L11,BICD1,BICD2,BIN1,BMP2K,BRD4,C14orf16…
GO Molecular Function	GO:0070491	repressing transcription factor binding	0.0392122	1.36958	32.1265	44	60	ARNTL,BBS10,BBS7,CBX5,CHD4,CTNNB1,DDX20,DMAP1,EIF4E,GATA6,GSC,GTF2A1,GTF2A2,HDAC1,HDAC2,HDAC4,HDAC5,HDAC7,HDAC9,HHEX,HMGB1,KAT5,MIXL1,MKKS,MTA1,MYC,NFYB,RBBP8,RBPJ,RUNX2,SIN3A,SKI,SP1,SRI,STAT1,STAT3,TCERG1,TCF3,TCF7L2,TCP10L,TLE4,TTC8,ZMYND8,ZNF703
GO Molecular Function	GO:0019903	protein phosphatase binding	0.0417549	1.26731	59.9695	76	112	AKAP11,ANAPC4,ANAPC5,ANAPC7,AP3B1,ARPP19,BAD,BCL2,CDC27,CDC5L,CDH2,CDH5,CSF1R,CTNNB1,CTTNBP2NL,DAB2IP,DLG3,DLG4,ERBB2,FBXL2,FER,FOXO1,GRIN3A,GTF2F1,HMGCR,HSP90B1,IQGAP1,IRS2,ITGA1,JAK1,KAT2A,KCNN4,KCNQ1,MAP3K5,MAPK14,MAPT,MASTL,MET,MVP,MYOZ2,PARD3,PDLIM4,PHACTR1,PHACTR3,PHACTR4,PIK3R1,PIK3R2,PPARG,PPP1CC,PPP1R3C,PPP1R9A,PPP1R9B,PPP2R2A,PPP3CB,PPP6R3,PTPA,PTPN1,RACK1,ROS1,RPA2,RPS6KB1,SHOC2,SKAP1,…
GO Molecular Function	GO:0003727	single-stranded RNA binding	0.0428606	1.31425	43.3708	57	81	A1CF,ADARB2,AGO1,AGO2,AGO3,AGO4,ANXA1,ATXN1,CBX4,CBX6,CBX8,CNBP,DAZAP1,DDX1,DDX11,DHX9,DLX2,EIF4B,ENSG00000255663,FMR1,FXR1,HMGB1,HNRNPA1,HNRNPC,HNRNPF,HNRNPH1,HNRNPU,IFIH1,JMJD6,KHDRBS1,KHDRBS2,L1TD1,LSM14A,MSI1,MSI2,MTERF4,NXF1,PABPC1,PABPC3,PABPC4,PATL1,PNPT1,POLR2D,PTBP1,RBMS3,RBMX,RBPMS,SNRPC,STRBP,SYNCRIP,THRA,TIA1,TRA2B,U2AF2,UHMK1,ZC3H14,ZFP36
GO Molecular Function	GO:0005245	voltage-gated calcium channel activity	0.0443605	1.4474	21.4177	31	40	CACNA1A,CACNA1B,CACNA1C,CACNA1D,CACNA1E,CACNA1G,CACNA1H,CACNA1I,CACNA1S,CACNA2D1,CACNA2D2,CACNA2D4,CACNB1,CACNB2,CACNB3,CACNB4,CACNG1,CACNG2,CACNG3,CACNG4,CACNG5,CACNG7,CATSPER1,CATSPER3,GAS6,IL1RAPL1,ITGAV,OPRM1,PKD2,RYR1,TMC1
GO Molecular Function	GO:0036002	pre-mRNA binding	0.0456662	1.46381	19.8114	29	37	CELF1,CELF2,CELF3,CELF4,CELF5,DDX5,EP300,HNRNPA1,HNRNPA2B1,HNRNPU,LSM1,PRPF39,PRPF8,PTBP1,PTBP2,RBM4,RNPC3,SF1,SLBP,SLU7,SNRPC,SOX9,SRSF6,TARBP2,TRA2B,U2AF1,U2AF2,UHMK1,ZRSR1
GO Molecular Function	GO:0030332	cyclin binding	0.0462389	1.50614	16.5987	25	31	CDK1,CDK12,CDK13,CDK14,CDK15,CDK4,CDK5RAP3,CDK6,CDK9,CDKN1A,CUL3,FBXO31,FBXW7,GPS2,HDAC3,INSM1,KLHDC9,MDFIC,POLN,PROCA1,PTCH1,RACK1,RBM4,UBE3D,USP2
GO Molecular Function	GO:0008080	N-acetyltransferase activity	0.048992	1.30508	44.4417	58	83	AANAT,ATF2,BRCA2,BRPF1,CDY1,CDY1B,CDY2B,CLOCK,CREBBP,ELP4,EP300,EPC1,EPC2,ESCO1,ESCO2,GNPNAT1,GTF3C4,HAT1,HGSNAT,ING3,KANSL1,KANSL2,KANSL3,KAT2A,KAT2B,KAT5,KAT6A,KAT6B,KAT8,NAA11,NAA15,NAA16,NAA20,NAA25,NAA30,NAA35,NAA50,NAA60,NAGS,NAT1,NAT10,NAT2,NAT8,NAT8L,NCOA1,NCOA3,PHF20,SAT1,SATL1,SMARCE1,SRCAP,SUPT3H,SUPT7L,TADA1,TADA2B,TAF10,TAF5,WDR5
GO Molecular Function	GO:0035091	phosphatidylinositol binding	0.0499013	1.18538	117.262	139	219	ACTN2,AMER2,ANKFY1,ANXA2,ARAP1,ARAP2,ARAP3,ARFIP1,ASAP1,CCDC88A,CLVS1,CLVS2,CYTH3,DAB2IP,DAPP1,DENND1A,DPEP1,ENSG00000251569,EPB41,EXOC1,FCHO2,FERMT2,FRMPD2,FRMPD4,FZD7,GAB2,GAP43,GBF1,GOLPH3,GPAA1,GRB7,HS1BP3,ING2,IQGAP1,IQGAP2,ITPR1,ITPR2,ITPR3,JPH2,KCNJ1,KCNJ2,KCNQ1,KIF16B,LAPTM4B,LDLRAP1,MAPKAP1,MARK1,MCF2L,MTM1,MTSS1L,MYO10,NISCH,NOXO1,NRGN,NUMA1,OSBP,OSBPL5,OSBPL8,PARD3,PASK,PFN2,PHF12,PICA…
