# Supplementary material for: Profiling Genome-Wide Methylation Patterns in Cattle Infected with Ostertagia ostertagi
Source: Int J Mol Sci. 2024 Dec 26;26(1):89. doi: 10.3390/ijms26010089 (PMC11719486; doi:10.3390/ijms26010089)
Supplement: Supplementary file 1 [file ijms-26-00089-s001.zip › TableS1_DMPs.xlsx]

## Sheet: Fundic_DMPs
Probe ID	Mean Δβ	chr	start	end	FDR	annotation	distanceToTSS	SYMBOL	GENENAME	Shared or unique
cg11730351	0.181364	chr26	19115275	19115276	0.0350731	Intron (NM_001205325/100139581, intron 2 of 14)	55543	CRTAC1	cartilage acidic protein 1	shared
cg05821475	0.174302	chr27	33461660	33461661	0.00772363	Intron (NM_001075595/513054, intron 9 of 23)	1184	MIR2400	microRNA mir-2400	shared
cg05562961	0.149464	chr3	101506797	101506798	0.0314694	Intron (NM_001076941/616005, intron 2 of 14)	145811	RNF220	ring finger protein 220	fundic-unique
cg05107826	0.14855	chr10	13549187	13549188	0.0119419	Intron (NM_001206145/511279, intron 1 of 3)	4641	SMAD6	SMAD family member 6	fundic-unique
cg26808264	0.136261	chr2	37210436	37210437	0.0102164	Distal Intergenic	304591	DAPL1	death associated protein like 1	shared
cg11199141	0.132989	chr4	68899223	68899224	0.0143419	Promoter (<=1kb)	224	HOXA5	homeobox A5	shared
cg16545019	0.13238	chr8	29889175	29889176	0.030718	Intron (NM_001076104/538474, intron 2 of 8)	36722	NFIB	nuclear factor I B	fundic-unique
cg00274492	0.131682	chr7	16719428	16719429	0.0342981	Promoter (6-7kb)	-6668	MIR10178	microRNA mir-10178	fundic-unique
cg00850663	0.129278	chr4	68899168	68899169	0.0116274	Promoter (<=1kb)	169	HOXA5	homeobox A5	shared
cg00728976	0.128173	chr23	12092358	12092359	0.0138049	Intron (NM_001128498/505504, intron 9 of 10)	363188	ZFAND3	zinc finger AN1-type containing 3	shared
cg16839209	0.126184	chr11	96376495	96376496	0.0106245	Intron (NM_001081603/533861, intron 7 of 11)	140043	MAPKAP1	MAPK associated protein 1	fundic-unique
cg22654310	0.125874	chr25	3890845	3890846	0.00684375	Promoter (8-9kb)	-8633	ROGDI	rogdi atypical leucine zipper	fundic-unique
cg12459916	0.121045	chr4	68899226	68899227	0.01601	Promoter (<=1kb)	227	HOXA5	homeobox A5	shared
cg09654498	0.120995	chr11	96376501	96376502	0.0130447	Intron (NM_001081603/533861, intron 7 of 11)	140037	MAPKAP1	MAPK associated protein 1	fundic-unique
cg21086539	0.119538	chr19	23181508	23181509	0.0208142	Intron (NM_001205827/516411, intron 12 of 18)	89097	MIR2337	microRNA mir-2337	shared
cg17244219	0.118118	chr4	68899193	68899194	0.0293178	Promoter (<=1kb)	194	HOXA5	homeobox A5	shared
cg17558125	0.117852	chr7	12548053	12548054	0.0345488	Distal Intergenic	-59316	GADD45GIP1	GADD45G interacting protein 1	fundic-unique
cg11786622	0.115591	chr17	57036697	57036698	0.032041	Exon (NM_001206058/534620, exon 12 of 19)	48038	PEBP1	phosphatidylethanolamine binding protein 1	shared
cg21712213	0.114143	chr11	96376556	96376557	0.0157768	Intron (NM_001081603/533861, intron 7 of 11)	139982	MAPKAP1	MAPK associated protein 1	fundic-unique
cg12041264	0.113343	chr4	68899184	68899185	0.0201652	Promoter (<=1kb)	185	HOXA5	homeobox A5	shared
cg16026813	0.111766	chr26	22247625	22247626	0.0272459	Intron (NM_001083475/534072, intron 3 of 13)	87101	POLL	DNA polymerase lambda	shared
cg23936031	0.110686	chr4	68899151	68899152	0.00770511	Promoter (<=1kb)	152	HOXA5	homeobox A5	shared
cg03821480	0.110438	chr10	16864709	16864710	0.00863325	Distal Intergenic	106072	TLE3	TLE family member 3, transcriptional corepressor	shared
cg14033212	0.109138	chr2	100186212	100186213	0.0212341	Distal Intergenic	1858321	CPS1	carbamoyl-phosphate synthase 1	shared
cg08837198	0.109029	chr18	51024073	51024074	0.0381729	Intron (NM_001205465/789798, intron 1 of 3)	2638	ERF	ETS2 repressor factor	shared
cg04568616	0.107554	chr8	61133044	61133045	0.0161666	Distal Intergenic	-76393	ZCCHC7	zinc finger CCHC-type containing 7	shared
cg15446847	0.107533	chr22	30397918	30397919	0.0408289	Intron (NM_001083689/515903, intron 2 of 17)	103568	FOXP1	forkhead box P1	fundic-unique
cg06492554	0.107282	chr11	96376510	96376511	0.0239959	Intron (NM_001081603/533861, intron 7 of 11)	140028	MAPKAP1	MAPK associated protein 1	fundic-unique
cg01426713	0.106795	chr9	43883945	43883946	0.0156306	Distal Intergenic	-17744	PRDM1	PR/SET domain 1	shared
cg18480384	0.106779	chr10	16935834	16935835	0.0110363	Intron (NM_001193206/514326, intron 8 of 19)	34947	TLE3	TLE family member 3, transcriptional corepressor	shared
cg15939697	0.106328	chr3	101506755	101506756	0.0396706	Intron (NM_001076941/616005, intron 2 of 14)	145853	RNF220	ring finger protein 220	fundic-unique
cg22591683	0.106086	chr1	82453496	82453497	0.015823	Distal Intergenic	-46148	MAGEF1	MAGE family member F1	shared
cg15237969	0.105977	chr2	35035051	35035052	0.0210803	Intron (NM_001076067/535683, intron 3 of 11)	47604	PSMD14	proteasome 26S subunit, non-ATPase 14	fundic-unique
cg02182252	0.105331	chr5	26310451	26310452	0.0149426	Distal Intergenic	-17970	CALCOCO1	calcium binding and coiled-coil domain 1	fundic-unique
cg07851137	0.104234	chr5	26310460	26310461	0.0148884	Distal Intergenic	-17961	CALCOCO1	calcium binding and coiled-coil domain 1	fundic-unique
cg18762160	0.103217	chr16	41288300	41288301	0.0124215	Intron (NM_001192767/540683, intron 63 of 67)	178078	DHRS3	dehydrogenase/reductase 3	shared
cg08350690	0.10314	chr4	30855355	30855356	0.0433621	Distal Intergenic	-119199	CDCA7L	cell division cycle associated 7 like	fundic-unique
cg09555176	0.102919	chr26	21734607	21734608	0.00772363	Distal Intergenic	-28250	SLF2	SMC5-SMC6 complex localization factor 2	shared
cg05122695	0.101098	chr11	96376446	96376447	0.00835474	Intron (NM_001081603/533861, intron 7 of 11)	140092	MAPKAP1	MAPK associated protein 1	fundic-unique
cg25081893	0.0991877	chr3	101406780	101406781	0.0374601	Intron (NM_001076941/616005, intron 3 of 14)	51721	TMEM53	transmembrane protein 53	shared
cg12364345	0.0988116	chr4	30855169	30855170	0.0232891	Distal Intergenic	-119013	CDCA7L	cell division cycle associated 7 like	fundic-unique
cg02894112	0.0977387	chr11	96376474	96376475	0.0117407	Intron (NM_001081603/533861, intron 7 of 11)	140064	MAPKAP1	MAPK associated protein 1	fundic-unique
cg07231412	0.0975851	chr16	59763768	59763769	0.0178569	Distal Intergenic	-151233	TEX35	testis expressed 35	shared
cg19717233	0.0968962	chr24	34450908	34450909	0.0233378	Promoter (<=1kb)	-150	LOC113633884	uncharacterized LOC113633884	fundic-unique
cg16286993	0.096214	chr3	101406815	101406816	0.0394455	Intron (NM_001076941/616005, intron 3 of 14)	51756	TMEM53	transmembrane protein 53	shared
cg17849895	0.0957222	chr18	51159729	51159730	0.0356399	Distal Intergenic	17059	ZNF574	zinc finger protein 574	shared
cg19447141	0.0956042	chr28	18028781	18028782	0.0256383	Distal Intergenic	365013	RTKN2	rhotekin 2	shared
cg05190614	0.0953092	chr7	12548061	12548062	0.0319851	Distal Intergenic	-59308	GADD45GIP1	GADD45G interacting protein 1	fundic-unique
cg19492291	0.0938805	chr17	57036617	57036618	0.027237	Exon (NM_001206058/534620, exon 12 of 19)	48118	PEBP1	phosphatidylethanolamine binding protein 1	shared
cg20842500	0.0934858	chr2	125747337	125747338	0.0172327	Distal Intergenic	-12165	AHDC1	AT-hook DNA binding motif containing 1	fundic-unique
cg06732973	0.0932741	chr16	42926578	42926579	0.0189105	Distal Intergenic	181875	PEX14	peroxisomal biogenesis factor 14	fundic-unique
cg17453502	0.09306	chr11	96376469	96376470	0.00746192	Intron (NM_001081603/533861, intron 7 of 11)	140069	MAPKAP1	MAPK associated protein 1	fundic-unique
cg14171314	0.0930366	chr4	68939622	68939623	0.0174314	Promoter (<=1kb)	306	HOXA2	homeobox A2	fundic-unique
cg24971189	0.0924225	chr22	30397979	30397980	0.0313887	Intron (NM_001083689/515903, intron 2 of 17)	103629	FOXP1	forkhead box P1	fundic-unique
cg03673311	0.0920971	chr1	20975079	20975080	0.0124547	Distal Intergenic	-539657	MIR99A	microRNA mir-99a	fundic-unique
cg17359136	0.0917516	chr19	51352883	51352884	0.0333096	Distal Intergenic	91739	MIR3533	microRNA mir-3533	fundic-unique
cg02524112	0.0915672	chr18	38021521	38021522	0.010288	Distal Intergenic	1006087	DHX38	DEAH-box helicase 38	shared
cg18508143	0.091031	chr20	554601	554602	0.0255565	Promoter (<=1kb)	29	MIR218-2	microRNA mir-218-2	shared
cg03393051	0.0909438	chr16	21414529	21414530	0.0470773	Distal Intergenic	-288783	GPATCH2	G-patch domain containing 2	fundic-unique
cg21261423	0.0904631	chr1	59055502	59055503	0.0292504	Distal Intergenic	-101624	MIR568	microRNA mir-568	fundic-unique
cg23507108	0.0903158	chr3	101506772	101506773	0.0175174	Intron (NM_001076941/616005, intron 2 of 14)	145836	RNF220	ring finger protein 220	fundic-unique
cg21096298	0.0901976	chr4	68899145	68899146	0.0134759	Promoter (<=1kb)	146	HOXA5	homeobox A5	shared
cg01243312	0.0899672	chr2	61675841	61675842	0.0279055	Promoter (<=1kb)	14	MIR128-1	microRNA mir-128-1	shared
cg11421449	0.0897255	chr19	51352790	51352791	0.0178569	Distal Intergenic	91646	MIR3533	microRNA mir-3533	fundic-unique
cg21128107	0.0894104	chr11	49140483	49140484	0.0106245	Distal Intergenic	-14465	ATOH8	atonal bHLH transcription factor 8	fundic-unique
cg11359133	0.0892131	chr2	20829152	20829153	0.0120441	Distal Intergenic	-15379	HOXD12	homeobox D12	shared
cg15112783	0.0888982	chr13	63920108	63920109	0.0225013	Exon (NM_001046175/514547, exon 4 of 4)	1113	MAP1LC3A	microtubule associated protein 1 light chain 3 alpha	shared
cg02942509	0.0884539	chr3	84429427	84429428	0.00863325	Intron (NM_001038209/615371, intron 2 of 10)	191362	NFIA	nuclear factor I A	fundic-unique
cg04817453	0.0881857	chr18	38114828	38114829	0.035341	Distal Intergenic	912780	DHX38	DEAH-box helicase 38	fundic-unique
cg09282698	0.0881303	chr17	5317160	5317161	0.0420536	Promoter (<=1kb)	-9	FBXW7	F-box and WD repeat domain containing 7	shared
cg07821807	0.0880849	chr3	99630799	99630800	0.0211785	Promoter (7-8kb)	-7087	DMBX1	diencephalon/mesencephalon homeobox 1	fundic-unique
cg03693556	0.088057	chr3	101805680	101805681	0.0206442	Intron (NM_001046479/540516, intron 6 of 7)	35928	DMAP1	DNA methyltransferase 1 associated protein 1	fundic-unique
cg04477010	0.0879832	chr27	33461625	33461626	0.00991062	Intron (NM_001075595/513054, intron 9 of 23)	1219	MIR2400	microRNA mir-2400	shared
cg09752109	0.0877126	chr23	15343529	15343530	0.0442475	Distal Intergenic	-40512	FOXP4	forkhead box P4	fundic-unique
cg04361508	0.0873126	chrX	81474776	81474777	0.0461884	Distal Intergenic	173255	EFNB1	ephrin B1	fundic-unique
cg12933950	0.0872079	chr19	23029266	23029267	0.0417262	Distal Intergenic	-26432	DPH1	diphthamide biosynthesis 1	fundic-unique
cg23552770	0.0870121	chr9	44498255	44498256	0.0252656	Distal Intergenic	-77918	PREP	prolyl endopeptidase	shared
cg07843451	0.0866332	chr7	12516551	12516552	0.0393585	Distal Intergenic	40849	LYL1	LYL1 basic helix-loop-helix family member	fundic-unique
cg22731136	0.0866092	chr1	85459625	85459626	0.0412796	Distal Intergenic	-155855	SOX2	SRY-box transcription factor 2	fundic-unique
cg19952863	0.0856843	chr4	68931048	68931049	0.0262074	Promoter (8-9kb)	-8268	HOXA2	homeobox A2	shared
cg11776811	0.0853638	chr19	22812330	22812331	0.0175492	Promoter (<=1kb)	-679	MIR22	microRNA mir-22	shared
cg15146514	0.0852506	chrX	79131587	79131588	0.0355807	Intron (NM_001098070/532053, intron 1 of 21)	3624	OGT	O-linked N-acetylglucosamine (GlcNAc) transferase	shared
cg04400060	0.085139	chr24	48617099	48617100	0.01601	Intron (NM_001192865/535916, intron 3 of 3)	10310	SMAD7	SMAD family member 7	shared
cg12815994	0.0848791	chr5	26310535	26310536	0.0399112	Distal Intergenic	-17886	CALCOCO1	calcium binding and coiled-coil domain 1	fundic-unique
cg22964079	0.0847021	chr24	3708876	3708877	0.0492574	Distal Intergenic	223167	PTGR3	prostaglandin reductase 3	fundic-unique
cg25639809	0.0844887	chr18	8176921	8176922	0.0110671	Distal Intergenic	44803	MIR2883	microRNA mir-2883	fundic-unique
cg25165498	0.0841781	chr17	57036624	57036625	0.0138049	Exon (NM_001206058/534620, exon 12 of 19)	48111	PEBP1	phosphatidylethanolamine binding protein 1	shared
cg01131483	0.0836683	chr6	20812778	20812779	0.014932	Distal Intergenic	-541339	TACR3	tachykinin receptor 3	shared
cg07605328	0.0833124	chr2	52241571	52241572	0.03487	Intron (NM_001076192/539873, intron 2 of 2)	67383	ZEB2	zinc finger E-box binding homeobox 2	shared
cg16995119	0.083226	chr4	68939634	68939635	0.027879	Promoter (<=1kb)	318	HOXA2	homeobox A2	fundic-unique
cg13141094	0.0830618	chr2	125747359	125747360	0.024586	Distal Intergenic	-12143	AHDC1	AT-hook DNA binding motif containing 1	fundic-unique
cg02294059	0.0828794	chrX	79501226	79501227	0.0189522	Promoter (8-9kb)	-8058	NLGN3	neuroligin 3	fundic-unique
cg14887777	0.082629	chr4	68906053	68906054	0.0148884	Intron (NM_001076825/509991, intron 1 of 3)	3498	HOXA3	homeobox A3	shared
cg02192891	0.0825992	chr4	68899230	68899231	0.0180156	Promoter (<=1kb)	231	HOXA5	homeobox A5	shared
cg14295283	0.0825842	chr24	30708817	30708818	0.0106255	Intron (NM_001098122/540947, intron 4 of 9)	4215	MIR2380	microRNA mir-2380	fundic-unique
cg26214460	0.0823218	chr6	99119688	99119689	0.0161771	Distal Intergenic	192343	NKX6-1	NK6 homeobox 1	shared
cg06816948	0.0821982	chr19	43598974	43598975	0.0228615	Distal Intergenic	-32214	MEOX1	mesenchyme homeobox 1	fundic-unique
cg17355973	0.0821164	chr3	101404222	101404223	0.0175174	Intron (NM_001076941/616005, intron 3 of 14)	49163	TMEM53	transmembrane protein 53	fundic-unique
cg01466662	0.0818434	chr4	28495555	28495556	0.0244839	Promoter (<=1kb)	202	TMEM196	transmembrane protein 196	shared
cg14156849	0.0818379	chr17	57036685	57036686	0.0194277	Exon (NM_001206058/534620, exon 12 of 19)	48050	PEBP1	phosphatidylethanolamine binding protein 1	shared
cg03658879	0.0815766	chr3	101406809	101406810	0.0414467	Intron (NM_001076941/616005, intron 3 of 14)	51750	TMEM53	transmembrane protein 53	shared
cg08741098	0.0812374	chr4	68939619	68939620	0.0127169	Promoter (<=1kb)	303	HOXA2	homeobox A2	fundic-unique
cg21288677	0.0811375	chr27	33461775	33461776	0.0183991	Intron (NM_001075595/513054, intron 9 of 23)	1069	MIR2400	microRNA mir-2400	shared
cg08046827	0.0810802	chr27	33461681	33461682	0.0432276	Intron (NM_001075595/513054, intron 9 of 23)	1163	MIR2400	microRNA mir-2400	shared
cg19544260	0.080906	chr25	3890862	3890863	0.0173068	Promoter (8-9kb)	-8650	ROGDI	rogdi atypical leucine zipper	fundic-unique
cg00663363	0.0805421	chr12	85661545	85661546	0.0168574	Distal Intergenic	119254	TEX29	testis expressed 29	fundic-unique
cg08308796	0.0805184	chr13	41523239	41523240	0.0343951	Distal Intergenic	331874	THBD	thrombomodulin	fundic-unique
cg12980091	0.0804839	chr11	43301565	43301566	0.00902535	Intron (NM_001076121/538680, intron 2 of 4)	8187	BCL11A	BCL11 transcription factor A	shared
cg23553216	0.0804825	chr16	41288258	41288259	0.0134759	Intron (NM_001192767/540683, intron 63 of 67)	178036	DHRS3	dehydrogenase/reductase 3	shared
cg16325432	0.0803536	chr4	68906068	68906069	0.0155482	Intron (NM_001076825/509991, intron 1 of 3)	3513	HOXA3	homeobox A3	shared
cg12121908	0.0802125	chr2	125747308	125747309	0.00872723	Distal Intergenic	-12194	AHDC1	AT-hook DNA binding motif containing 1	shared
cg12209151	0.0799103	chr27	33461633	33461634	0.00766693	Intron (NM_001075595/513054, intron 9 of 23)	1211	MIR2400	microRNA mir-2400	shared
cg19078289	0.0798153	chr1	115462294	115462295	0.0305579	Promoter (<=1kb)	-707	MBNL1	muscleblind like splicing regulator 1	shared
cg18352661	0.0795897	chr5	25975452	25975453	0.013607	Distal Intergenic	4312	HOXC4	homeobox C4	fundic-unique
cg17641835	0.0793786	chr3	101406837	101406838	0.0409061	Intron (NM_001076941/616005, intron 3 of 14)	51778	TMEM53	transmembrane protein 53	shared
cg20331456	0.0793742	chr8	23800467	23800468	0.0492574	Intron (NM_001192549/521962, intron 2 of 10)	15848	MLLT3	MLLT3 super elongation complex subunit	fundic-unique
cg05309878	0.0793527	chr12	69155740	69155741	0.00835474	Distal Intergenic	56503	GPR180	G protein-coupled receptor 180	fundic-unique
cg10668795	0.0791514	chr19	8241509	8241510	0.0178569	Intron (NM_001206656/505542, intron 6 of 13)	148924	MSI2	musashi RNA binding protein 2	fundic-unique
cg26434291	0.0789589	chr1	59320820	59320821	0.0460792	Distal Intergenic	-366942	MIR568	microRNA mir-568	shared
cg23786996	0.0786575	chr3	107722926	107722927	0.019537	Distal Intergenic	-197803	POU3F1	POU class 3 homeobox 1	shared
cg05391884	0.0785888	chr18	38021538	38021539	0.0124547	Distal Intergenic	1006070	DHX38	DEAH-box helicase 38	shared
cg12681193	0.0778396	chr15	36366711	36366712	0.0250774	Intron (NM_001191418/534321, intron 6 of 15)	301409	SOX6	SRY-box transcription factor 6	fundic-unique
cg19638409	0.0777219	chr4	68899092	68899093	0.0138049	Promoter (<=1kb)	93	HOXA5	homeobox A5	shared
cg22199101	0.0773423	chr23	9576458	9576459	0.0452472	Intron (NM_001192862/535704, intron 5 of 10)	95700	FKBP5	FKBP prolyl isomerase 5	shared
cg08541883	0.0770471	chr10	86397620	86397621	0.00863325	Intron (NM_001040549/529761, intron 1 of 5)	9891	TMED10	transmembrane p24 trafficking protein 10	shared
cg22450471	0.0768236	chr15	36188000	36188001	0.0403302	Intron (NM_001191418/534321, intron 3 of 15)	122698	SOX6	SRY-box transcription factor 6	fundic-unique
cg07213500	0.0766113	chr19	23176891	23176892	0.0286609	Intron (NM_001205827/516411, intron 12 of 18)	84480	MIR2337	microRNA mir-2337	shared
cg02718192	0.0760165	chr2	53209930	53209931	0.0303143	Intron (NM_001105003/616246, intron 10 of 13)	452381	ARHGAP15	Rho GTPase activating protein 15	fundic-unique
cg11755934	0.0759608	chr18	40592143	40592144	0.0463565	Intron (NM_001035305/515119, intron 4 of 10)	49293	URI1	URI1 prefoldin like chaperone	fundic-unique
cg10439738	0.075941	chr11	96376714	96376715	0.0106255	Intron (NM_001081603/533861, intron 7 of 11)	139824	MAPKAP1	MAPK associated protein 1	fundic-unique
cg20623164	0.0757214	chr19	7362052	7362053	0.0196552	Distal Intergenic	-290308	DGKE	diacylglycerol kinase epsilon	fundic-unique
cg14491141	0.0756501	chr17	57036627	57036628	0.0284323	Exon (NM_001206058/534620, exon 12 of 19)	48108	PEBP1	phosphatidylethanolamine binding protein 1	shared
cg13279679	0.0755315	chr3	14650779	14650780	0.035341	Intron (NM_001034053/404144, intron 1 of 9)	10446	LMNA	lamin A/C	fundic-unique
cg20252363	0.0754502	chr26	21734511	21734512	0.0366079	Distal Intergenic	-28346	SLF2	SMC5-SMC6 complex localization factor 2	shared
cg08613037	0.075234	chr5	26310572	26310573	0.044155	Distal Intergenic	-17849	CALCOCO1	calcium binding and coiled-coil domain 1	fundic-unique
cg25379954	0.07511	chr16	69576779	69576780	0.0195876	Promoter (<=1kb)	362	PROX1	prospero homeobox 1	shared
cg15876728	0.0749859	chr26	21734605	21734606	0.0210389	Distal Intergenic	-28252	SLF2	SMC5-SMC6 complex localization factor 2	shared
cg21399612	0.0748979	chr19	24843140	24843141	0.0414467	Intron (NM_001082458/613676, intron 1 of 5)	41640	UBE2G1	ubiquitin conjugating enzyme E2 G1	fundic-unique
cg09347937	0.0747899	chr17	57036450	57036451	0.0169346	Intron (NM_001206058/534620, intron 11 of 18)	48285	PEBP1	phosphatidylethanolamine binding protein 1	shared
cg14655079	0.0747519	chr2	53047000	53047001	0.0122274	Intron (NM_001105003/616246, intron 12 of 13)	615311	ARHGAP15	Rho GTPase activating protein 15	fundic-unique
cg13684780	0.0745112	chr22	49892432	49892433	0.0329116	Distal Intergenic	-96645	TMEM115	transmembrane protein 115	shared
cg24677551	0.0742629	chr3	101374896	101374897	0.0374601	Intron (NM_001076941/616005, intron 14 of 14)	19837	TMEM53	transmembrane protein 53	fundic-unique
cg04099562	0.0740355	chr16	27590056	27590057	0.0112115	Promoter (<=1kb)	-583	WDR26	WD repeat domain 26	fundic-unique
cg21144985	0.0740352	chr1	154899847	154899848	0.0283812	Distal Intergenic	-283260	TBC1D5	TBC1 domain family member 5	shared
cg02288270	0.0740274	chrX	81474788	81474789	0.0124547	Distal Intergenic	173243	EFNB1	ephrin B1	fundic-unique
cg20446176	0.0738252	chr19	26809513	26809514	0.0124547	Promoter (1-2kb)	-1587	MIR497	microRNA mir-497	shared
cg03146625	0.0737328	chr5	25978704	25978705	0.0464857	Exon (NM_001102373/613740, exon 2 of 2)	1060	HOXC4	homeobox C4	fundic-unique
cg08122881	0.0736745	chr7	12547852	12547853	0.0335209	Distal Intergenic	-59517	GADD45GIP1	GADD45G interacting protein 1	fundic-unique
cg06595108	0.0733723	chr26	43205832	43205833	0.0168276	Distal Intergenic	257806	BUB3	BUB3 mitotic checkpoint protein	shared
cg01856529	0.0733429	chr5	25801500	25801501	0.0433877	Intron (NM_001193213/538885, intron 1 of 4)	15252	CBX5	chromobox 5	shared
cg09690399	0.0733185	chr16	39625383	39625384	0.0300023	Promoter (<=1kb)	63	MIR199A-1	microRNA mir-199a-1	shared
cg08097199	0.0727943	chr19	40390237	40390238	0.0356399	Exon (NM_001046329/532621, exon 10 of 10)	7275	NR1D1	nuclear receptor subfamily 1 group D member 1	fundic-unique
cg05882752	0.0727793	chr7	16719424	16719425	0.0248119	Promoter (6-7kb)	-6664	MIR10178	microRNA mir-10178	fundic-unique
cg26698347	0.0727283	chr5	32461925	32461926	0.0283812	Promoter (5-6kb)	-5532	HDAC7	histone deacetylase 7	fundic-unique
cg15269502	0.0725149	chr2	32589030	32589031	0.0301543	Distal Intergenic	907304	GRB14	growth factor receptor bound protein 14	fundic-unique
cg18511670	0.0723939	chr18	38021513	38021514	0.0104483	Distal Intergenic	1006095	DHX38	DEAH-box helicase 38	shared
cg20358438	0.0721081	chr2	125747330	125747331	0.0169815	Distal Intergenic	-12172	AHDC1	AT-hook DNA binding motif containing 1	fundic-unique
cg26373046	0.0720616	chr2	90395879	90395880	0.0409061	Distal Intergenic	-175390	FZD7	frizzled class receptor 7	fundic-unique
cg25166682	0.0720588	chr14	47652900	47652901	0.0225013	Intron (NM_001025322/506873, intron 3 of 7)	80743	EIF3H	eukaryotic translation initiation factor 3 subunit H	fundic-unique
cg14467787	0.071963	chr2	20829099	20829100	0.0284323	Distal Intergenic	-15326	HOXD12	homeobox D12	fundic-unique
cg14978835	0.0715957	chr23	41696078	41696079	0.0458135	Distal Intergenic	313282	DTNBP1	dystrobrevin binding protein 1	fundic-unique
cg10853504	0.0715767	chr7	52567233	52567234	0.018075	Exon (NM_001114080/100125301, exon 1 of 4)	1367	PCDHGC3	protocadherin gamma subfamily C, 3	fundic-unique
cg12375054	0.0712926	chr13	63920115	63920116	0.0228435	Exon (NM_001046175/514547, exon 4 of 4)	1120	MAP1LC3A	microtubule associated protein 1 light chain 3 alpha	shared
cg23702410	0.071151	chrX	103407887	103407888	0.034354	Promoter (<=1kb)	-954	BCOR	BCL6 corepressor	fundic-unique
cg04908805	0.071076	chr8	80129462	80129463	0.048573	Distal Intergenic	-581783	DAPK1	death associated protein kinase 1	fundic-unique
cg11978356	0.070937	chr16	41288360	41288361	0.0110467	Intron (NM_001192767/540683, intron 63 of 67)	178138	DHRS3	dehydrogenase/reductase 3	shared
cg04737131	0.0706396	chr4	68938924	68938925	0.0143056	Promoter (<=1kb)	-392	HOXA2	homeobox A2	fundic-unique
cg02620380	0.0705932	chr7	16719440	16719441	0.023082	Promoter (6-7kb)	-6680	MIR10178	microRNA mir-10178	fundic-unique
cg01515407	0.0705023	chrX	103883166	103883167	0.0106245	Distal Intergenic	474325	BCOR	BCL6 corepressor	shared
cg25285086	0.0702411	chr17	57036644	57036645	0.0436564	Exon (NM_001206058/534620, exon 12 of 19)	48091	PEBP1	phosphatidylethanolamine binding protein 1	fundic-unique
cg02351188	0.0702226	chr19	38192134	38192135	0.0149426	Distal Intergenic	-70426	MIR2340	microRNA mir-2340	fundic-unique
cg16872932	0.0701573	chr3	101406864	101406865	0.00863325	Intron (NM_001076941/616005, intron 3 of 14)	51805	TMEM53	transmembrane protein 53	shared
cg09148605	0.0700977	chr18	40592176	40592177	0.0271763	Intron (NM_001035305/515119, intron 4 of 10)	49326	URI1	URI1 prefoldin like chaperone	fundic-unique
cg05136263	0.0699811	chr11	27429065	27429066	0.0470294	Promoter (<=1kb)	229	SIX2	SIX homeobox 2	fundic-unique
cg02230860	0.0698941	chr7	39049941	39049942	0.0334759	Intron (NM_001046433/538655, intron 1 of 8)	1286	FAM193B	family with sequence similarity 193 member B	shared
cg10420580	0.0698915	chr3	101805976	101805977	0.0240414	Intron (NM_001046479/540516, intron 6 of 7)	35632	DMAP1	DNA methyltransferase 1 associated protein 1	fundic-unique
cg05933505	0.0695668	chr2	125865472	125865473	0.0283812	Exon (NM_001081511/504482, exon 2 of 9)	-40575	CD164L2	CD164 molecule like 2	shared
cg23367420	0.0693905	chr17	55053214	55053215	0.0303869	Intron (NM_001192597/524491, intron 4 of 21)	-97878	SH2B3	SH2B adaptor protein 3	fundic-unique
cg12779166	0.0691767	chr16	42942462	42942463	0.010159	Distal Intergenic	165991	PEX14	peroxisomal biogenesis factor 14	shared
cg24117059	0.0689597	chr27	38798936	38798937	0.0203604	Distal Intergenic	221661	NAT1	N-acetyltransferase 1 (arylamine N-acetyltransferase)	fundic-unique
cg12387075	0.0688711	chr2	53046983	53046984	0.0132745	Intron (NM_001105003/616246, intron 12 of 13)	615328	ARHGAP15	Rho GTPase activating protein 15	fundic-unique
cg19873559	0.0687317	chr2	125747263	125747264	0.0257817	Distal Intergenic	-12239	AHDC1	AT-hook DNA binding motif containing 1	fundic-unique
cg20289217	0.068626	chr19	22812283	22812284	0.0492086	Promoter (<=1kb)	-632	MIR22	microRNA mir-22	shared
cg00133237	0.0684072	chr22	13171513	13171514	0.0314694	Exon (NM_001037598/513481, exon 2 of 4)	1302	EIF1B	eukaryotic translation initiation factor 1B	shared
cg10616581	0.0682711	chr19	23094664	23094665	0.0388915	Intron (NM_001205827/516411, intron 15 of 18)	2253	MIR2337	microRNA mir-2337	shared
cg20367539	0.0682684	chr11	60176436	60176437	0.0331628	Exon (NM_001192261/510568, exon 2 of 25)	1937	XPO1	exportin 1	fundic-unique
cg24831901	0.0680667	chr11	28094539	28094540	0.0166702	Promoter (<=1kb)	464	PRKCE	protein kinase C epsilon	fundic-unique
cg27236629	0.0679777	chr21	10566703	10566704	0.0106255	Exon (NM_174402/281945, exon 2 of 3)	2750	NR2F2	nuclear receptor subfamily 2 group F member 2	shared
cg05970344	0.0679613	chr17	5317464	5317465	0.0250134	Promoter (<=1kb)	295	FBXW7	F-box and WD repeat domain containing 7	fundic-unique
cg24015091	0.0678543	chr19	23177079	23177080	0.00978039	Intron (NM_001205827/516411, intron 12 of 18)	84668	MIR2337	microRNA mir-2337	shared
cg15486257	0.067776	chr2	52292995	52292996	0.013846	Distal Intergenic	-79159	GTDC1	glycosyltransferase like domain containing 1	fundic-unique
cg14360629	0.0677716	chr17	57036461	57036462	0.0347434	Intron (NM_001206058/534620, intron 11 of 18)	48274	PEBP1	phosphatidylethanolamine binding protein 1	shared
cg20512457	0.0675529	chr11	42538564	42538565	0.035341	Distal Intergenic	771188	BCL11A	BCL11 transcription factor A	fundic-unique
cg02770072	0.0675414	chrX	103883273	103883274	0.0261627	Distal Intergenic	474432	BCOR	BCL6 corepressor	shared
cg27457480	0.0673197	chr5	111873354	111873355	0.0300872	Distal Intergenic	-27420	MIR2439	microRNA mir-2439	shared
cg16455791	0.0673026	chr5	26310718	26310719	0.0271763	Distal Intergenic	-17703	CALCOCO1	calcium binding and coiled-coil domain 1	shared
cg12433965	0.067162	chr15	62645698	62645699	0.0219421	Distal Intergenic	-57675	PAX6	paired box 6	fundic-unique
cg22292910	0.0669447	chr16	41288337	41288338	0.0193184	Intron (NM_001192767/540683, intron 63 of 67)	178115	DHRS3	dehydrogenase/reductase 3	shared
cg01740040	0.0667839	chr5	26310611	26310612	0.0181475	Distal Intergenic	-17810	CALCOCO1	calcium binding and coiled-coil domain 1	fundic-unique
cg17110920	0.0663796	chr2	125751790	125751791	0.0355847	Promoter (7-8kb)	-7712	AHDC1	AT-hook DNA binding motif containing 1	fundic-unique
cg06569016	0.065982	chr19	23176897	23176898	0.00847677	Intron (NM_001205827/516411, intron 12 of 18)	84486	MIR2337	microRNA mir-2337	shared
cg27512741	0.065904	chr11	42827661	42827662	0.0445604	Distal Intergenic	482091	BCL11A	BCL11 transcription factor A	shared
cg20897906	0.0658713	chr2	69838525	69838526	0.0282198	Distal Intergenic	-174123	CCDC93	coiled-coil domain containing 93	fundic-unique
cg26704149	0.0657762	chr2	125751892	125751893	0.0290628	Promoter (7-8kb)	-7610	AHDC1	AT-hook DNA binding motif containing 1	fundic-unique
cg02916332	0.065762	chr4	68898693	68898694	0.0206145	Promoter (<=1kb)	-306	HOXA5	homeobox A5	shared
cg13892986	0.0656531	chr2	125865427	125865428	0.0193439	Exon (NM_001081511/504482, exon 2 of 9)	-40620	CD164L2	CD164 molecule like 2	shared
cg09643584	0.0654451	chr16	69541950	69541951	0.00595452	Intron (NM_001193232/515324, intron 3 of 3)	35191	PROX1	prospero homeobox 1	shared
cg02740381	0.0654128	chr10	85492104	85492105	0.0467242	Intron (NM_001102316/618104, intron 5 of 5)	43960	LIN52	lin-52 DREAM MuvB core complex component	fundic-unique
cg04130971	0.0653927	chr5	111659924	111659925	0.037399	Distal Intergenic	-15661	ADSL	adenylosuccinate lyase	shared
cg22551406	0.0653133	chr26	21734521	21734522	0.0143959	Distal Intergenic	-28336	SLF2	SMC5-SMC6 complex localization factor 2	shared
cg15170459	0.0652496	chr3	107936559	107936560	0.0175174	Distal Intergenic	15830	POU3F1	POU class 3 homeobox 1	fundic-unique
cg11286786	0.0651708	chr16	42926483	42926484	0.0252732	Distal Intergenic	181970	PEX14	peroxisomal biogenesis factor 14	fundic-unique
cg24358315	0.0650875	chr14	48860999	48861000	0.0376387	Intron (NM_001192913/537652, intron 4 of 5)	177942	TRPS1	transcriptional repressor GATA binding 1	shared
cg23329807	0.0650567	chr4	68906049	68906050	0.0116274	Intron (NM_001076825/509991, intron 1 of 3)	3494	HOXA3	homeobox A3	shared
cg12046643	0.0648904	chr25	22458123	22458124	0.015823	Distal Intergenic	-56091	SLC5A11	solute carrier family 5 member 11	fundic-unique
cg12543164	0.0648617	chr2	125730536	125730537	0.028379	Distal Intergenic	-28966	AHDC1	AT-hook DNA binding motif containing 1	shared
cg00917676	0.0643283	chr16	42926427	42926428	0.025339	Distal Intergenic	182026	PEX14	peroxisomal biogenesis factor 14	fundic-unique
cg12925881	0.0643048	chr6	45519400	45519401	0.047462	Distal Intergenic	115919	SMIM20	small integral membrane protein 20	fundic-unique
cg13840252	0.0641823	chr16	42926194	42926195	0.00912056	Distal Intergenic	182259	PEX14	peroxisomal biogenesis factor 14	fundic-unique
cg17865528	0.0640266	chr7	50193575	50193576	0.0174383	Promoter (<=1kb)	377	LRRTM2	leucine rich repeat transmembrane neuronal 2	fundic-unique
cg23287176	0.0639108	chr16	42926551	42926552	0.0381401	Distal Intergenic	181902	PEX14	peroxisomal biogenesis factor 14	fundic-unique
cg15555400	0.063905	chr9	60034622	60034623	0.0432807	Distal Intergenic	354844	MAP3K7	mitogen-activated protein kinase kinase kinase 7	shared
cg00391579	0.063856	chr23	15406543	15406544	0.028947	Intron (NM_001205524/517805, intron 7 of 15)	22502	FOXP4	forkhead box P4	fundic-unique
cg18262844	0.063818	chr19	38192109	38192110	0.0182772	Distal Intergenic	-70451	MIR2340	microRNA mir-2340	fundic-unique
cg19112369	0.063809	chr16	20184534	20184535	0.0393431	Distal Intergenic	240662	MIR2285AZ	microRNA mir-2285az	fundic-unique
cg20474425	0.0637412	chr5	25722282	25722283	0.0145252	Distal Intergenic	11911	MIR148B	microRNA mir-148b	fundic-unique
cg11864734	0.0637402	chr4	68926683	68926684	0.00847677	Intron (NM_001076825/509991, intron 2 of 3)	-12633	HOXA2	homeobox A2	shared
cg25488417	0.0634493	chr10	14678661	14678662	0.024752	Distal Intergenic	-226582	PIAS1	protein inhibitor of activated STAT 1	fundic-unique
cg00054169	0.0634163	chr4	68899024	68899025	0.0396706	Promoter (<=1kb)	25	HOXA5	homeobox A5	fundic-unique
cg26667550	0.0632676	chr3	14650836	14650837	0.034745	Intron (NM_001034053/404144, intron 1 of 9)	10389	LMNA	lamin A/C	fundic-unique
cg25577821	0.0632229	chr10	57590610	57590611	0.0168137	Distal Intergenic	-15864	ONECUT1	one cut homeobox 1	shared
cg21333598	0.0632144	chr11	96376679	96376680	0.0106255	Intron (NM_001081603/533861, intron 7 of 11)	139859	MAPKAP1	MAPK associated protein 1	fundic-unique
cg23827201	0.0631405	chr21	32711951	32711952	0.03487	Distal Intergenic	156587	HMG20A	high mobility group 20A	fundic-unique
cg22062581	0.0629848	chr8	75948655	75948656	0.035341	Intron (NM_001278571/539548, intron 2 of 9)	9883	CNTFR	ciliary neurotrophic factor receptor	fundic-unique
cg04443475	0.0628771	chr29	45266799	45266800	0.0295927	Distal Intergenic	-11003	POLD4	DNA polymerase delta 4, accessory subunit	fundic-unique
cg02974898	0.0625565	chr2	130040220	130040221	0.0216207	Promoter (1-2kb)	-1912	EPHB2	EPH receptor B2	fundic-unique
cg20476719	0.0624901	chr3	101506652	101506653	0.0285332	Intron (NM_001076941/616005, intron 2 of 14)	145956	RNF220	ring finger protein 220	shared
cg03861766	0.062251	chr26	43205837	43205838	0.0162068	Distal Intergenic	257811	BUB3	BUB3 mitotic checkpoint protein	shared
cg23669055	0.0621851	chr28	19354894	19354895	0.00985193	Exon (NM_001191122/781067, exon 9 of 26)	81269	NRBF2	nuclear receptor binding factor 2	fundic-unique
cg01594757	0.0620819	chr17	55637574	55637575	0.0409293	Distal Intergenic	122316	PRKAB1	protein kinase AMP-activated non-catalytic subunit beta 1	fundic-unique
cg14039981	0.0620599	chr1	149667984	149667985	0.0213233	Exon (NM_001206014/532989, exon 2 of 11)	50575	DYRK1A	dual specificity tyrosine phosphorylation regulated kinase 1A	fundic-unique
cg10707128	0.0617537	chr10	85599627	85599628	0.0269649	Promoter (<=1kb)	23	VSX2	visual system homeobox 2	fundic-unique
cg07687140	0.0617476	chr27	32659238	32659239	0.0401309	Distal Intergenic	-319450	ZNF703	zinc finger protein 703	fundic-unique
cg09434548	0.0616966	chrX	103716649	103716650	0.0295171	Distal Intergenic	307808	BCOR	BCL6 corepressor	fundic-unique
cg19378795	0.0614484	chr23	12092375	12092376	0.0462842	Intron (NM_001128498/505504, intron 9 of 10)	363205	ZFAND3	zinc finger AN1-type containing 3	shared
cg19184598	0.0613834	chr4	68905993	68905994	0.0369481	Intron (NM_001076825/509991, intron 1 of 3)	3438	HOXA3	homeobox A3	fundic-unique
cg06957138	0.0613552	chr4	68906114	68906115	0.0156306	Intron (NM_001076825/509991, intron 1 of 3)	3559	HOXA3	homeobox A3	shared
cg15400000	0.0613273	chr1	59021486	59021487	0.00595452	Distal Intergenic	-67608	MIR568	microRNA mir-568	fundic-unique
cg14482397	0.0613263	chr26	22247634	22247635	0.0489596	Intron (NM_001083475/534072, intron 3 of 13)	87092	POLL	DNA polymerase lambda	shared
cg06276678	0.0612119	chr23	27757013	27757014	0.0447542	Exon (NM_001033629/540191, exon 7 of 11)	8821	DDX39B	DExD-box helicase 39B	fundic-unique
cg13782143	0.0611593	chr13	73217300	73217301	0.0336069	Distal Intergenic	72256	KCNK15	potassium two pore domain channel subfamily K member 15	fundic-unique
cg12383724	0.0610766	chr18	49385910	49385911	0.0258375	5' UTR	1494	DYRK1B	dual specificity tyrosine phosphorylation regulated kinase 1B	shared
cg05086365	0.0606866	chr21	10566711	10566712	0.025339	Exon (NM_174402/281945, exon 2 of 3)	2742	NR2F2	nuclear receptor subfamily 2 group F member 2	shared
cg25302398	0.0606299	chr8	30093713	30093714	0.0453611	Intron (NM_001076104/538474, intron 8 of 8)	241260	NFIB	nuclear factor I B	fundic-unique
cg11939852	0.0604476	chr3	53147998	53147999	0.0396292	Distal Intergenic	111733	ZNF326	zinc finger protein 326	fundic-unique
cg17354252	0.0601611	chr8	81588327	81588328	0.0441115	Intron (NM_001206980/531757, intron 13 of 16)	-28043	MIR2475	microRNA mir-2475	shared
cg09298915	0.0601561	chr20	3671211	3671212	0.0168458	Distal Intergenic	303630	STK10	serine/threonine kinase 10	fundic-unique
cg26080060	0.0601532	chr1	22151376	22151377	0.032592	Distal Intergenic	-466112	SAMSN1	SAM domain, SH3 domain and nuclear localization signals 1	fundic-unique
cg10708287	0.06012	chr26	22508424	22508425	0.0459369	Exon (NM_001206678/326284, exon 4 of 6)	1284	FGF8	fibroblast growth factor 8	fundic-unique
cg24293689	0.0601047	chr16	42926582	42926583	0.00595452	Distal Intergenic	181871	PEX14	peroxisomal biogenesis factor 14	fundic-unique
cg21431551	0.0601016	chr13	64685809	64685810	0.0269649	Promoter (<=1kb)	-578	GDF5	growth differentiation factor 5	shared
cg23165895	0.0600578	chr2	21113560	21113561	0.0373036	Distal Intergenic	206876	LNPK	lunapark, ER junction formation factor	fundic-unique
cg17278116	0.0600345	chr2	52241630	52241631	0.0264294	Intron (NM_001076192/539873, intron 2 of 2)	67442	ZEB2	zinc finger E-box binding homeobox 2	shared
cg09827655	0.0600304	chr7	51224461	51224462	0.0395242	Distal Intergenic	-74495	PURA	purine rich element binding protein A	shared
cg02005600	0.0599712	chr4	68898598	68898599	0.0176484	Promoter (<=1kb)	-401	HOXA5	homeobox A5	shared
cg23120731	0.0598927	chrX	81381909	81381910	0.0219939	Distal Intergenic	88550	PJA1	praja ring finger ubiquitin ligase 1	fundic-unique
cg02697649	0.0597803	chr2	90573003	90573004	0.0229874	Exon (NM_001144091/524255, exon 1 of 1)	1734	FZD7	frizzled class receptor 7	fundic-unique
cg02771920	0.0596242	chr26	22345048	22345049	0.00835474	Intron (NM_001075745/516908, intron 2 of 5)	10260	DPCD	deleted in primary ciliary dyskinesia homolog	fundic-unique
cg20730877	0.0593823	chr4	68899018	68899019	0.0425132	Promoter (<=1kb)	19	HOXA5	homeobox A5	shared
cg04777174	0.059295	chr11	15658694	15658695	0.0240008	Promoter (<=1kb)	187	LTBP1	latent transforming growth factor beta binding protein 1	fundic-unique
cg12572894	0.0592361	chr21	39804852	39804853	0.0219939	Distal Intergenic	-1411818	G2E3	G2/M-phase specific E3 ubiquitin protein ligase	fundic-unique
cg01743031	0.0592146	chr12	53452648	53452649	0.0456541	Distal Intergenic	348597	OBI1	ORC ubiquitin ligase 1	fundic-unique
cg01292864	0.0592137	chr29	45266830	45266831	0.0495913	Distal Intergenic	-11034	POLD4	DNA polymerase delta 4, accessory subunit	fundic-unique
cg13044883	0.0591374	chr5	26354198	26354199	0.0481354	Distal Intergenic	-20383	ATP5MC2	ATP synthase membrane subunit c locus 2	fundic-unique
cg07905650	0.0590526	chr26	37277497	37277498	0.0479579	Distal Intergenic	36388	ENO4	enolase 4	shared
cg22276515	0.0589914	chr19	26924322	26924323	0.0320746	Exon (NM_001191307/100137840, exon 2 of 20)	7701	DLG4	discs large MAGUK scaffold protein 4	shared
cg12861222	0.0589832	chr19	44029208	44029209	0.0283641	Distal Intergenic	-12179	ATXN7L3	ataxin 7 like 3	fundic-unique
cg02248486	0.0587755	chr4	68899088	68899089	0.0183991	Promoter (<=1kb)	89	HOXA5	homeobox A5	shared
cg16926809	0.0587636	chr16	42926474	42926475	0.0124215	Distal Intergenic	181979	PEX14	peroxisomal biogenesis factor 14	fundic-unique
cg07892422	0.0587311	chr5	26092901	26092902	0.0261752	Promoter (<=1kb)	671	HOXC13	homeobox C13	shared
cg07263478	0.0586065	chr16	42926461	42926462	0.00766693	Distal Intergenic	181992	PEX14	peroxisomal biogenesis factor 14	fundic-unique
cg02192654	0.0585938	chr4	10037303	10037304	0.0184857	Intron (NM_001192301/511754, intron 3 of 6)	-141798	LOC524650	uncharacterized LOC524650	shared
cg25476641	0.0584894	chr8	82105744	82105745	0.0197806	Intron (NM_001205879/520994, intron 20 of 23)	54856	PTCH1	patched 1	fundic-unique
cg24239752	0.0584239	chr4	68939332	68939333	0.0238414	Promoter (<=1kb)	16	HOXA2	homeobox A2	fundic-unique
cg16887521	0.0584135	chr28	30805286	30805287	0.0384606	Distal Intergenic	43531	DUSP29	dual specificity phosphatase 29	fundic-unique
cg20836370	0.0583121	chr6	98480025	98480026	0.0153502	Distal Intergenic	190409	GPAT3	glycerol-3-phosphate acyltransferase 3	fundic-unique
cg20215112	0.058202	chr19	44682700	44682701	0.00912056	Distal Intergenic	-17307	C1QL1	complement C1q like 1	fundic-unique
cg11786975	0.0581621	chr16	42926446	42926447	0.0279562	Distal Intergenic	182007	PEX14	peroxisomal biogenesis factor 14	fundic-unique
cg12571830	0.0580107	chr19	23088076	23088077	0.0452158	Promoter (4-5kb)	-4335	MIR2337	microRNA mir-2337	fundic-unique
cg24834487	0.0579973	chr2	125865465	125865466	0.0209051	Exon (NM_001081511/504482, exon 2 of 9)	-40582	CD164L2	CD164 molecule like 2	shared
cg26965214	0.0578467	chr4	113773940	113773941	0.0197718	Distal Intergenic	29107	ABCF2	ATP binding cassette subfamily F member 2	fundic-unique
cg20848626	0.0576973	chr15	43904703	43904704	0.0143309	Distal Intergenic	-22069	RPL27A	ribosomal protein L27a	fundic-unique
cg18019455	0.0576467	chr5	55726594	55726595	0.0183991	Exon (NM_001192039/504833, exon 1 of 19)	1012	AGAP2	ArfGAP with GTPase domain, ankyrin repeat and PH domain 2	fundic-unique
cg00116110	0.0575728	chr23	9576432	9576433	0.048611	Intron (NM_001192862/535704, intron 5 of 10)	95726	FKBP5	FKBP prolyl isomerase 5	shared
cg10894560	0.0574246	chr18	8231113	8231114	0.0193439	Distal Intergenic	98995	MIR2883	microRNA mir-2883	fundic-unique
cg11692953	0.0572674	chr26	22247841	22247842	0.0158704	Intron (NM_001083475/534072, intron 3 of 13)	86885	POLL	DNA polymerase lambda	fundic-unique
cg11701748	0.0570304	chr5	26059412	26059413	0.0251244	Promoter (<=1kb)	139	HOXC11	homeobox C11	shared
cg16276649	0.056752	chr18	48456735	48456736	0.0427223	Exon (NM_001098052/522269, exon 8 of 21)	32517	CAPN12	calpain 12	fundic-unique
cg13616253	0.0565678	chr4	10034500	10034501	0.0211785	Intron (NM_001192301/511754, intron 3 of 6)	-138995	LOC524650	uncharacterized LOC524650	shared
cg17983153	0.0565651	chr19	44029213	44029214	0.0423049	Distal Intergenic	-12184	ATXN7L3	ataxin 7 like 3	fundic-unique
cg09589160	0.0565488	chr8	61107069	61107070	0.0119419	Distal Intergenic	-102368	ZCCHC7	zinc finger CCHC-type containing 7	shared
cg11074151	0.0562347	chr22	50317136	50317137	0.030685	Distal Intergenic	-24674	MON1A	MON1 homolog A, secretory trafficking associated	shared
cg15403466	0.0562091	chr23	45614994	45614995	0.0344499	Promoter (4-5kb)	-4607	TFAP2A	transcription factor AP-2 alpha	shared
cg10334858	0.0561255	chr3	101746627	101746628	0.0149804	Exon (NM_001046479/540516, exon 5 of 8)	25426	MIR2414	microRNA mir-2414	fundic-unique
cg04162275	0.0560135	chr21	2334352	2334353	0.0274989	Exon (NM_001098462/533136, exon 4 of 12)	32053	UBE3A	ubiquitin protein ligase E3A	shared
cg05409322	0.0558904	chr15	30477572	30477573	0.0147004	Distal Intergenic	-195690	NECTIN1	nectin cell adhesion molecule 1	fundic-unique
cg08469417	0.0558796	chr1	22153374	22153375	0.0162519	Distal Intergenic	-464114	SAMSN1	SAM domain, SH3 domain and nuclear localization signals 1	fundic-unique
cg16555117	0.0558227	chr23	17293846	17293847	0.0252732	Exon (NM_001316955/281572, exon 6 of 7)	11932	VEGFA	vascular endothelial growth factor A	fundic-unique
cg05630810	0.0558064	chr14	34976815	34976816	0.0265	Distal Intergenic	465159	MSC	musculin	fundic-unique
cg21202410	0.0553678	chr1	149667974	149667975	0.0181475	Exon (NM_001206014/532989, exon 2 of 11)	50565	DYRK1A	dual specificity tyrosine phosphorylation regulated kinase 1A	fundic-unique
cg05314634	0.0552205	chr5	32461936	32461937	0.0200781	Promoter (5-6kb)	-5521	HDAC7	histone deacetylase 7	shared
cg25715832	0.0548954	chr3	101404423	101404424	0.0207959	Intron (NM_001076941/616005, intron 3 of 14)	49364	TMEM53	transmembrane protein 53	shared
cg17414768	0.0548451	chr15	24687289	24687290	0.0356399	Intron (NM_001037476/534401, intron 3 of 6)	103980	ZBTB16	zinc finger and BTB domain containing 16	fundic-unique
cg17829746	0.054534	chr16	69576800	69576801	0.0104287	Promoter (<=1kb)	341	PROX1	prospero homeobox 1	shared
cg24980230	0.0545259	chr4	22186526	22186527	0.0415188	Intron (NM_001046492/540846, intron 5 of 13)	8457	ETV1	ETS variant transcription factor 1	fundic-unique
cg05297954	0.0544718	chr15	76507953	76507954	0.034745	Intron (NM_001034522/517263, intron 8 of 18)	54328	AMBRA1	autophagy and beclin 1 regulator 1	fundic-unique
cg04541229	0.0541751	chr12	76716639	76716640	0.0319442	Distal Intergenic	-21768	ZIC2	Zic family member 2	shared
cg10259955	0.0541575	chr3	101506673	101506674	0.0282775	Intron (NM_001076941/616005, intron 2 of 14)	145935	RNF220	ring finger protein 220	fundic-unique
cg27359034	0.053909	chr18	42497960	42497961	0.0404659	Distal Intergenic	-362381	ZNF507	zinc finger protein 507	fundic-unique
cg21142942	0.0538018	chr23	10146850	10146851	0.032592	Exon (NM_001205627/507996, exon 10 of 12)	25006	BRPF3	bromodomain and PHD finger containing 3	fundic-unique
cg04679197	0.0537854	chr3	101815826	101815827	0.0195263	Intron (NM_001046479/540516, intron 7 of 7)	25782	DMAP1	DNA methyltransferase 1 associated protein 1	fundic-unique
cg00562553	0.0537416	chr4	68912599	68912600	0.0229404	Promoter (<=1kb)	609	HOXA4	homeobox A4	shared
cg19280586	0.0536543	chr10	14678778	14678779	0.018075	Distal Intergenic	-226465	PIAS1	protein inhibitor of activated STAT 1	fundic-unique
cg16045489	0.0536278	chr18	51159939	51159940	0.0447542	Distal Intergenic	16849	ZNF574	zinc finger protein 574	shared
cg12495173	0.053508	chr16	69564820	69564821	0.0198543	Intron (NM_001193232/515324, intron 2 of 3)	12321	PROX1	prospero homeobox 1	shared
cg22386201	0.0534112	chr15	24688403	24688404	0.0219421	Intron (NM_001037476/534401, intron 3 of 6)	105094	ZBTB16	zinc finger and BTB domain containing 16	fundic-unique
cg22819840	0.0533804	chr3	101374857	101374858	0.0326092	Intron (NM_001076941/616005, intron 14 of 14)	19798	TMEM53	transmembrane protein 53	fundic-unique
cg19603931	0.0532758	chr3	101782401	101782402	0.0153976	Intron (NM_001046479/540516, intron 6 of 7)	59207	DMAP1	DNA methyltransferase 1 associated protein 1	fundic-unique
cg02115892	0.0532549	chr2	125884269	125884270	0.0388189	3' UTR	-21778	CD164L2	CD164 molecule like 2	fundic-unique
cg15710676	0.0531954	chr15	39839884	39839885	0.0184372	Distal Intergenic	-37446	MIR2314	microRNA mir-2314	fundic-unique
cg07708180	0.0529656	chr2	52241482	52241483	0.0282775	Intron (NM_001076192/539873, intron 2 of 2)	67294	ZEB2	zinc finger E-box binding homeobox 2	shared
cg24822857	0.0529515	chr26	49215286	49215287	0.0174314	Distal Intergenic	-177534	GLRX3	glutaredoxin 3	fundic-unique
cg19127048	0.0529363	chr22	17168209	17168210	0.0363937	Intron (NM_001206005/532578, intron 2 of 20)	5180	SETD5	SET domain containing 5	fundic-unique
cg06614943	0.0527713	chr1	82920073	82920074	0.0122796	3' UTR	1757	CAMK2N2	calcium/calmodulin dependent protein kinase II inhibitor 2	fundic-unique
cg13690286	0.0527661	chr15	52325467	52325468	0.0337716	5' UTR	4520	STARD10	StAR related lipid transfer domain containing 10	fundic-unique
cg20484843	0.0527602	chr26	42259015	42259016	0.0107133	Exon (NM_001075593/513040, exon 13 of 13)	-26621	HTRA1	HtrA serine peptidase 1	fundic-unique
cg16091716	0.0527164	chr19	37940059	37940060	0.0290165	Intron (NM_001099174/618214, intron 1 of 1)	1297	HOXB3	homeobox B3	fundic-unique
cg10152627	0.0524263	chr1	84548338	84548339	0.0265	Distal Intergenic	506077	DCUN1D1	defective in cullin neddylation 1 domain containing 1	fundic-unique
cg00552731	0.0522496	chr11	12863517	12863518	0.028947	Distal Intergenic	260351	DYSF	dysferlin	fundic-unique
cg07363423	0.0521747	chr15	77289292	77289293	0.0175174	3' UTR	-15924	RAPSN	receptor associated protein of the synapse	fundic-unique
cg14354194	0.0520349	chr2	125747261	125747262	0.042859	Distal Intergenic	-12241	AHDC1	AT-hook DNA binding motif containing 1	shared
cg26554534	0.0520196	chr1	20440011	20440012	0.0293122	Promoter (4-5kb)	-4589	MIR99A	microRNA mir-99a	fundic-unique
cg10053369	0.0519747	chr16	42926605	42926606	0.0414467	Distal Intergenic	181848	PEX14	peroxisomal biogenesis factor 14	fundic-unique
cg07382457	0.0518979	chr16	77194362	77194363	0.0396706	Distal Intergenic	331371	LHX9	LIM homeobox 9	fundic-unique
cg14530275	0.0518197	chr8	27646161	27646162	0.0303143	Distal Intergenic	-399710	CNTLN	centlein	shared
cg21822721	0.0518007	chr13	62025886	62025887	0.0269649	Distal Intergenic	104677	COMMD7	COMM domain containing 7	fundic-unique
cg18033250	0.0517989	chr8	57746503	57746504	0.0280061	Distal Intergenic	-121013	TLE1	transducin-like enhancer of split 1 (E(sp1) homolog, Drosophila)	shared
cg26945573	0.0517104	chr5	25931196	25931197	0.0124547	Distal Intergenic	48568	HOXC4	homeobox C4	fundic-unique
cg03119066	0.0515413	chr24	34450915	34450916	0.0324604	Promoter (<=1kb)	-143	LOC113633884	uncharacterized LOC113633884	fundic-unique
cg03599829	0.0515202	chr23	19158089	19158090	0.0202987	Distal Intergenic	192672	CLIC5	chloride intracellular channel 5	fundic-unique
cg22903204	0.051515	chr16	42926292	42926293	0.0492574	Distal Intergenic	182161	PEX14	peroxisomal biogenesis factor 14	fundic-unique
cg18482379	0.0514983	chrX	103401944	103401945	0.0205251	Promoter (6-7kb)	-6897	BCOR	BCL6 corepressor	shared
cg23689552	0.0514863	chr2	125794586	125794587	0.0409061	Distal Intergenic	-20315	WASF2	WASP family member 2	shared
cg02147696	0.051376	chr3	108504656	108504657	0.0262074	Distal Intergenic	-92251	ZC3H12A	zinc finger CCCH-type containing 12A	fundic-unique
cg05571450	0.051281	chr7	22154859	22154860	0.0178569	Intron (NM_001034491/515410, intron 2 of 6)	7704	PDLIM4	PDZ and LIM domain 4	shared
cg06325209	0.0512197	chr3	6853829	6853830	0.0299486	Promoter (<=1kb)	-567	DDR2	discoidin domain receptor tyrosine kinase 2	shared
cg20751142	0.0511519	chr2	52291312	52291313	0.0160188	Distal Intergenic	-80842	GTDC1	glycosyltransferase like domain containing 1	fundic-unique
cg14963908	0.0510979	chr18	48456722	48456723	0.0311663	Exon (NM_001098052/522269, exon 8 of 21)	32530	CAPN12	calpain 12	fundic-unique
cg07379554	0.0510741	chr17	62670476	62670477	0.0253989	Exon (NM_001081527/527436, exon 11 of 14)	-15565	PLA2G1B	phospholipase A2 group IB	fundic-unique
cg09387107	0.05099	chr10	20405856	20405857	0.0226135	Intron (NM_001076199/540039, intron 1 of 7)	31832	NPTN	neuroplastin	fundic-unique
cg12211843	0.0508547	chr19	26420363	26420364	0.0286654	5' UTR	1375	CAMTA2	calmodulin binding transcription activator 2	fundic-unique
cg19694311	0.0507219	chr17	66425760	66425761	0.035341	Distal Intergenic	156977	CRYBA4	crystallin beta A4	shared
cg19719141	0.0506333	chr3	99605668	99605669	0.0300783	Distal Intergenic	18044	DMBX1	diencephalon/mesencephalon homeobox 1	fundic-unique
cg24513785	0.0506263	chr19	38192147	38192148	0.0459369	Distal Intergenic	-70413	MIR2340	microRNA mir-2340	fundic-unique
cg05100796	0.050613	chr28	31379798	31379799	0.00809814	Distal Intergenic	-390912	COMTD1	catechol-O-methyltransferase domain containing 1	shared
cg18190885	0.0504987	chr8	30093692	30093693	0.0312491	Intron (NM_001076104/538474, intron 8 of 8)	241239	NFIB	nuclear factor I B	shared
cg21858781	0.0504637	chr1	59021397	59021398	0.0146412	Distal Intergenic	-67519	MIR568	microRNA mir-568	fundic-unique
cg06506863	0.0501277	chr4	113773879	113773880	0.0464772	Distal Intergenic	29168	ABCF2	ATP binding cassette subfamily F member 2	shared
cg13902770	-0.050153	chr3	91890259	91890260	0.00985193	Intron (NM_001104986/530184, intron 4 of 17)	48684	SSBP3	single stranded DNA binding protein 3	fundic-unique
cg12939690	-0.0501552	chr3	84330902	84330903	0.00809814	Intron (NM_001038209/615371, intron 4 of 10)	289887	NFIA	nuclear factor I A	fundic-unique
cg04504730	-0.0501564	chr11	75251880	75251881	0.0432422	Exon (NM_001164494/537141, exon 10 of 14)	104194	MIR12049	microRNA mir-12049	fundic-unique
cg16403776	-0.0501789	chr11	96648601	96648602	0.0134759	Intron (NM_001046453/539222, intron 2 of 7)	96740	PBX3	PBX homeobox 3	shared
cg26739897	-0.0501923	chr2	15271986	15271987	0.0410227	Distal Intergenic	-96714	ITGA4	integrin subunit alpha 4	fundic-unique
cg01286580	-0.0502608	chr14	48513969	48513970	0.0314694	Distal Intergenic	-169088	TRPS1	transcriptional repressor GATA binding 1	fundic-unique
cg05222837	-0.0502786	chr2	18117560	18117561	0.0319851	Distal Intergenic	297782	PLEKHA3	pleckstrin homology domain containing A3	fundic-unique
cg17926768	-0.0502988	chr11	40431324	40431325	0.0187972	Distal Intergenic	-257957	VRK2	VRK serine/threonine kinase 2	fundic-unique
cg12830284	-0.0503003	chr21	44153260	44153261	0.0179871	Distal Intergenic	262893	EGLN3	egl-9 family hypoxia inducible factor 3	fundic-unique
cg15022918	-0.0503685	chr26	48809483	48809484	0.0258348	Distal Intergenic	-583337	GLRX3	glutaredoxin 3	shared
cg21460254	-0.0503843	chr1	20434602	20434603	0.034354	Promoter (<=1kb)	97	MIRLET7C	microRNA let-7c	shared
cg01530159	-0.0504244	chr15	36403008	36403009	0.00799911	Exon (NM_001191418/534321, exon 7 of 16)	337706	SOX6	SRY-box transcription factor 6	shared
cg09833650	-0.0504262	chr8	18824947	18824948	0.0229874	Distal Intergenic	-809264	IZUMO3	IZUMO family member 3	fundic-unique
cg04902446	-0.050448	chr26	43160287	43160288	0.0210803	Distal Intergenic	212261	BUB3	BUB3 mitotic checkpoint protein	fundic-unique
cg13647345	-0.0504805	chr11	64437872	64437873	0.015304	Distal Intergenic	-370786	MEIS1	Meis homeobox 1	fundic-unique
cg09913224	-0.0505066	chr6	60760279	60760280	0.0409016	Distal Intergenic	-54523	TMEM33	transmembrane protein 33	fundic-unique
cg08414807	-0.050522	chrX	80934843	80934844	0.0276812	Distal Intergenic	-131764	EDA	ectodysplasin A	fundic-unique
cg10020041	-0.0506821	chr24	44888773	44888774	0.027879	Distal Intergenic	-440916	SLC14A2	solute carrier family 14 member 2	shared
cg05006042	-0.0507	chr19	58153936	58153937	0.0127889	Exon (NM_174467/282083, exon 1 of 1)	1041	SSTR2	somatostatin receptor 2	fundic-unique
cg21949818	-0.05071	chr24	23208710	23208711	0.0428423	Exon (NM_001170532/536981, exon 8 of 11)	358606	NOL4	nucleolar protein 4	fundic-unique
cg13517739	-0.0507547	chr9	51381400	51381401	0.0446993	Distal Intergenic	-459278	POU3F2	POU class 3 homeobox 2	fundic-unique
cg25276326	-0.0508131	chr24	1557479	1557480	0.0300872	Distal Intergenic	-528140	ATP9B	ATPase phospholipid transporting 9B (putative)	fundic-unique
cg06607996	-0.0508956	chr3	15591723	15591724	0.0221765	Intron (NM_001192204/509019, intron 1 of 2)	2272	ZBTB7B	zinc finger and BTB domain containing 7B	shared
cg22426280	-0.0510246	chr18	20056228	20056229	0.0329095	Distal Intergenic	-495867	SALL1	spalt like transcription factor 1	fundic-unique
cg22834563	-0.0510512	chr24	31254825	31254826	0.0044511	Distal Intergenic	-127085	ZNF521	zinc finger protein 521	fundic-unique
cg18150426	-0.0510584	chr4	53811778	53811779	0.0226598	Exon (NM_001205569/505502, exon 11 of 17)	265120	FOXP2	forkhead box P2	fundic-unique
cg14987294	-0.0511004	chr16	19441396	19441397	0.0495924	Intron (NM_001191425/100296635, intron 21 of 70)	374509	USH2A	usherin	fundic-unique
cg10451735	-0.0511747	chr9	60346917	60346918	0.0229109	Distal Intergenic	-63532	MDN1	midasin AAA ATPase 1	fundic-unique
cg10645084	-0.0512342	chr25	30168586	30168587	0.00803671	Distal Intergenic	-604802	GALNT17	polypeptide N-acetylgalactosaminyltransferase 17	shared
cg10190963	-0.0513182	chr21	46648619	46648620	0.0478379	Distal Intergenic	56447	NKX2-1	NK2 homeobox 1	fundic-unique
cg26373307	-0.0513386	chr26	22110709	22110710	0.0210832	Distal Intergenic	-19442	BTRC	beta-transducin repeat containing E3 ubiquitin protein ligase	fundic-unique
cg06712965	-0.0513707	chr3	102456998	102456999	0.0391732	Intron (NM_001101079/512072, intron 6 of 32)	41302	PTPRF	protein tyrosine phosphatase receptor type F	fundic-unique
cg10591012	-0.0514274	chr7	59934264	59934265	0.0327285	Exon (NM_001040485/317708, exon 7 of 8)	125531	FBXO38	F-box protein 38	fundic-unique
cg02061994	-0.0514899	chr22	21709779	21709780	0.0102161	Exon (NM_174841/317697, exon 15 of 61)	96873	MIR2285AM	microRNA mir-2285am	fundic-unique
cg02186944	-0.0515179	chr16	19012250	19012251	0.0322823	Intron (NM_001191425/100296635, intron 60 of 70)	193404	KCTD3	potassium channel tetramerization domain containing 3	fundic-unique
cg12456898	-0.0515267	chr9	38744127	38744128	0.00929271	Exon (NM_001077972/527263, exon 8 of 13)	-75934	TRAF3IP2	TRAF3 interacting protein 2	fundic-unique
cg14668389	-0.0516173	chr26	21721944	21721945	0.0317521	Distal Intergenic	-40913	SLF2	SMC5-SMC6 complex localization factor 2	fundic-unique
cg05304630	-0.0516212	chr12	46551514	46551515	0.00595452	Distal Intergenic	925138	MZT1	mitotic spindle organizing protein 1	fundic-unique
cg22608267	-0.0516292	chr24	31579586	31579587	0.0146699	Intron (NM_001105419/538792, intron 4 of 6)	66675	MIR12051	microRNA mir-12051	fundic-unique
cg21158933	-0.0516368	chr3	105567374	105567375	0.0415646	Exon (NM_001205867/519929, exon 6 of 6)	14237	RIMS3	regulating synaptic membrane exocytosis 3	fundic-unique
cg01942465	-0.0516687	chr12	14798293	14798294	0.0193607	Distal Intergenic	-116713	TSC22D1	TSC22 domain family member 1	shared
cg04086891	-0.0516745	chr24	19360244	19360245	0.021101	Distal Intergenic	-145407	CELF4	CUGBP Elav-like family member 4	fundic-unique
cg27183989	-0.0517333	chr13	40388193	40388194	0.0328943	Distal Intergenic	-102054	KIZ	kizuna centrosomal protein	fundic-unique
cg06308115	-0.0517479	chr8	96673185	96673186	0.00629398	Intron (NM_001205811/515561, intron 3 of 11)	9634	ZNF462	zinc finger protein 462	fundic-unique
cg26291907	-0.0517662	chr29	28709256	28709257	0.0282198	Promoter (8-9kb)	-8101	MIR2285R	microRNA mir-2285r	fundic-unique
cg04767553	-0.0518262	chr10	87440471	87440472	0.0281927	Distal Intergenic	-18970	GPATCH2L	G-patch domain containing 2 like	fundic-unique
cg21237997	-0.0518451	chr24	31687245	31687246	0.0153926	Intron (NM_001105419/538792, intron 6 of 6)	174334	MIR12051	microRNA mir-12051	fundic-unique
cg20655014	-0.0518664	chr23	46006154	46006155	0.0257851	Distal Intergenic	386553	TFAP2A	transcription factor AP-2 alpha	shared
cg03095484	-0.0518771	chr7	12489156	12489157	0.00835474	Distal Intergenic	13454	LYL1	LYL1 basic helix-loop-helix family member	shared
cg14998177	-0.0519094	chr7	79091876	79091877	0.0410921	Distal Intergenic	-1264691	MIR2462	microRNA mir-2462	fundic-unique
cg22797215	-0.0519319	chr17	66858232	66858233	0.0319851	Distal Intergenic	471893	PITPNB	phosphatidylinositol transfer protein beta	fundic-unique
cg20150793	-0.0519885	chr27	12149030	12149031	0.0269649	Distal Intergenic	-1170601	TENM3	teneurin transmembrane protein 3	fundic-unique
cg22489973	-0.0520045	chr6	67230179	67230180	0.00847677	Exon (NM_001206589/511059, exon 36 of 61)	57871	ZAR1	zygote arrest 1	fundic-unique
cg14791398	-0.0520073	chr1	155507757	155507758	0.0110671	Exon (NM_001102040/516952, exon 2 of 11)	17407	SATB1	SATB homeobox 1	shared
cg23575948	-0.0521468	chr10	91099752	91099753	0.013929	Exon (NM_001081740/614412, exon 7 of 7)	404816	DIO2	iodothyronine deiodinase 2	fundic-unique
cg25592314	-0.0521515	chr18	17956424	17956425	0.032592	Distal Intergenic	113970	C18H16orf78	chromosome 18 C16orf78 homolog	shared
cg08797870	-0.0521724	chr19	24291216	24291217	0.0324604	Distal Intergenic	-17533	TRPV3	transient receptor potential cation channel subfamily V member 3	fundic-unique
cg27061549	-0.0522464	chr12	46298342	46298343	0.0110671	Distal Intergenic	1178310	MZT1	mitotic spindle organizing protein 1	fundic-unique
cg13445748	-0.0523218	chr19	10654883	10654884	0.025363	Intron (NM_174023/281080, intron 30 of 31)	19220	PTRH2	peptidyl-tRNA hydrolase 2	fundic-unique
cg09711113	-0.0524151	chr19	27087703	27087704	0.0145252	Promoter (<=1kb)	390	NLGN2	neuroligin 2	shared
cg10932637	-0.0524603	chr3	102457036	102457037	0.027189	Intron (NM_001101079/512072, intron 6 of 32)	41264	PTPRF	protein tyrosine phosphatase receptor type F	fundic-unique
cg08495448	-0.0524708	chr3	55971219	55971220	0.0433254	Distal Intergenic	741156	LMO4	LIM domain only 4	fundic-unique
cg10965341	-0.0524844	chr7	87271129	87271130	0.0312491	Distal Intergenic	-203324	CCNH	cyclin H	fundic-unique
cg09459140	-0.0525111	chr9	51618278	51618279	0.0481869	Distal Intergenic	-696156	POU3F2	POU class 3 homeobox 2	fundic-unique
cg14882356	-0.0525711	chr2	84839454	84839455	0.0202315	Distal Intergenic	-138056	STK17B	serine/threonine kinase 17b	fundic-unique
cg14460924	-0.0525893	chr1	25051836	25051837	0.00734086	Distal Intergenic	-2085005	RBM11	RNA binding motif protein 11	fundic-unique
cg10104432	-0.0526217	chr2	102437380	102437381	0.0353598	Exon (NM_001191159/782360, exon 2 of 3)	27035	VWC2L	von Willebrand factor C domain containing 2 like	fundic-unique
cg18952493	-0.052633	chr29	44469234	44469235	0.0233046	Distal Intergenic	15628	MRPL11	mitochondrial ribosomal protein L11	fundic-unique
cg15793862	-0.052646	chr1	145029059	145029060	0.0119158	Distal Intergenic	73961	POFUT2	protein O-fucosyltransferase 2	shared
cg00194126	-0.0526764	chr2	39900922	39900923	0.0247333	Exon (NM_001076208/540245, exon 3 of 8)	12644	NR4A2	nuclear receptor subfamily 4 group A member 2	fundic-unique
cg12799227	-0.0526815	chr2	30006029	30006030	0.00898303	Exon (NM_001110787/533065, exon 5 of 26)	9354	SCN9A	sodium voltage-gated channel alpha subunit 9	fundic-unique
cg01655814	-0.0526961	chr11	72613268	72613269	0.0217205	Exon (NM_001075917/528839, exon 3 of 7)	-11087	TMEM214	transmembrane protein 214	fundic-unique
cg18548562	-0.052707	chr10	14214314	14214315	0.00835474	Distal Intergenic	-111184	AAGAB	alpha and gamma adaptin binding protein	fundic-unique
cg17819031	-0.0527271	chr1	67255825	67255826	0.0211785	Distal Intergenic	134226	SLC49A4	solute carrier family 49 member 4	fundic-unique
cg04706178	-0.0527304	chr2	97807910	97807911	0.0130011	Exon (NM_001206563/536610, exon 59 of 64)	-18620	RPE	ribulose-5-phosphate-3-epimerase	fundic-unique
cg05981231	-0.0527484	chr6	94964787	94964788	0.0471179	Exon (NM_001078011/536771, exon 2 of 3)	9889	FGF5	fibroblast growth factor 5	fundic-unique
cg12376928	-0.0528278	chr2	92528421	92528422	0.00516696	Distal Intergenic	383784	ICOS	inducible T cell costimulator	fundic-unique
cg14024823	-0.0528778	chr8	45663508	45663509	0.0484886	Exon (NM_001205814/515571, exon 1 of 12)	1093	APBA1	amyloid beta precursor protein binding family A member 1	fundic-unique
cg08846748	-0.052939	chr1	46724460	46724461	0.0327009	Distal Intergenic	77849	MIR2285DK	microRNA mir-2285dk	fundic-unique
cg21193060	-0.0529509	chr3	31313686	31313687	0.0261334	Intron (NM_001191378/539739, intron 1 of 6)	2174	KCND3	potassium voltage-gated channel subfamily D member 3	fundic-unique
cg08064482	-0.0530408	chr10	47308849	47308850	0.0148618	Distal Intergenic	-43208	MIR190A	microRNA mir-190a	fundic-unique
cg01056020	-0.0530742	chr18	38671062	38671063	0.00856522	Distal Intergenic	356546	DHX38	DEAH-box helicase 38	fundic-unique
cg21704313	-0.0531092	chr8	29903818	29903819	0.0471876	Intron (NM_001076104/538474, intron 2 of 8)	51365	NFIB	nuclear factor I B	fundic-unique
cg07158748	-0.0531259	chr2	103379383	103379384	0.0219939	Exon (NM_001163778/280794, exon 32 of 45)	39738	MIR2285L	microRNA mir-2285l	fundic-unique
cg09415745	-0.0531427	chr16	33739165	33739166	0.0178575	Intron (NM_001193109/616342, intron 13 of 17)	145166	SDCCAG8	SHH signaling and ciliogenesis regulator SDCCAG8	fundic-unique
cg06020087	-0.0532292	chr16	15166643	15166644	0.0136381	Exon (NM_001102140/531710, exon 2 of 8)	21348	BRINP3	BMP/retinoic acid inducible neural specific 3	fundic-unique
cg06846902	-0.0533386	chr29	28701481	28701482	0.0161771	Distal Intergenic	-15876	MIR2285R	microRNA mir-2285r	fundic-unique
cg27310594	-0.0533664	chr5	103627881	103627882	0.0245753	Exon (NM_001076217/540410, exon 2 of 5)	2419	GPR162	G protein-coupled receptor 162	fundic-unique
cg16665024	-0.0533767	chr1	22629640	22629641	0.0169346	Intron (NM_001035404/534171, intron 1 of 7)	12152	SAMSN1	SAM domain, SH3 domain and nuclear localization signals 1	fundic-unique
cg15624479	-0.053394	chr26	49205324	49205325	0.0136555	Distal Intergenic	-187496	GLRX3	glutaredoxin 3	fundic-unique
cg04863645	-0.053427	chr22	4531660	4531661	0.0240414	Distal Intergenic	310192	MIR11990	microRNA mir-11990	fundic-unique
cg11339701	-0.0534917	chr6	105924399	105924400	0.00595452	Distal Intergenic	-591816	WDR1	WD repeat domain 1	shared
cg22596387	-0.0535279	chr18	19328454	19328455	0.00772363	Distal Intergenic	197090	CYLD	CYLD lysine 63 deubiquitinase	fundic-unique
cg14252486	-0.0535699	chr3	84816463	84816464	0.0322128	Distal Intergenic	-195674	NFIA	nuclear factor I A	fundic-unique
cg14048083	-0.0536133	chr3	56897998	56897999	0.0310327	Distal Intergenic	-182318	MIR10185	microRNA mir-10185	fundic-unique
cg08508546	-0.0536304	chr7	92250631	92250632	0.0265	Distal Intergenic	-801673	NR2F1	nuclear receptor subfamily 2 group F member 1	fundic-unique
cg05694277	-0.0536655	chr10	89863701	89863702	0.0184421	Distal Intergenic	-631129	NRXN3	neurexin 3	fundic-unique
cg06929306	-0.05368	chr10	21793755	21793756	0.0119419	Distal Intergenic	23380	PSMB11	proteasome subunit beta 11	fundic-unique
cg09706768	-0.0536911	chr21	43711127	43711128	0.0134759	Distal Intergenic	318699	MIR6522	microRNA mir-6522	fundic-unique
cg03774447	-0.0536917	chr25	27215361	27215362	0.0416606	Exon (NM_001045906/505005, exon 10 of 12)	3018	BCKDK	branched chain keto acid dehydrogenase kinase	fundic-unique
cg00577417	-0.053758	chr10	25999137	25999138	0.0252988	Promoter (8-9kb)	-8497	TMEM253	transmembrane protein 253	shared
cg19534149	-0.053798	chr21	36713094	36713095	0.00776024	Distal Intergenic	165530	NOVA1	NOVA alternative splicing regulator 1	fundic-unique
cg07792339	-0.0538392	chr29	23334763	23334764	0.0343974	Distal Intergenic	-693809	ANO5	anoctamin 5	fundic-unique
cg04695454	-0.0538622	chr24	1421665	1421666	0.0290628	Distal Intergenic	-392326	ATP9B	ATPase phospholipid transporting 9B (putative)	fundic-unique
cg07893058	-0.0539419	chr19	27087699	27087700	0.0460622	Promoter (<=1kb)	386	NLGN2	neuroligin 2	shared
cg12383152	-0.0540966	chr4	102898110	102898111	0.0198995	Distal Intergenic	19674	FMC1	formation of mitochondrial complex V assembly factor 1 homolog	shared
cg08339603	-0.054171	chr28	31387331	31387332	0.0396292	Distal Intergenic	-398445	COMTD1	catechol-O-methyltransferase domain containing 1	fundic-unique
cg05433468	-0.0541906	chr18	19380601	19380602	0.0134759	Distal Intergenic	179760	SALL1	spalt like transcription factor 1	fundic-unique
cg00306239	-0.0541967	chr1	121090285	121090286	0.0173217	Distal Intergenic	-762510	PLSCR5	phospholipid scramblase family member 5	fundic-unique
cg10182925	-0.0542581	chr22	38762958	38762959	0.0220045	Intron (NM_001076020/534328, intron 12 of 29)	-163835	FEZF2	FEZ family zinc finger 2	fundic-unique
cg16927890	-0.0542689	chr3	82712574	82712575	0.0198927	Distal Intergenic	139729	ATG4C	autophagy related 4C cysteine peptidase	fundic-unique
cg00709542	-0.0543061	chr9	91498077	91498078	0.0355102	Distal Intergenic	-320945	CNKSR3	CNKSR family member 3	fundic-unique
cg09995914	-0.0543216	chr29	12253964	12253965	0.00595452	Distal Intergenic	-131261	CCDC90B	coiled-coil domain containing 90B	fundic-unique
cg17260082	-0.054333	chr3	101645370	101645371	0.017554	Exon (NM_001076941/616005, exon 2 of 15)	7238	RNF220	ring finger protein 220	fundic-unique
cg06324764	-0.0543394	chr28	32079755	32079756	0.0357182	Distal Intergenic	-1090869	COMTD1	catechol-O-methyltransferase domain containing 1	fundic-unique
cg19261448	-0.0543936	chr10	49513732	49513733	0.0132745	Intron (NM_001192861/535597, intron 2 of 10)	-194012	ICE2	interactor of little elongation complex ELL subunit 2	shared
cg24954915	-0.054398	chr13	69397243	69397244	0.00508977	Distal Intergenic	-287735	TOP1	DNA topoisomerase I	fundic-unique
cg09770897	-0.0544221	chr7	70563842	70563843	0.0273277	Intron (NM_001192916/537712, intron 6 of 15)	130630	EBF1	EBF transcription factor 1	fundic-unique
cg07887054	-0.0545254	chr10	91099430	91099431	0.0348194	Intron (NM_001081740/614412, intron 6 of 6)	405138	DIO2	iodothyronine deiodinase 2	fundic-unique
cg19778148	-0.054574	chr21	59884283	59884284	0.0286654	Distal Intergenic	115124	DICER1	dicer 1, ribonuclease III	fundic-unique
cg02247164	-0.0546084	chr7	47756634	47756635	0.0399112	Exon (NM_001192795/540902, exon 3 of 12)	49536	TRPC7	transient receptor potential cation channel subfamily C member 7	fundic-unique
cg01964760	-0.0546532	chr14	29363190	29363191	0.0264294	Distal Intergenic	238835	MIR124A-2	microRNA mir-124a-2	fundic-unique
cg12224833	-0.0547334	chr16	72308543	72308544	0.0395131	Exon (NM_174372/281881, exon 6 of 11)	102704	KCNH1	potassium voltage-gated channel subfamily H member 1	fundic-unique
cg03340793	-0.0547556	chrX	86648521	86648522	0.0104287	Exon (NM_001101208/540373, exon 3 of 13)	2241	PORCN	porcupine O-acyltransferase	shared
cg11647274	-0.0548407	chr25	6340485	6340486	0.0423049	Intron (NM_001075818/521304, intron 3 of 14)	969367	RBFOX1	RNA binding fox-1 homolog 1	fundic-unique
cg21290622	-0.0549052	chr12	46477338	46477339	0.0417965	Distal Intergenic	999314	MZT1	mitotic spindle organizing protein 1	shared
cg25762966	-0.0549132	chr5	26006051	26006052	0.0388189	Promoter (6-7kb)	-6226	HOXC5	homeobox C5	fundic-unique
cg04956792	-0.0549234	chr18	38851797	38851798	0.0374601	Distal Intergenic	175811	DHX38	DEAH-box helicase 38	fundic-unique
cg12722365	-0.0550087	chr1	120199265	120199266	0.0048701	Distal Intergenic	-678016	AGTR1	angiotensin II receptor type 1	fundic-unique
cg06601040	-0.0550416	chr2	126420525	126420526	0.0221557	Exon (NM_001205785/540181, exon 11 of 20)	-18294	PIGV	phosphatidylinositol glycan anchor biosynthesis class V	fundic-unique
cg11416650	-0.0550681	chr4	10399690	10399691	0.0328943	Distal Intergenic	69226	SAMD9	sterile alpha motif domain containing 9	fundic-unique
cg26992565	-0.0550991	chr9	7708925	7708926	0.0140065	Distal Intergenic	425923	MIR11987	microRNA mir-11987	fundic-unique
cg00877739	-0.0551545	chr5	96313640	96313641	0.0111078	Exon (NM_001192921/537804, exon 12 of 12)	343571	GRIN2B	glutamate ionotropic receptor NMDA type subunit 2B	fundic-unique
cg05434345	-0.0551671	chr9	11202250	11202251	0.0209158	Distal Intergenic	-670014	MIR30A	microRNA mir-30a	fundic-unique
cg26504436	-0.0551942	chr29	35518915	35518916	0.043417	Distal Intergenic	-521525	TMEM45B	transmembrane protein 45B	fundic-unique
cg26777164	-0.0552465	chr22	39432531	39432532	0.0140065	Intron (NM_001076228/540575, intron 2 of 30)	244889	MIR2369	microRNA mir-2369	shared
cg22779638	-0.0553661	chr3	95634932	95634933	0.0257817	Intron (NM_001046318/531770, intron 8 of 18)	-230976	DMRTA2	DMRT like family A2	fundic-unique
cg00075117	-0.0553704	chr3	55816618	55816619	0.0445604	Distal Intergenic	-616034	PKN2	protein kinase N2	fundic-unique
cg08341143	-0.0554337	chr20	69635956	69635957	0.0319024	Distal Intergenic	-1141600	IRX4	iroquois homeobox 4	fundic-unique
cg27463586	-0.0555025	chr21	46648660	46648661	0.038552	Distal Intergenic	56406	NKX2-1	NK2 homeobox 1	fundic-unique
cg03851519	-0.0555134	chr3	107703313	107703314	0.0352938	Distal Intergenic	-217416	POU3F1	POU class 3 homeobox 1	shared
cg08318491	-0.0555485	chr7	80138792	80138793	0.0140073	Distal Intergenic	-217775	MIR2462	microRNA mir-2462	fundic-unique
cg16573054	-0.0555595	chr11	64676626	64676627	0.0231815	Distal Intergenic	-132032	MEIS1	Meis homeobox 1	fundic-unique
cg19024026	-0.0555604	chr11	75742511	75742512	0.0341115	Distal Intergenic	-169803	KLHL29	kelch like family member 29	fundic-unique
cg21622963	-0.055572	chr5	109805879	109805880	0.0132745	Distal Intergenic	-28800	PICK1	protein interacting with PRKCA 1	shared
cg05180115	-0.0555907	chr14	29745044	29745045	0.0152967	Distal Intergenic	279789	ARMC1	armadillo repeat containing 1	fundic-unique
cg10593034	-0.0555945	chr2	39901745	39901746	0.0121027	Intron (NM_001076208/540245, intron 3 of 7)	13467	NR4A2	nuclear receptor subfamily 4 group A member 2	shared
cg13164227	-0.0556406	chr8	28020645	28020646	0.0106255	Distal Intergenic	-772184	PSIP1	PC4 and SFRS1 interacting protein 1	fundic-unique
cg16965309	-0.0556534	chrX	81560614	81560615	0.00757518	Distal Intergenic	87417	EFNB1	ephrin B1	fundic-unique
cg14009779	-0.0557313	chr26	43226059	43226060	0.0106255	Distal Intergenic	278033	BUB3	BUB3 mitotic checkpoint protein	fundic-unique
cg05990001	-0.0557452	chr23	16878637	16878638	0.0148884	Distal Intergenic	-14522	SLC22A7	solute carrier family 22 member 7	shared
cg12855086	-0.0557675	chr7	69811980	69811981	0.0193184	Distal Intergenic	-374154	CLINT1	clathrin interactor 1	fundic-unique
cg26859540	-0.0557907	chr9	7702941	7702942	0.0181022	Distal Intergenic	419939	MIR11987	microRNA mir-11987	fundic-unique
cg22208091	-0.0557945	chr7	80051915	80051916	0.0194782	Distal Intergenic	-304652	MIR2462	microRNA mir-2462	fundic-unique
cg13959016	-0.0558615	chr2	32751277	32751278	0.00508977	Distal Intergenic	1069551	GRB14	growth factor receptor bound protein 14	fundic-unique
cg17029259	-0.0558923	chr10	91099033	91099034	0.0178145	Intron (NM_001081740/614412, intron 6 of 6)	405535	DIO2	iodothyronine deiodinase 2	fundic-unique
cg06385312	-0.0558943	chr5	105269332	105269333	0.00766693	Distal Intergenic	100196	KCNA6	potassium voltage-gated channel subfamily A member 6	fundic-unique
cg27590908	-0.0559663	chr6	99107560	99107561	0.0138049	Distal Intergenic	204471	NKX6-1	NK6 homeobox 1	fundic-unique
cg23865380	-0.0559696	chr4	81706547	81706548	0.0390736	Intron (NM_001102046/517861, intron 1 of 8)	53443	POU6F2	POU class 6 homeobox 2	fundic-unique
cg17170242	-0.0560539	chr14	25245570	25245571	0.018075	Intron (NM_001102096/525888, intron 1 of 9)	13025	TOX	thymocyte selection associated high mobility group box	fundic-unique
cg15270823	-0.0561201	chrX	119821392	119821393	0.00516696	Exon (NM_001192881/536443, exon 3 of 3)	51700	PTCHD1	patched domain containing 1	fundic-unique
cg22710109	-0.0561291	chr8	27938092	27938093	0.0228311	Distal Intergenic	-691641	CNTLN	centlein	fundic-unique
cg02884952	-0.0561352	chr19	59516870	59516871	0.0270105	Distal Intergenic	1101965	KCNJ2	potassium inwardly rectifying channel subfamily J member 2	shared
cg26842682	-0.0562049	chr4	5585141	5585142	0.027879	Promoter (8-9kb)	-8419	IKZF1	IKAROS family zinc finger 1	shared
cg12188650	-0.0562078	chr29	44660124	44660125	0.00691503	Exon (NM_001014901/511512, exon 2 of 3)	6302	RBM14	RNA binding motif protein 14	fundic-unique
cg24949915	-0.056209	chr9	51695470	51695471	0.0104287	Distal Intergenic	-773348	POU3F2	POU class 3 homeobox 2	fundic-unique
cg05384642	-0.0562178	chr21	35971856	35971857	0.0470533	Distal Intergenic	229524	MIR2888-1	microRNA mir-2888-1	fundic-unique
cg12289788	-0.05626	chr27	32506702	32506703	0.0124547	Distal Intergenic	369721	KCNU1	potassium calcium-activated channel subfamily U member 1	shared
cg16509659	-0.0563	chr9	71191886	71191887	0.0319501	Distal Intergenic	214844	RPS12	ribosomal protein S12	fundic-unique
cg17284609.1	-0.0563034	chr15	36065032	36065033	0.00629398	Promoter (<=1kb)	-270	SOX6	SRY-box transcription factor 6	shared
cg05487364	-0.0564069	chr2	39198394	39198395	0.0112956	Distal Intergenic	-129273	GALNT5	polypeptide N-acetylgalactosaminyltransferase 5	fundic-unique
cg20312512	-0.0564843	chr3	107263677	107263678	0.0321029	Distal Intergenic	141758	RRAGC	Ras related GTP binding C	fundic-unique
cg08783750	-0.0565928	chr4	26982213	26982214	0.00691067	Distal Intergenic	-418367	PRPS1L1	phosphoribosyl pyrophosphate synthetase 1 like 1	shared
cg17405940	-0.0566244	chr18	19869423	19869424	0.0487336	Distal Intergenic	-309062	SALL1	spalt like transcription factor 1	fundic-unique
cg07697001	-0.0566296	chr25	6356839	6356840	0.0140666	Intron (NM_001075818/521304, intron 3 of 14)	985721	RBFOX1	RNA binding fox-1 homolog 1	fundic-unique
cg15523513	-0.0566904	chrX	49434753	49434754	0.0435641	Distal Intergenic	-141512	TNMD	tenomodulin	fundic-unique
cg06055418	-0.0567621	chr18	37618459	37618460	0.0388189	Distal Intergenic	-628587	PSMD7	proteasome 26S subunit, non-ATPase 7	fundic-unique
cg09117488	-0.0567945	chr19	39946076	39946077	0.0149426	Distal Intergenic	42739	NEUROD2	neuronal differentiation 2	shared
cg05870684	-0.0568186	chr2	34475460	34475461	0.0165087	3' UTR	92610	DPP4	dipeptidyl peptidase 4	shared
cg00890651	-0.0568311	chr21	35755948	35755949	0.0162519	Distal Intergenic	13616	MIR2888-1	microRNA mir-2888-1	fundic-unique
cg00367518	-0.0568431	chr24	31409590	31409591	0.00972578	Intron (NM_001105419/538792, intron 1 of 6)	26733	MIR378C	microRNA mir-378c	shared
cg12348962	-0.0568628	chr6	81034910	81034911	0.0339785	Distal Intergenic	-1104755	TECRL	trans-2,3-enoyl-CoA reductase like	fundic-unique
cg21223631	-0.0568928	chr1	59359070	59359071	0.0463565	Distal Intergenic	-405192	MIR568	microRNA mir-568	fundic-unique
cg06557337	-0.0569148	chr1	98170841	98170842	0.0216211	Distal Intergenic	558051	TERC	telomerase RNA component	fundic-unique
cg08212358	-0.0569902	chr18	22840721	22840722	0.0161771	Distal Intergenic	-222889	IRX3	iroquois homeobox 3	fundic-unique
cg21186416	-0.0570508	chr27	41893875	41893876	0.0358516	Distal Intergenic	111312	NR1D2	nuclear receptor subfamily 1 group D member 2	fundic-unique
cg06857684	-0.057201	chr25	21874244	21874245	0.0231758	Exon (NM_174587/282325, exon 17 of 17)	-47934	CACNG3	calcium voltage-gated channel auxiliary subunit gamma 3	fundic-unique
cg20359134	-0.0572783	chr7	92161111	92161112	0.0166487	Distal Intergenic	-891193	NR2F1	nuclear receptor subfamily 2 group F member 1	fundic-unique
cg06060112	-0.0572976	chr11	42587551	42587552	0.0145252	Distal Intergenic	722201	BCL11A	BCL11 transcription factor A	fundic-unique
cg13222741	-0.0573204	chr15	44180378	44180379	0.0405027	Distal Intergenic	-105277	LMO1	LIM domain only 1	fundic-unique
cg03603104	-0.0573602	chr21	43116994	43116995	0.0179096	Intron (NM_001192923/537810, intron 9 of 13)	-275434	MIR6522	microRNA mir-6522	fundic-unique
cg21871906	-0.0573636	chr1	98169583	98169584	0.033218	Distal Intergenic	556793	TERC	telomerase RNA component	fundic-unique
cg16770694	-0.0573676	chr2	51980541	51980542	0.0145252	Distal Intergenic	-193647	ZEB2	zinc finger E-box binding homeobox 2	shared
cg20042949	-0.0573686	chr4	55324616	55324617	0.0183991	Exon (NM_001075150/504208, exon 3 of 3)	2318	GPR85	G protein-coupled receptor 85	fundic-unique
cg23899560	-0.0574176	chr9	51316679	51316680	0.0326377	Distal Intergenic	-394557	POU3F2	POU class 3 homeobox 2	fundic-unique
cg08512490	-0.0574329	chr18	38361537	38361538	0.0196031	Distal Intergenic	666071	DHX38	DEAH-box helicase 38	fundic-unique
cg02343936	-0.0574508	chr2	34243973	34243974	0.0179003	Intron (NM_001098001/508882, intron 17 of 26)	-48595	GCG	glucagon	shared
cg23384377	-0.0574769	chr6	81034698	81034699	0.0265025	Distal Intergenic	-1104543	TECRL	trans-2,3-enoyl-CoA reductase like	fundic-unique
cg12510047	-0.057507	chr9	51674574	51674575	0.0410921	Distal Intergenic	-752452	POU3F2	POU class 3 homeobox 2	fundic-unique
cg12925677	-0.0575286	chr20	69636197	69636198	0.0384606	Distal Intergenic	-1141359	IRX4	iroquois homeobox 4	fundic-unique
cg08611782	-0.0575872	chr15	46571236	46571237	0.0264294	Promoter (2-3kb)	-2904	TRIM3	tripartite motif containing 3	fundic-unique
cg04010581	-0.057592	chr8	52785676	52785677	0.0303143	Distal Intergenic	263036	GCNT1	glucosaminyl (N-acetyl) transferase 1	shared
cg21759108	-0.0576239	chr28	23574458	23574459	0.0282198	3' UTR	209078	LRRTM3	leucine rich repeat transmembrane neuronal 3	fundic-unique
cg09968637	-0.0576414	chr20	629610	629611	0.0446267	Intron (NM_001191450/615883, intron 4 of 33)	-74980	MIR218-2	microRNA mir-218-2	fundic-unique
cg12031700	-0.0576476	chr8	24744927	24744928	0.0275916	Intron (NM_001144094/525618, intron 3 of 9)	146733	ACER2	alkaline ceramidase 2	shared
cg12545274	-0.057681	chr3	75144592	75144593	0.0383838	Exon (NM_001192108/538844, exon 16 of 25)	167013	LRRC40	leucine rich repeat containing 40	shared
cg10173562	-0.0576851	chr14	29702776	29702777	0.0312488	Distal Intergenic	322057	ARMC1	armadillo repeat containing 1	shared
cg10343539	-0.0577343	chr28	31454522	31454523	0.015304	Distal Intergenic	-465636	COMTD1	catechol-O-methyltransferase domain containing 1	fundic-unique
cg07885525	-0.0577972	chr3	84201922	84201923	0.0178569	Distal Intergenic	254256	TM2D1	TM2 domain containing 1	shared
cg13689075	-0.057799	chr5	108749395	108749396	0.0242852	Distal Intergenic	97252	HDHD5	haloacid dehalogenase like hydrolase domain containing 5	fundic-unique
cg11642773	-0.0579121	chr24	19555233	19555234	0.00772363	Intron (NM_001099068/535177, intron 1 of 12)	49582	CELF4	CUGBP Elav-like family member 4	fundic-unique
cg07227780	-0.057942	chrX	8860536	8860537	0.0112645	Exon (NM_001256555/100336965, exon 13 of 31)	225512	SH2D1A	SH2 domain containing 1A	fundic-unique
cg22874685	-0.0580162	chr3	109792102	109792103	0.0169346	Exon (NM_001001133/406231, exon 7 of 19)	57814	LOC100138302	magnesium transporter 1-like pseudogene	fundic-unique
cg21256163	-0.0580218	chr5	111603377	111603378	0.0336105	Exon (NM_001192655/528167, exon 4 of 23)	-72208	ADSL	adenylosuccinate lyase	fundic-unique
cg08582624	-0.0580459	chr15	44340628	44340629	0.0117407	Distal Intergenic	-27520	RIC3	RIC3 acetylcholine receptor chaperone	fundic-unique
cg16849682	-0.0580477	chr11	89528900	89528901	0.0201396	Distal Intergenic	-147276	MIR2284AA-1	microRNA mir-2284aa-1	shared
cg04474425	-0.0580726	chr14	39855148	39855149	0.00595452	Intron (NM_001193227/539762, intron 1 of 10)	5809	ZFHX4	zinc finger homeobox 4	fundic-unique
cg13181002	-0.0580832	chr2	39519136	39519137	0.0262074	Distal Intergenic	282937	GPD2	glycerol-3-phosphate dehydrogenase 2	shared
cg05097610	-0.0581439	chr17	41789660	41789661	0.00539941	Exon (NM_001076321/614283, exon 15 of 16)	181632	GRIA2	glutamate ionotropic receptor AMPA type subunit 2	fundic-unique
cg02017717	-0.0581596	chr20	2809202	2809203	0.00835474	Distal Intergenic	128649	GABRP	gamma-aminobutyric acid type A receptor subunit pi	shared
cg03695609	-0.0581672	chr20	36640757	36640758	0.0471147	Distal Intergenic	21774	GDNF	glial cell derived neurotrophic factor	shared
cg11584091	-0.0581697	chr25	30168253	30168254	0.0135987	Distal Intergenic	-604469	GALNT17	polypeptide N-acetylgalactosaminyltransferase 17	fundic-unique
cg05316560	-0.0582252	chr18	40661533	40661534	0.0494972	Distal Intergenic	118683	URI1	URI1 prefoldin like chaperone	fundic-unique
cg03150433	-0.0582753	chr26	39294405	39294406	0.0210803	Intron (NM_001076902/534370, intron 1 of 8)	2404	DENND10	DENN domain containing 10	shared
cg14941902	-0.0583005	chr11	42208936	42208937	0.0166487	Distal Intergenic	1100816	BCL11A	BCL11 transcription factor A	fundic-unique
cg09065756	-0.0583238	chr2	80621606	80621607	0.0218415	Exon (NM_001076101/538354, exon 10 of 10)	277701	TMEFF2	transmembrane protein with EGF like and two follistatin like domains 2	shared
cg22320967	-0.0583541	chr23	35613791	35613792	0.0132745	Distal Intergenic	50344	HDGFL1	HDGF like 1	fundic-unique
cg26667141	-0.0583985	chr2	35111256	35111257	0.0137011	Distal Intergenic	-28601	PSMD14	proteasome 26S subunit, non-ATPase 14	fundic-unique
cg18467214	-0.058418	chr3	107707828	107707829	0.0211785	Distal Intergenic	-212901	POU3F1	POU class 3 homeobox 1	fundic-unique
cg17434470	-0.0584792	chr14	29380563	29380564	0.0197806	Distal Intergenic	256208	MIR124A-2	microRNA mir-124a-2	fundic-unique
cg03843323	-0.0586179	chr21	11561052	11561053	0.0119419	Distal Intergenic	-991599	NR2F2	nuclear receptor subfamily 2 group F member 2	fundic-unique
cg06006726	-0.058681	chr8	24720522	24720523	0.0127581	Exon (NM_001144094/525618, exon 3 of 11)	171138	ACER2	alkaline ceramidase 2	fundic-unique
cg17789303	-0.0586945	chr18	41070179	41070180	0.0303143	Distal Intergenic	527329	URI1	URI1 prefoldin like chaperone	fundic-unique
cg16144381	-0.0586984	chr21	64210222	64210223	0.0252732	Distal Intergenic	-297340	CCNK	cyclin K	shared
cg13741644	-0.0587515	chr13	80612108	80612109	0.0435253	Distal Intergenic	-729961	ZFP64	ZFP64 zinc finger protein	fundic-unique
cg12642914	-0.0587863	chr14	41302287	41302288	0.00772363	Distal Intergenic	-418732	PKIA	cAMP-dependent protein kinase inhibitor alpha	fundic-unique
cg05130731	-0.0588012	chr4	90679452	90679453	0.0327756	Exon (NM_001206117/538360, exon 9 of 10)	641242	MIR592	microRNA mir-592	fundic-unique
cg12616148	-0.0588073	chr1	20703207	20703208	0.00758117	Distal Intergenic	-267785	MIR99A	microRNA mir-99a	shared
cg03439357	-0.0588359	chr3	104808630	104808631	0.0132745	Distal Intergenic	107608	EDN2	endothelin 2	fundic-unique
cg14792778	-0.0588366	chr20	53924211	53924212	0.0474986	Exon (NM_001076837/512080, exon 11 of 12)	584992	MIR2361	microRNA mir-2361	fundic-unique
cg25908356	-0.0588593	chr2	109377137	109377138	0.025889	Distal Intergenic	300859	EPHA4	EPH receptor A4	shared
cg08253452	-0.0588857	chr4	28130840	28130841	0.0376387	Distal Intergenic	279618	POLR1F	RNA polymerase I subunit F	fundic-unique
cg16927935	-0.0589633	chr15	62426580	62426581	0.00595452	Intron (NM_001038684/614139, intron 9 of 9)	130070	ELP4	elongator acetyltransferase complex subunit 4	fundic-unique
cg16108895	-0.0589679	chr3	97556393	97556394	0.0252732	Distal Intergenic	88134	BEND5	BEN domain containing 5	fundic-unique
cg25444005	-0.0589829	chr16	61564026	61564027	0.0275006	Intron (NM_001083783/618245, intron 6 of 7)	119593	ACBD6	acyl-CoA binding domain containing 6	fundic-unique
cg18221275	-0.0589973	chr24	46177819	46177820	0.0364054	Distal Intergenic	264409	C24H18orf25	chromosome 24 C18orf25 homolog	shared
cg04270539	-0.0590191	chr7	70520060	70520061	0.00595452	Intron (NM_001192916/537712, intron 6 of 15)	174412	EBF1	EBF transcription factor 1	fundic-unique
cg22399626	-0.059034	chr21	44175923	44175924	0.0233046	Distal Intergenic	240230	EGLN3	egl-9 family hypoxia inducible factor 3	fundic-unique
cg27121137	-0.0590568	chr7	12299734	12299735	0.0396706	Exon (NM_001075129/282648, exon 11 of 47)	-57118	MIR12000	microRNA mir-12000	fundic-unique
cg04366185	-0.0591218	chr5	26203177	26203178	0.0459369	Distal Intergenic	-109605	HOXC13	homeobox C13	shared
cg11900069	-0.0593165	chr3	115640042	115640043	0.0136589	Distal Intergenic	5004	GBX2	gastrulation brain homeobox 2	fundic-unique
cg06787049	-0.0593732	chr21	44214965	44214966	0.00899584	Distal Intergenic	201188	EGLN3	egl-9 family hypoxia inducible factor 3	fundic-unique
cg16699226	-0.0594076	chr2	32767619	32767620	0.00516696	Distal Intergenic	1085893	GRB14	growth factor receptor bound protein 14	fundic-unique
cg11568013	-0.0594325	chr20	62313936	62313937	0.0355302	Distal Intergenic	-199910	DAP	death associated protein	fundic-unique
cg13324564	-0.0594465	chr11	97210128	97210129	0.0145252	Distal Intergenic	-374283	ZBTB43	zinc finger and BTB domain containing 43	shared
cg24978178	-0.0595114	chr3	56686179	56686180	0.0179678	Distal Intergenic	26196	LMO4	LIM domain only 4	fundic-unique
cg19830823	-0.0596587	chr24	55271596	55271597	0.00595452	Distal Intergenic	-571961	TCF4	transcription factor 4	fundic-unique
cg04929953	-0.0596618	chr3	101645721	101645722	0.0149252	Exon (NM_001076941/616005, exon 2 of 15)	6887	RNF220	ring finger protein 220	fundic-unique
cg02102645	-0.0597995	chr6	69625589	69625590	0.0411352	Promoter (3-4kb)	-3716	GSX2	GS homeobox 2	fundic-unique
cg17424512	-0.0598045	chr13	74775035	74775036	0.0185646	Exon (NM_001206380/510157, exon 6 of 26)	8134	SLC12A5	solute carrier family 12 member 5	fundic-unique
cg13677591	-0.0598385	chr16	21510941	21510942	0.00863325	Distal Intergenic	-227039	RRP15	ribosomal RNA processing 15 homolog	fundic-unique
cg09010707	-0.0598613	chr5	83671699	83671700	0.01968	Distal Intergenic	51261	SSPN	sarcospan	fundic-unique
cg26421270	-0.05988	chr12	10805960	10805961	0.0120413	Distal Intergenic	-103911	PCDH8	protocadherin 8	fundic-unique
cg16547543	-0.0598904	chr25	41619893	41619894	0.013607	Promoter (3-4kb)	-3988	UNCX	UNC homeobox	fundic-unique
cg23292715	-0.0599322	chr11	98842994	98842995	0.0305579	Exon (NM_001076820/508794, exon 10 of 22)	-12761	MIR3604-2	microRNA mir-3604-2	shared
cg11487651	-0.0599517	chr7	88447666	88447667	0.0167021	Distal Intergenic	-44312	MEF2C	myocyte enhancer factor 2C	fundic-unique
cg16011662	-0.0599908	chr26	43079315	43079316	0.0132745	Distal Intergenic	131289	BUB3	BUB3 mitotic checkpoint protein	fundic-unique
cg19617977	-0.0599959	chr7	47721721	47721722	0.0264294	Exon (NM_001192795/540902, exon 4 of 12)	84449	TRPC7	transient receptor potential cation channel subfamily C member 7	fundic-unique
cg12811630	-0.0600148	chr24	17653349	17653350	0.00905024	Distal Intergenic	-1852302	CELF4	CUGBP Elav-like family member 4	fundic-unique
cg15094970	-0.0600356	chr1	85316491	85316492	0.00985193	Distal Intergenic	-12721	SOX2	SRY-box transcription factor 2	fundic-unique
cg10247988	-0.0601124	chr1	85375447	85375448	0.0349263	Distal Intergenic	-71677	SOX2	SRY-box transcription factor 2	fundic-unique
cg12593482	-0.0601447	chr18	41339549	41339550	0.0326155	Distal Intergenic	-716157	MIR2899	microRNA mir-2899	fundic-unique
cg09865624	-0.0601718	chr4	69467726	69467727	0.028379	Distal Intergenic	187703	SNX10	sorting nexin 10	fundic-unique
cg16799145	-0.0601809	chr8	49701977	49701978	0.0251235	Distal Intergenic	380277	ANXA1	annexin A1	fundic-unique
cg11772199	-0.0601813	chr14	71767600	71767601	0.0271699	Distal Intergenic	-541463	RUNX1T1	RUNX1 partner transcriptional co-repressor 1	fundic-unique
cg20650267	-0.0602573	chr1	68074824	68074825	0.0283966	Promoter (6-7kb)	-6353	MYLK	myosin light chain kinase	fundic-unique
cg17162474	-0.0603047	chr1	109644876	109644877	0.0373248	Distal Intergenic	227043	SHOX2	short stature homeobox 2	fundic-unique
cg16896976	-0.0603071	chr15	26015954	26015955	0.0124547	Intron (NM_001038558/529873, intron 1 of 8)	55102	CADM1	cell adhesion molecule 1	fundic-unique
cg21525561	-0.0603485	chr29	28695157	28695158	0.0044511	Distal Intergenic	-22200	MIR2285R	microRNA mir-2285r	fundic-unique
cg02471195	-0.0603548	chr2	53139324	53139325	0.00594227	Intron (NM_001105003/616246, intron 11 of 13)	522987	ARHGAP15	Rho GTPase activating protein 15	fundic-unique
cg16267458	-0.0603603	chr8	61164013	61164014	0.0312341	Distal Intergenic	-45424	ZCCHC7	zinc finger CCHC-type containing 7	fundic-unique
cg01344546	-0.0603632	chr2	38449412	38449413	0.0169346	Distal Intergenic	-74870	ACVR1	activin A receptor type 1	shared
cg16748506	-0.0604053	chr18	40974760	40974761	0.0245753	Distal Intergenic	431910	URI1	URI1 prefoldin like chaperone	shared
cg01272334	-0.0604307	chr10	37809736	37809737	0.00778747	Distal Intergenic	-16300	SNAP23	synaptosome associated protein 23	shared
cg03401071	-0.0605366	chr19	31769572	31769573	0.00950044	Intron (NM_001192548/521959, intron 1 of 1)	52796	HS3ST3A1	heparan sulfate-glucosamine 3-sulfotransferase 3A1	fundic-unique
cg03834124	-0.0605826	chr8	58772347	58772348	0.015304	Distal Intergenic	409846	FAM205C	family with sequence similarity 205 member C	fundic-unique
cg16573829	-0.0606336	chr2	133958551	133958552	0.00929271	Distal Intergenic	157670	TAS1R2	taste 1 receptor member 2	fundic-unique
cg03334831	-0.0606375	chr10	21494641	21494642	0.0174314	Exon (NM_174727/282714, exon 10 of 38)	4232	MYH7	myosin heavy chain 7	fundic-unique
cg02972618	-0.0606765	chr6	99140620	99140621	0.030718	Distal Intergenic	171411	NKX6-1	NK6 homeobox 1	fundic-unique
cg02232023	-0.0606992	chr10	49440508	49440509	0.0199297	Intron (NM_001192861/535597, intron 1 of 10)	-267236	ICE2	interactor of little elongation complex ELL subunit 2	shared
cg10319365	-0.0607173	chr1	131816449	131816450	0.0389928	Distal Intergenic	390812	IL20RB	interleukin 20 receptor subunit beta	shared
cg05052045	-0.0607244	chr15	26067775	26067776	0.0274989	Intron (NM_001038558/529873, intron 1 of 8)	3281	CADM1	cell adhesion molecule 1	fundic-unique
cg12686535	-0.060737	chr15	39855307	39855308	0.00778747	Distal Intergenic	-52869	MIR2314	microRNA mir-2314	shared
cg21041762	-0.0607543	chr9	51281481	51281482	0.0257851	Distal Intergenic	-359359	POU3F2	POU class 3 homeobox 2	fundic-unique
cg02074198	-0.060776	chrX	55491311	55491312	0.0264294	Distal Intergenic	15913	CLDN2	claudin 2	fundic-unique
cg27426637	-0.0608062	chr15	23832812	23832813	0.0172851	Distal Intergenic	149898	DRD2	dopamine receptor D2	fundic-unique
cg07502526	-0.0608255	chr11	42021942	42021943	0.0205251	Distal Intergenic	-1135621	FANCL	FA complementation group L	fundic-unique
cg19518854	-0.0608591	chr7	57665330	57665331	0.018075	Distal Intergenic	129228	POU4F3	POU class 4 homeobox 3	fundic-unique
cg27163308	-0.0608732	chr29	9105212	9105213	0.0216441	Exon (NM_001075877/525813, exon 12 of 15)	135601	HIKESHI	heat shock protein nuclear import factor hikeshi	shared
cg15061507	-0.061028	chr7	80059016	80059017	0.0302199	Distal Intergenic	-297551	MIR2462	microRNA mir-2462	fundic-unique
cg12566943	-0.061037	chr2	102437336	102437337	0.0168196	Exon (NM_001191159/782360, exon 2 of 3)	26991	VWC2L	von Willebrand factor C domain containing 2 like	fundic-unique
cg10983579	-0.0610506	chr15	61499161	61499162	0.032592	Distal Intergenic	-133589	MPPED2	metallophosphoesterase domain containing 2	fundic-unique
cg11723616	-0.0610767	chr13	52441064	52441065	0.0434544	Distal Intergenic	58202	CPXM1	carboxypeptidase X, M14 family member 1	shared
cg16827783	-0.0611296	chr13	74970046	74970047	0.0456488	Intron (NM_001205776/540147, intron 1 of 10)	10266	CDH22	cadherin 22	fundic-unique
cg10604668	-0.0611626	chr11	33047696	33047697	0.0302199	Exon (NM_174404/281950, exon 7 of 23)	-281077	NRXN1	neurexin 1	fundic-unique
cg02584590	-0.0612415	chr10	79070976	79070977	0.0146855	Distal Intergenic	-35975	GARIN2	golgi associated RAB2 interactor family member 2	shared
cg24557791	-0.0612587	chr9	7708884	7708885	0.0245263	Distal Intergenic	425882	MIR11987	microRNA mir-11987	fundic-unique
cg10608454	-0.061297	chr6	94333827	94333828	0.0455072	Distal Intergenic	-216204	GK2	glycerol kinase 2	fundic-unique
cg13509579	-0.0614428	chr18	40792535	40792536	0.0328943	Distal Intergenic	249685	URI1	URI1 prefoldin like chaperone	fundic-unique
cg18898878	-0.06148	chr11	7884388	7884389	0.0166734	Distal Intergenic	424765	TMEM182	transmembrane protein 182	fundic-unique
cg14052760	-0.0614886	chr22	17548020	17548021	0.0106864	Exon (NM_001192966/512892, exon 15 of 22)	-35273	RAD18	RAD18 E3 ubiquitin protein ligase	fundic-unique
cg11524517	-0.061534	chr2	53366352	53366353	0.0322982	Intron (NM_001105003/616246, intron 6 of 13)	295959	ARHGAP15	Rho GTPase activating protein 15	fundic-unique
cg05293246	-0.061587	chr18	41467792	41467793	0.0217646	Distal Intergenic	-587914	MIR2899	microRNA mir-2899	shared
cg27513101	-0.0616853	chr18	18214813	18214814	0.0186421	Intron (NM_001101893/508025, intron 2 of 7)	94222	ZNF423	zinc finger protein 423	fundic-unique
cg09751652	-0.0618183	chr27	31344744	31344745	0.027237	Exon (NM_001192518/520004, exon 15 of 17)	612185	UNC5D	unc-5 netrin receptor D	fundic-unique
cg08974380	-0.0618253	chr19	36111339	36111340	0.00595452	Exon (NM_001193140/282411, exon 31 of 38)	-15766	ABCC3	ATP binding cassette subfamily C member 3	shared
cg12156848	-0.0618281	chr10	49502037	49502038	0.0286709	Intron (NM_001192861/535597, intron 2 of 10)	-205707	ICE2	interactor of little elongation complex ELL subunit 2	shared
cg19898871	-0.0619321	chr6	61013351	61013352	0.0208539	Promoter (1-2kb)	-1908	BEND4	BEN domain containing 4	shared
cg24047898	-0.061942	chr19	56677632	56677633	0.00814938	Promoter (6-7kb)	-6565	NHERF1	NHERF family PDZ scaffold protein 1	fundic-unique
cg05705884	-0.0620142	chr2	56519213	56519214	0.0104287	Distal Intergenic	-1831856	NXPH2	neurexophilin 2	fundic-unique
cg08391895	-0.0620336	chr3	33092578	33092579	0.0433621	Distal Intergenic	48184	SLC16A4	solute carrier family 16 member 4	fundic-unique
cg14561405	-0.0620401	chr24	56737611	56737612	0.0249375	Distal Intergenic	84473	FECH	ferrochelatase	fundic-unique
cg02953988	-0.0620511	chr29	44468320	44468321	0.0311455	Distal Intergenic	16542	MRPL11	mitochondrial ribosomal protein L11	fundic-unique
cg11821165	-0.0620565	chr14	29510782	29510783	0.0166033	Distal Intergenic	386427	MIR124A-2	microRNA mir-124a-2	shared
cg01671966	-0.0621134	chr24	28634013	28634014	0.0195272	Distal Intergenic	-21742	CDH2	cadherin 2	fundic-unique
cg15100168	-0.0621284	chr3	109030622	109030623	0.00863325	Intron (NM_001206003/532553, intron 9 of 15)	197798	GRIK3	glutamate ionotropic receptor kainate type subunit 3	fundic-unique
cg18992234	-0.0621748	chr2	17750087	17750088	0.0317521	Exon (NM_001191250/789054, exon 12 of 18)	-49208	CCDC141	coiled-coil domain containing 141	fundic-unique
cg09642911	-0.0622142	chr5	48472049	48472050	0.0450435	Distal Intergenic	142354	LEMD3	LEM domain containing 3	fundic-unique
cg06455216	-0.0622225	chr16	30160410	30160411	0.0385111	Intron (NM_001192937/538392, intron 2 of 35)	90366	CDC42BPA	CDC42 binding protein kinase alpha	shared
cg01250422	-0.0622404	chr28	10298815	10298816	0.00380538	Distal Intergenic	13668	MIR2285AG	microRNA mir-2285ag	fundic-unique
cg13901789	-0.0622406	chr12	46166205	46166206	0.0442907	Distal Intergenic	1310447	MZT1	mitotic spindle organizing protein 1	fundic-unique
cg17718742	-0.0622626	chr1	150693107	150693108	0.0169837	Exon (NM_001102183/535231, exon 5 of 9)	102024	KCNJ15	potassium inwardly rectifying channel subfamily J member 15	fundic-unique
cg27482461	-0.0622946	chr3	101645636	101645637	0.00530301	Exon (NM_001076941/616005, exon 2 of 15)	6972	RNF220	ring finger protein 220	fundic-unique
cg12084299	-0.0623166	chr18	40811228	40811229	0.00841476	Distal Intergenic	268378	URI1	URI1 prefoldin like chaperone	fundic-unique
cg16682334	-0.0623339	chr15	61108477	61108478	0.0112502	Distal Intergenic	60591	ARL14EP	ADP ribosylation factor like GTPase 14 effector protein	shared
cg00281833	-0.0624075	chr21	2362067	2362068	0.00863325	Intron (NM_001098462/533136, intron 2 of 11)	4338	UBE3A	ubiquitin protein ligase E3A	shared
cg18536909	-0.0624398	chr18	54412328	54412329	0.0252361	Distal Intergenic	-15249	MEIS3	Meis homeobox 3	fundic-unique
cg00236396	-0.0625368	chr7	79916244	79916245	0.0459744	Distal Intergenic	-440323	MIR2462	microRNA mir-2462	fundic-unique
cg18735834	-0.0625934	chr5	93066872	93066873	0.0442475	Distal Intergenic	-197734	LMO3	LIM domain only 3	shared
cg20730598	-0.0627194	chr15	44294392	44294393	0.0200781	Intron (NM_001075895/527152, intron 1 of 3)	8737	LMO1	LIM domain only 1	fundic-unique
cg08272930	-0.0628018	chr27	31289774	31289775	0.0190323	Intron (NM_001192518/520004, intron 8 of 16)	557215	UNC5D	unc-5 netrin receptor D	fundic-unique
cg16630461	-0.0628299	chr2	34318638	34318639	0.047462	Distal Intergenic	26070	GCG	glucagon	shared
cg08303653	-0.0628363	chr8	29859089	29859090	0.0494927	Exon (NM_001076104/538474, exon 2 of 9)	6636	NFIB	nuclear factor I B	shared
cg10911120	-0.0628376	chr8	108667232	108667233	0.010191	Exon (NM_001015669/538990, exon 7 of 8)	167112	BRINP1	BMP/retinoic acid inducible neural specific 1	fundic-unique
cg08129342	-0.0628414	chr9	56936530	56936531	0.0196981	Exon (NM_001192726/538797, exon 10 of 17)	185222	EPHA7	EPH receptor A7	fundic-unique
cg14713220	-0.06286	chr14	48903371	48903372	0.00363563	Exon (NM_001192913/537652, exon 6 of 6)	220314	TRPS1	transcriptional repressor GATA binding 1	fundic-unique
cg17760940	-0.0629273	chr1	64217503	64217504	0.0101485	Exon (NM_001076360/615128, exon 6 of 9)	23055	TMEM39A	transmembrane protein 39A	fundic-unique
cg02546833	-0.0630196	chr10	57284152	57284153	0.0137994	Distal Intergenic	-322322	ONECUT1	one cut homeobox 1	fundic-unique
cg01328691	-0.0630694	chr3	88830912	88830913	0.0106255	Distal Intergenic	-334806	C8B	complement C8 beta chain	fundic-unique
cg11866161	-0.0631076	chr23	15945716	15945717	0.0389928	Distal Intergenic	-13199	MRPS10	mitochondrial ribosomal protein S10	fundic-unique
cg09663651	-0.0632503	chr6	60753936	60753937	0.0138049	Distal Intergenic	-60866	TMEM33	transmembrane protein 33	fundic-unique
cg02402921	-0.063346	chr3	109030763	109030764	0.0313581	Intron (NM_001206003/532553, intron 9 of 15)	197939	GRIK3	glutamate ionotropic receptor kainate type subunit 3	fundic-unique
cg26506340	-0.0633808	chr24	17168571	17168572	0.0258348	Distal Intergenic	-2337080	CELF4	CUGBP Elav-like family member 4	fundic-unique
cg07670524	-0.0634203	chr14	33865211	33865212	0.0048701	Distal Intergenic	-60137	PRDM14	PR/SET domain 14	fundic-unique
cg06559544	-0.0635522	chr6	72575629	72575630	0.0253578	Distal Intergenic	-90203	IGFBP7	insulin like growth factor binding protein 7	shared
cg24610860	-0.0635557	chr18	17961608	17961609	0.00847677	Distal Intergenic	119154	C18H16orf78	chromosome 18 C16orf78 homolog	fundic-unique
cg24897861	-0.0635623	chr29	35241083	35241084	0.0388189	Distal Intergenic	-246592	NTM	neurotrimin	fundic-unique
cg26226211	-0.0636055	chr7	70393165	70393166	0.0169346	Exon (NM_001192916/537712, exon 9 of 16)	301307	EBF1	EBF transcription factor 1	fundic-unique
cg18099778	-0.0637004	chr12	53552413	53552414	0.00937907	Distal Intergenic	248832	OBI1	ORC ubiquitin ligase 1	fundic-unique
cg12896132	-0.063844	chr8	28432145	28432146	0.00595452	Distal Intergenic	-360684	PSIP1	PC4 and SFRS1 interacting protein 1	fundic-unique
cg09220209	-0.0638689	chr24	54590858	54590859	0.0452088	Distal Intergenic	108777	TCF4	transcription factor 4	fundic-unique
cg11007702	-0.0638726	chr26	22110585	22110586	0.0178569	Distal Intergenic	-19566	BTRC	beta-transducin repeat containing E3 ubiquitin protein ligase	fundic-unique
cg16955967	-0.0638732	chr8	27950434	27950435	0.00863325	Distal Intergenic	-703983	CNTLN	centlein	fundic-unique
cg20341609	-0.0640626	chr12	5184538	5184539	0.010159	Exon (NM_001205680/510554, exon 3 of 4)	36994	PCDH17	protocadherin 17	shared
cg18862502	-0.0640628	chr21	65780686	65780687	0.0399061	Promoter (<=1kb)	-4	MIR127	microRNA mir-127	shared
cg27507336	-0.0641265	chr9	73374658	73374659	0.0044511	Distal Intergenic	152207	MYB	MYB proto-oncogene, transcription factor	shared
cg04951214	-0.0641839	chr28	32946132	32946133	0.00766693	Exon (NM_174680/282573, exon 4 of 27)	-338727	MIR2285CL	microRNA mir-2285cl	fundic-unique
cg16671190	-0.0642	chr28	32690954	32690955	0.0147561	Exon (NM_174680/282573, exon 22 of 27)	-593905	MIR2285CL	microRNA mir-2285cl	fundic-unique
cg13943140	-0.0642184	chr4	18203599	18203600	0.0418983	Distal Intergenic	845051	NDUFA4	NDUFA4 mitochondrial complex associated	fundic-unique
cg26227465	-0.064236	chr5	45624426	45624427	0.0445604	Promoter (<=1kb)	-86	IFNG	interferon gamma	shared
cg27605823	-0.0642381	chr27	31370291	31370292	0.0416776	Exon (NM_001192518/520004, exon 17 of 17)	637732	UNC5D	unc-5 netrin receptor D	fundic-unique
cg12480296	-0.0642552	chr16	45701711	45701712	0.0308005	Distal Intergenic	-85010	VAMP3	vesicle associated membrane protein 3	fundic-unique
cg16346788	-0.0643481	chr19	44419812	44419813	0.0300842	Distal Intergenic	16591	CCDC43	coiled-coil domain containing 43	fundic-unique
cg17835092	-0.064357	chr2	120415217	120415218	0.0287627	Exon (NM_001192168/508065, exon 7 of 8)	21104	ZNF362	zinc finger protein 362	shared
cg09474736	-0.0644423	chr24	19118312	19118313	0.0262074	Distal Intergenic	-387339	CELF4	CUGBP Elav-like family member 4	fundic-unique
cg18065426	-0.0645259	chr7	105208084	105208085	0.0323973	Distal Intergenic	1577136	EFNA5	ephrin A5	fundic-unique
cg24208587	-0.0645665	chr9	51674560	51674561	0.00841476	Distal Intergenic	-752438	POU3F2	POU class 3 homeobox 2	fundic-unique
cg10677710	-0.0645792	chr24	24382613	24382614	0.00878587	Promoter (2-3kb)	-2387	KLHL14	kelch like family member 14	fundic-unique
cg15013603	-0.0646098	chr26	6950828	6950829	0.0146893	Exon (NM_174436/282004, exon 10 of 18)	-101524	DKK1	dickkopf WNT signaling pathway inhibitor 1	shared
cg27504017	-0.0646164	chr2	99223953	99223954	0.0366079	Distal Intergenic	896062	CPS1	carbamoyl-phosphate synthase 1	fundic-unique
cg06708132	-0.0646559	chr19	38327916	38327917	0.00877351	Distal Intergenic	57003	SNX11	sorting nexin 11	fundic-unique
cg10639687	-0.0648134	chr5	86219366	86219367	0.00595452	Exon (NM_001083471/533829, exon 2 of 15)	58499	SOX5	SRY-box transcription factor 5	fundic-unique
cg17284609.2	-0.0648315	chr15	36065032	36065033	0.00835474	Promoter (<=1kb)	-270	SOX6	SRY-box transcription factor 6	shared
cg23394633	-0.0649126	chr2	95539794	95539795	0.0119419	Distal Intergenic	-70928	KLF7	KLF transcription factor 7	shared
cg12761249	-0.0649207	chr11	41909798	41909799	0.00595452	Distal Intergenic	-1023477	FANCL	FA complementation group L	fundic-unique
cg07793013	-0.0649523	chr11	41522516	41522517	0.00734086	Distal Intergenic	-636195	FANCL	FA complementation group L	fundic-unique
cg15779913	-0.0650204	chr25	30157389	30157390	0.0347937	Distal Intergenic	-593605	GALNT17	polypeptide N-acetylgalactosaminyltransferase 17	shared
cg14435709	-0.065291	chr21	41727854	41727855	0.00985193	Distal Intergenic	-77615	STRN3	striatin 3	shared
cg13237109	-0.0653099	chr5	86351799	86351800	0.0238464	Intron (NM_001083471/533829, intron 3 of 14)	190932	SOX5	SRY-box transcription factor 5	fundic-unique
cg05160580	-0.0653488	chr3	96073754	96073755	0.0421538	Exon (NM_001081606/535408, exon 7 of 7)	87413	ELAVL4	ELAV like RNA binding protein 4	fundic-unique
cg17386116	-0.0655147	chr3	15580573	15580574	0.0253841	Exon (NM_001192204/509019, exon 3 of 3)	13422	ZBTB7B	zinc finger and BTB domain containing 7B	fundic-unique
cg00162625	-0.0655173	chr15	61768548	61768549	0.00758117	Distal Intergenic	-376354	DNAJC24	DnaJ heat shock protein family (Hsp40) member C24	fundic-unique
cg24884825	-0.0655198	chr10	49397759	49397760	0.0241661	Intron (NM_001192861/535597, intron 1 of 10)	-309985	ICE2	interactor of little elongation complex ELL subunit 2	shared
cg27276869	-0.0655815	chr7	93053746	93053747	0.0495913	Intron (NM_175804/327684, intron 1 of 2)	1442	NR2F1	nuclear receptor subfamily 2 group F member 1	fundic-unique
cg05854536	-0.0656001	chr2	87889435	87889436	0.0176637	Intron (NM_001206070/541192, intron 8 of 9)	150295	SATB2	SATB homeobox 2	fundic-unique
cg26705314	-0.0656613	chr6	93228116	93228117	0.0119419	Distal Intergenic	-73446	ANXA3	annexin A3	fundic-unique
cg27147137	-0.0657326	chr11	101464526	101464527	0.0492086	Promoter (<=1kb)	456	FAM78A	family with sequence similarity 78 member A	shared
cg23208242	-0.0657727	chrX	103475006	103475007	0.029276	Distal Intergenic	66165	BCOR	BCL6 corepressor	shared
cg00583683	-0.065778	chr8	28130139	28130140	0.0149426	Distal Intergenic	-662690	PSIP1	PC4 and SFRS1 interacting protein 1	fundic-unique
cg25080417	-0.0657879	chr18	42111236	42111237	0.0257817	Distal Intergenic	55530	MIR2899	microRNA mir-2899	shared
cg22921137	-0.0658009	chr21	43761317	43761318	0.0180528	Distal Intergenic	368889	MIR6522	microRNA mir-6522	fundic-unique
cg10945567	-0.0658043	chr24	31451424	31451425	0.0193184	Intron (NM_001105419/538792, intron 2 of 6)	-15101	MIR378C	microRNA mir-378c	fundic-unique
cg20987616	-0.0658138	chr10	87588920	87588921	0.0400667	Distal Intergenic	129479	GPATCH2L	G-patch domain containing 2 like	shared
cg21494649	-0.0658593	chr10	86491782	86491783	0.034745	3' UTR	2834	FOS	Fos proto-oncogene, AP-1 transcription factor subunit	fundic-unique
cg00793748	-0.0659055	chr9	75322042	75322043	0.0251285	Distal Intergenic	-215668	IFNGR1	interferon gamma receptor 1	fundic-unique
cg02360445	-0.0659122	chr13	22722962	22722963	0.0166487	Distal Intergenic	-105029	MIR2285D	microRNA mir-2285d	shared
cg07384157	-0.0659582	chr5	86307552	86307553	0.0170724	Intron (NM_001083471/533829, intron 3 of 14)	146685	SOX5	SRY-box transcription factor 5	fundic-unique
cg18295539	-0.0659895	chr11	42862182	42862183	0.0365492	Distal Intergenic	447570	BCL11A	BCL11 transcription factor A	fundic-unique
cg12120400	-0.0661875	chr8	30866601	30866602	0.00978039	Distal Intergenic	-191778	MPDZ	multiple PDZ domain crumbs cell polarity complex component	shared
cg02334049	-0.0663527	chr7	88281604	88281605	0.0112956	Exon (NM_001046113/512254, exon 5 of 11)	-67583	LOC100616526	uncharacterized LOC100616526	fundic-unique
cg22780431	-0.0663727	chr10	28780994	28780995	0.0150069	Distal Intergenic	-22769	MIR2285AS-1	microRNA mir-2285as-1	fundic-unique
cg06778417	-0.066417	chr17	13513881	13513882	0.0313887	Intron (NM_001099114/540830, intron 4 of 12)	44447	HHIP	hedgehog interacting protein	fundic-unique
cg18387472	-0.0665249	chr26	33721863	33721864	0.0161771	Distal Intergenic	255043	TCF7L2	transcription factor 7 like 2	fundic-unique
cg02215504	-0.0665427	chr7	80120660	80120661	0.0209051	Distal Intergenic	-235907	MIR2462	microRNA mir-2462	fundic-unique
cg21501358	-0.0665562	chr24	24382543	24382544	0.00829427	Promoter (2-3kb)	-2457	KLHL14	kelch like family member 14	fundic-unique
cg02989619	-0.0665668	chr24	47267783	47267784	0.0399061	Distal Intergenic	283680	SMAD2	SMAD family member 2	fundic-unique
cg01268748	-0.0666082	chr16	62918099	62918100	0.0293406	Exon (NM_001191123/353113, exon 38 of 47)	305682	CACNA1E	calcium voltage-gated channel subunit alpha1 E	shared
cg07610132	-0.0666454	chr15	63122378	63122379	0.0186398	Distal Intergenic	-176479	EIF3M	eukaryotic translation initiation factor 3 subunit M	shared
cg21510683	-0.0667306	chr10	33448000	33448001	0.0145252	Distal Intergenic	-117745	TMCO5A	transmembrane and coiled-coil domains 5A	fundic-unique
cg14453620	-0.0667408	chr1	26117159	26117160	0.0310327	3' UTR	1136220	ROBO1	roundabout guidance receptor 1	fundic-unique
cg21576760	-0.0668069	chr19	7279575	7279576	0.0481354	Distal Intergenic	-372785	DGKE	diacylglycerol kinase epsilon	fundic-unique
cg11976852	-0.0669038	chr5	70863378	70863379	0.0400783	Exon (NM_001205745/539986, exon 10 of 17)	-68353	PWP1	PWP1 homolog, endonuclein	fundic-unique
cg27167954	-0.0669961	chr19	25815712	25815713	0.0169346	Distal Intergenic	-129932	WSCD1	WSC domain containing 1	shared
cg26375824	-0.0670097	chr8	104240875	104240876	0.0472409	Intron (NM_001078026/NM_001078026, intron 12 of 22)	-126908	TNFSF8	TNF superfamily member 8	fundic-unique
cg19217250	-0.0670613	chr8	78023690	78023691	0.0149353	Exon (NM_001075225/505824, exon 8 of 12)	70266	NTRK2	neurotrophic receptor tyrosine kinase 2	shared
cg09921638	-0.0671532	chr5	86597573	86597574	0.0128145	Intron (NM_001083471/533829, intron 11 of 14)	436706	SOX5	SRY-box transcription factor 5	shared
cg21602520	-0.0671936	chr24	61587469	61587470	0.0181022	Promoter (<=1kb)	488	BCL2	BCL2 apoptosis regulator	fundic-unique
cg18266944	-0.0672035	chr5	66247051	66247052	0.00595452	Intron (NM_001077828/281239, intron 2 of 3)	16996	IGF1	insulin like growth factor 1	shared
cg25363348	-0.0672339	chr27	31247112	31247113	0.00629398	Exon (NM_001192518/520004, exon 6 of 17)	514553	UNC5D	unc-5 netrin receptor D	fundic-unique
cg17073188	-0.0673854	chr24	46173885	46173886	0.00771674	Distal Intergenic	260475	C24H18orf25	chromosome 24 C18orf25 homolog	fundic-unique
cg25579241	-0.0674441	chr3	101493731	101493732	0.0209482	Intron (NM_001076941/616005, intron 2 of 14)	138672	TMEM53	transmembrane protein 53	fundic-unique
cg21633426	-0.0675134	chr11	65640926	65640927	0.0426158	Distal Intergenic	-197944	ETAA1	ETAA1 activator of ATR kinase	fundic-unique
cg11705934	-0.0675198	chr2	49944323	49944324	0.0195585	Distal Intergenic	-1569690	ACVR2A	activin A receptor type 2A	fundic-unique
cg10648608	-0.0675667	chr9	52330691	52330692	0.00898303	Distal Intergenic	-165621	MMS22L	MMS22 like, DNA repair protein	fundic-unique
cg02077042	-0.0677838	chr13	72327109	72327110	0.0396706	Distal Intergenic	-25979	MIR2285U	microRNA mir-2285u	shared
cg08697414	-0.0679014	chr13	61710241	61710242	0.0186216	Exon (NM_182986/360194, exon 5 of 7)	15858	POFUT1	protein O-fucosyltransferase 1	fundic-unique
cg10993518	-0.0679146	chr24	28754890	28754891	0.0396452	Intron (NM_001166492/281062, intron 2 of 15)	99135	CDH2	cadherin 2	fundic-unique
cg17425313	-0.0679193	chr21	64006970	64006971	0.0196871	Distal Intergenic	-500592	CCNK	cyclin K	shared
cg01162115	-0.0679964	chr14	58975163	58975164	0.0256035	Distal Intergenic	261129	MIR2285CN	microRNA mir-2285cn	fundic-unique
cg01450059	-0.0681215	chr24	31608919	31608920	0.0127527	Intron (NM_001105419/538792, intron 4 of 6)	96008	MIR12051	microRNA mir-12051	fundic-unique
cg15711227	-0.0682748	chr6	94231925	94231926	0.0106245	Distal Intergenic	-114302	GK2	glycerol kinase 2	shared
cg14734006	-0.0683287	chr11	41909795	41909796	0.0221557	Distal Intergenic	-1023474	FANCL	FA complementation group L	fundic-unique
cg12950485	-0.068447	chr2	34954097	34954098	0.0245753	Distal Intergenic	13915	TBR1	T-box brain transcription factor 1	fundic-unique
cg02558751	-0.0685375	chr2	105219069	105219070	0.00516696	Distal Intergenic	-358709	TNP1	transition protein 1	fundic-unique
cg10991266	-0.0685775	chr12	46242936	46242937	0.0336268	Distal Intergenic	1233716	MZT1	mitotic spindle organizing protein 1	fundic-unique
cg11376093	-0.0686496	chrX	15289974	15289975	0.00972578	Distal Intergenic	11308	IGSF1	immunoglobulin superfamily member 1	fundic-unique
cg08874627	-0.0687906	chr21	65782424	65782425	0.0122274	Promoter (<=1kb)	31	RTL1	retrotransposon Gag like 1	fundic-unique
cg20288552	-0.0688332	chr2	124304752	124304753	0.0106255	Exon (NM_001191494/535675, exon 3 of 31)	20799	PTPRU	protein tyrosine phosphatase receptor type U	fundic-unique
cg01360767	-0.0688811	chr5	73236999	73237000	0.0495913	Distal Intergenic	-277892	HMGXB4	HMG-box containing 4	fundic-unique
cg27166817	-0.0688829	chr18	40803184	40803185	0.00757518	Distal Intergenic	260334	URI1	URI1 prefoldin like chaperone	fundic-unique
cg10651453	-0.0688842	chr3	31306338	31306339	0.0256383	Promoter (5-6kb)	-5174	KCND3	potassium voltage-gated channel subfamily D member 3	fundic-unique
cg07423797	-0.068923	chr5	114028913	114028914	0.0272565	Distal Intergenic	-69251	TTLL12	tubulin tyrosine ligase like 12	fundic-unique
cg08152128	-0.0690056	chr28	18935429	18935430	0.0134959	Distal Intergenic	-338196	NRBF2	nuclear receptor binding factor 2	shared
cg04449703	-0.0690068	chr29	17184191	17184192	0.0104287	Distal Intergenic	-222161	LOC100126230	JY-1	fundic-unique
cg05928030	-0.0690212	chr14	33407980	33407981	0.0044511	Distal Intergenic	397094	PRDM14	PR/SET domain 14	fundic-unique
cg19011483	-0.0690655	chr21	44256351	44256352	0.0216399	Distal Intergenic	159802	EGLN3	egl-9 family hypoxia inducible factor 3	fundic-unique
cg11690941	-0.0691845	chr21	58096928	58096929	0.0283966	Distal Intergenic	265893	UBR7	ubiquitin protein ligase E3 component n-recognin 7	fundic-unique
cg14416589	-0.069295	chr24	18229044	18229045	0.0202185	Distal Intergenic	-1276607	CELF4	CUGBP Elav-like family member 4	fundic-unique
cg27232037	-0.06938	chr7	70367016	70367017	0.0127527	Intron (NM_001192916/537712, intron 10 of 15)	327456	EBF1	EBF transcription factor 1	shared
cg12370200	-0.0694338	chr8	17695330	17695331	0.0223629	Distal Intergenic	363087	CAAP1	caspase activity and apoptosis inhibitor 1	fundic-unique
cg17684622	-0.0695081	chr6	80949224	80949225	0.00863325	Distal Intergenic	-1019069	TECRL	trans-2,3-enoyl-CoA reductase like	fundic-unique
cg04167324	-0.0696691	chr10	14301916	14301917	0.0154621	Distal Intergenic	-80511	MAP2K5	mitogen-activated protein kinase kinase 5	fundic-unique
cg24217623	-0.0697207	chr11	96564192	96564193	0.0232042	Intron (NM_001046453/539222, intron 2 of 7)	12331	PBX3	PBX homeobox 3	shared
cg17470917	-0.0697992	chr13	81068835	81068836	8.67e-05	Distal Intergenic	422047	BCAS1	brain enriched myelin associated protein 1	shared
cg18149227	-0.0698218	chr7	93819295	93819296	0.025889	Distal Intergenic	-130969	SLF1	SMC5-SMC6 complex localization factor 1	shared
cg11926564	-0.0698883	chr1	93147368	93147369	0.00629398	Exon (NM_001205973/530042, exon 6 of 6)	952490	NLGN1	neuroligin 1	fundic-unique
cg11121987	-0.0699032	chr29	33875829	33875830	0.0359162	Distal Intergenic	-106157	OPCML	opioid binding protein/cell adhesion molecule like	fundic-unique
cg22856020	-0.069927	chr7	29011595	29011596	0.0173763	Promoter (8-9kb)	-8794	ZNF608	zinc finger protein 608	fundic-unique
cg06184939	-0.0699781	chr3	108899415	108899416	0.0271763	Intron (NM_001206003/532553, intron 1 of 15)	66591	GRIK3	glutamate ionotropic receptor kainate type subunit 3	fundic-unique
cg05217279	-0.0699842	chr8	73218285	73218286	0.019396	Intron (NM_001077939/519342, intron 6 of 15)	142051	EBF2	EBF transcription factor 2	fundic-unique
cg27365266	-0.070033	chr1	96424259	96424260	0.0140148	Distal Intergenic	-28664	SLC2A2	solute carrier family 2 member 2	fundic-unique
cg09746278	-0.0701203	chr5	15079819	15079820	0.0228914	Distal Intergenic	162468	ALX1	ALX homeobox 1	shared
cg01001431	-0.0701614	chr16	32985797	32985798	0.00594227	Distal Intergenic	-147399	C16H1orf100	chromosome 16 C1orf100 homolog	shared
cg07658637	-0.0701699	chr2	86934035	86934036	0.0261334	Distal Intergenic	614818	PLCL1	phospholipase C like 1 (inactive)	fundic-unique
cg02578087	-0.0701805	chr22	17865018	17865019	0.0237337	Distal Intergenic	-59888	CAV3	caveolin 3	fundic-unique
cg03701585	-0.0701848	chr7	38314368	38314369	0.017467	Distal Intergenic	181713	UIMC1	ubiquitin interaction motif containing 1	shared
cg14172920	-0.0702456	chr21	12109904	12109905	0.018075	Distal Intergenic	-1540451	NR2F2	nuclear receptor subfamily 2 group F member 2	fundic-unique
cg16157434	-0.0702462	chr8	67422078	67422079	0.0184028	Distal Intergenic	-50524	LZTS1	leucine zipper tumor suppressor 1	shared
cg00243488	-0.0702544	chr3	107858360	107858361	0.0465935	Distal Intergenic	-62369	POU3F1	POU class 3 homeobox 1	fundic-unique
cg12126901	-0.0702855	chr3	84521385	84521386	0.0136802	Intron (NM_001038209/615371, intron 2 of 10)	99404	NFIA	nuclear factor I A	fundic-unique
cg02874213	-0.0703245	chr27	32699974	32699975	0.0312482	Distal Intergenic	-278714	ZNF703	zinc finger protein 703	shared
cg12811802	-0.0703538	chr6	67230085	67230086	0.0317521	Exon (NM_001206589/511059, exon 36 of 61)	57777	ZAR1	zygote arrest 1	fundic-unique
cg25974040	-0.0705162	chr24	51705039	51705040	0.031452	Distal Intergenic	1159960	SMAD4	SMAD family member 4	fundic-unique
cg14445321	-0.0706109	chr29	35047071	35047072	0.0190323	Distal Intergenic	-52580	NTM	neurotrimin	fundic-unique
cg01158430	-0.0706899	chr9	42527478	42527479	0.00772363	Exon (NM_001101170/537433, exon 4 of 6)	43679	SOBP	sine oculis binding protein homolog	shared
cg08641508	-0.0707319	chr21	40033271	40033272	0.0258348	Distal Intergenic	-1183399	G2E3	G2/M-phase specific E3 ubiquitin protein ligase	shared
cg10411593	-0.0708957	chr18	24910613	24910614	0.0320746	Promoter (<=1kb)	40	MIR138-2	microRNA mir-138-2	shared
cg01733991	-0.0709087	chr18	37906722	37906723	0.0112956	Distal Intergenic	-916850	PSMD7	proteasome 26S subunit, non-ATPase 7	fundic-unique
cg27186131	-0.0709403	chr29	17334017	17334018	0.0184947	Distal Intergenic	-72335	LOC100126230	JY-1	fundic-unique
cg14811105	-0.0709935	chr2	39900913	39900914	0.0156306	Exon (NM_001076208/540245, exon 3 of 8)	12635	NR4A2	nuclear receptor subfamily 4 group A member 2	fundic-unique
cg02551260	-0.0713616	chr18	36998728	36998729	0.028727	Promoter (8-9kb)	-8856	PSMD7	proteasome 26S subunit, non-ATPase 7	shared
cg24735984	-0.0713983	chr25	6352177	6352178	0.0183991	Intron (NM_001075818/521304, intron 3 of 14)	981059	RBFOX1	RNA binding fox-1 homolog 1	fundic-unique
cg14553781	-0.0714141	chr15	1868434	1868435	0.0265	Distal Intergenic	102443	MSANTD4	Myb/SANT DNA binding domain containing 4 with coiled-coils	shared
cg22632128	-0.071426	chr3	32831988	32831989	0.014813	Exon (NM_001101195/539608, exon 2 of 2)	1333	KCNA2	potassium voltage-gated channel subfamily A member 2	fundic-unique
cg22363893	-0.0714387	chrX	59294207	59294208	0.0044511	Promoter (<=1kb)	172	PAK3	p21 (RAC1) activated kinase 3	shared
cg00077667	-0.0715292	chr18	19390672	19390673	0.0481354	Distal Intergenic	169689	SALL1	spalt like transcription factor 1	fundic-unique
cg21299339	-0.0715792	chr5	105269284	105269285	0.0252732	Distal Intergenic	100244	KCNA6	potassium voltage-gated channel subfamily A member 6	fundic-unique
cg17876174	-0.0716678	chr8	57062647	57062648	0.0155276	Distal Intergenic	562843	TLE1	transducin-like enhancer of split 1 (E(sp1) homolog, Drosophila)	shared
cg18503070	-0.0717055	chr3	33198330	33198331	0.0220249	Intron (NM_001192780/540768, intron 3 of 3)	18529	KCNC4	potassium voltage-gated channel subfamily C member 4	fundic-unique
cg07494323	-0.0717888	chr14	29825418	29825419	0.0247867	Distal Intergenic	199415	ARMC1	armadillo repeat containing 1	fundic-unique
cg11805717	-0.0719199	chr11	97532549	97532550	0.0106245	Distal Intergenic	-51862	ZBTB43	zinc finger and BTB domain containing 43	fundic-unique
cg03262977	-0.0720431	chr2	109525411	109525412	0.0102164	Distal Intergenic	152585	EPHA4	EPH receptor A4	fundic-unique
cg06186752	-0.0721002	chr14	21243291	21243292	0.0211458	Distal Intergenic	-181244	PCMTD1	protein-L-isoaspartate (D-aspartate) O-methyltransferase domain containing 1	fundic-unique
cg06018714	-0.0721198	chr18	41841067	41841068	0.00757518	Distal Intergenic	-214639	MIR2899	microRNA mir-2899	fundic-unique
cg22828746	-0.0721919	chr8	25579496	25579497	0.0048701	Distal Intergenic	380932	SAXO1	stabilizer of axonemal microtubules 1	fundic-unique
cg23584000	-0.0723299	chr18	40977741	40977742	0.0248599	Distal Intergenic	434891	URI1	URI1 prefoldin like chaperone	shared
cg02123319	-0.0723365	chr16	58066245	58066246	0.0163618	Distal Intergenic	181349	MIR488	microRNA mir-488	fundic-unique
cg25743059	-0.0724677	chr7	70420208	70420209	0.0195585	Intron (NM_001192916/537712, intron 8 of 15)	274264	EBF1	EBF transcription factor 1	fundic-unique
cg07451598	-0.0725026	chr5	26265033	26265034	0.00516696	Distal Intergenic	-63388	CALCOCO1	calcium binding and coiled-coil domain 1	fundic-unique
cg26364230	-0.0725357	chr8	5903107	5903108	0.031636	Distal Intergenic	79773	MIR2468	microRNA mir-2468	fundic-unique
cg00957561	-0.0725889	chr3	107858408	107858409	0.034594	Distal Intergenic	-62321	POU3F1	POU class 3 homeobox 1	fundic-unique
cg04864747	-0.0726707	chr16	19287579	19287580	0.0122274	Intron (NM_001191425/100296635, intron 36 of 70)	468733	KCTD3	potassium channel tetramerization domain containing 3	fundic-unique
cg04440019	-0.0727077	chr29	30510164	30510165	0.0168458	Distal Intergenic	-157824	KIRREL3	kirre like nephrin family adhesion molecule 3	fundic-unique
cg11025714	-0.0727166	chr3	12277615	12277616	0.025017	Distal Intergenic	-231305	CD5L	CD5 molecule like	fundic-unique
cg12532680	-0.0727657	chr26	21911730	21911731	0.0279906	Distal Intergenic	-44173	TLX1	T cell leukemia homeobox 1	fundic-unique
cg11156486	-0.072876	chr7	65102525	65102526	0.0253841	Intron (NM_001281913/529618, intron 13 of 15)	227838	FAM114A2	family with sequence similarity 114 member A2	fundic-unique
cg19044063	-0.0729096	chr7	88251160	88251161	0.0493309	Exon (NM_001046113/512254, exon 11 of 11)	-37139	LOC100616526	uncharacterized LOC100616526	fundic-unique
cg19025573	-0.0729126	chr17	65307644	65307645	0.0104287	Promoter (<=1kb)	-123	CRYBB2	crystallin beta B2	fundic-unique
cg18682631	-0.0729178	chr7	94108220	94108221	0.0432117	Distal Intergenic	157956	SLF1	SMC5-SMC6 complex localization factor 1	fundic-unique
cg27534091	-0.073029	chrX	7866049	7866050	0.0454549	Intron (NM_001206059/534626, intron 13 of 15)	217026	THOC2	THO complex 2	shared
cg17616207	-0.0730904	chr24	24153998	24153999	0.0153193	Distal Intergenic	-231002	KLHL14	kelch like family member 14	shared
cg01332968	-0.0731016	chr11	32950170	32950171	0.0265	Intron (NM_174404/281950, intron 11 of 22)	-183551	NRXN1	neurexin 1	fundic-unique
cg06504759	-0.0731138	chr26	47804179	47804180	0.015298	Distal Intergenic	348069	PTPRE	protein tyrosine phosphatase receptor type E	fundic-unique
cg14728698	-0.0733358	chr1	131754055	131754056	0.0397891	Distal Intergenic	-381419	SOX14	SRY-box transcription factor 14	fundic-unique
cg09782624	-0.0735023	chr1	96294215	96294216	0.0156306	Distal Intergenic	-158708	SLC2A2	solute carrier family 2 member 2	fundic-unique
cg27594013	-0.0738277	chr21	61804403	61804404	0.0423049	Distal Intergenic	162341	VRK1	VRK serine/threonine kinase 1	fundic-unique
cg12401169	-0.0738941	chr15	26118897	26118898	0.0134759	Distal Intergenic	-47841	CADM1	cell adhesion molecule 1	fundic-unique
cg02895393	-0.0739234	chr16	19287404	19287405	0.00757518	Intron (NM_001191425/100296635, intron 36 of 70)	468558	KCTD3	potassium channel tetramerization domain containing 3	fundic-unique
cg05292995	-0.0739361	chr2	19172321	19172322	0.0458251	Exon (NM_001205422/524446, exon 13 of 20)	-86912	IFT70A	tetratricopeptide repeat domain 30A	shared
cg05491758	-0.0739545	chr18	18273926	18273927	0.0127581	Intron (NM_001101893/508025, intron 1 of 7)	35109	ZNF423	zinc finger protein 423	shared
cg20909027	-0.0740032	chr7	65101911	65101912	0.0432117	Intron (NM_001281913/529618, intron 13 of 15)	228452	FAM114A2	family with sequence similarity 114 member A2	fundic-unique
cg14735542	-0.0742615	chr11	33407256	33407257	0.0400872	Exon (NM_174404/281950, exon 4 of 23)	120787	NRXN1	neurexin 1	fundic-unique
cg20998949	-0.0742837	chr18	38207245	38207246	0.00595452	Distal Intergenic	820363	DHX38	DEAH-box helicase 38	fundic-unique
cg03053409	-0.074307	chr15	23833128	23833129	0.0161666	Distal Intergenic	149582	DRD2	dopamine receptor D2	fundic-unique
cg14118363	-0.0743692	chr5	106064374	106064375	0.0218133	Distal Intergenic	-48099	PARP11	poly(ADP-ribose) polymerase family member 11	fundic-unique
cg20672142	-0.0743789	chr5	93274561	93274562	0.014875	Exon (NM_001046337/532870, exon 3 of 5)	9955	LMO3	LIM domain only 3	fundic-unique
cg27196484	-0.0743918	chrX	15056426	15056427	0.0323458	Distal Intergenic	-48045	ARHGAP36	Rho GTPase activating protein 36	fundic-unique
cg18937940	-0.0744711	chr24	19514417	19514418	0.0418342	Intron (NM_001099068/535177, intron 1 of 12)	8766	CELF4	CUGBP Elav-like family member 4	fundic-unique
cg06171459	-0.0744903	chr24	17168567	17168568	0.0359706	Distal Intergenic	-2337084	CELF4	CUGBP Elav-like family member 4	fundic-unique
cg17193033	-0.0747199	chr16	21510709	21510710	0.015823	Distal Intergenic	-227271	RRP15	ribosomal RNA processing 15 homolog	fundic-unique
cg06110766	-0.0747403	chr4	95447287	95447288	0.0433873	Distal Intergenic	184633	MIR320B	microRNA mir-320b	fundic-unique
cg12835645	-0.0747543	chr16	2786963	2786964	0.0283812	Distal Intergenic	77060	TMEM81	transmembrane protein 81	fundic-unique
cg18153575	-0.0747849	chr21	39923701	39923702	0.0399024	Distal Intergenic	-1292969	G2E3	G2/M-phase specific E3 ubiquitin protein ligase	fundic-unique
cg04585419	-0.0748406	chr14	28453799	28453800	0.0471188	Distal Intergenic	312645	YTHDF3	YTH N6-methyladenosine RNA binding protein F3	fundic-unique
cg22815188	-0.074992	chr18	23225392	23225393	0.0168458	Promoter (9-10kb)	-9857	IRX5	iroquois homeobox 5	shared
cg25061778	-0.0751713	chr26	26074608	26074609	0.034205	Exon (NM_001205986/531405, exon 10 of 27)	312999	MIR202	microRNA mir-202	fundic-unique
cg11808477	-0.0752047	chr2	108053709	108053710	0.0193184	Distal Intergenic	504534	SLC4A3	solute carrier family 4 member 3	shared
cg25723577	-0.0752051	chr24	31911675	31911676	0.0179865	Distal Intergenic	374694	IMPACT	impact RWD domain protein	fundic-unique
cg06078065	-0.0752141	chr15	23792700	23792701	0.0242852	Intron (NM_174399/281941, intron 14 of 18)	190010	DRD2	dopamine receptor D2	fundic-unique
cg20403853	-0.0752716	chr7	64965600	64965601	0.00772363	Exon (NM_001281913/529618, exon 3 of 16)	193551	GRIA1	glutamate ionotropic receptor AMPA type subunit 1	fundic-unique
cg03418586	-0.0752958	chr3	70453184	70453185	0.0106255	Exon (NM_001078008/535940, exon 7 of 25)	103454	TNNI3K	TNNI3 interacting kinase	fundic-unique
cg17672266	-0.075331	chr18	35552188	35552189	0.010159	Exon (NM_001192831/541127, exon 3 of 10)	34089	NFATC3	nuclear factor of activated T cells 3	shared
cg00039845	-0.0753526	chr10	87321458	87321459	0.00702092	Intron (NM_001040521/513228, intron 3 of 8)	53477	IFT43	intraflagellar transport 43	fundic-unique
cg11451100	-0.0753599	chr3	101414951	101414952	0.0124547	Intron (NM_001076941/616005, intron 2 of 14)	59892	TMEM53	transmembrane protein 53	shared
cg13456081	-0.0754878	chr4	53967326	53967327	0.0478541	Intron (NM_001205569/505502, intron 1 of 16)	109572	FOXP2	forkhead box P2	fundic-unique
cg16545804	-0.0755176	chr3	107876530	107876531	0.0214603	Distal Intergenic	-44199	POU3F1	POU class 3 homeobox 1	fundic-unique
cg04580925	-0.0755417	chr12	25368986	25368987	0.0114845	Exon (NM_001109962/613449, exon 3 of 7)	28389	DCLK1	doublecortin like kinase 1	fundic-unique
cg11551674	-0.0756133	chr23	47144271	47144272	0.0388189	Distal Intergenic	-223054	EEF1E1	eukaryotic translation elongation factor 1 epsilon 1	fundic-unique
cg08935648	-0.0757086	chr3	107858291	107858292	0.0275175	Distal Intergenic	-62438	POU3F1	POU class 3 homeobox 1	fundic-unique
cg19435191	-0.0758209	chr8	68509768	68509769	0.0323458	Distal Intergenic	592531	GFRA2	GDNF family receptor alpha 2	fundic-unique
cg11481170	-0.0758713	chr6	60682146	60682147	0.0185259	Distal Intergenic	-132656	TMEM33	transmembrane protein 33	fundic-unique
cg04870368	-0.0758724	chr11	41855196	41855197	0.0156306	Distal Intergenic	-968875	FANCL	FA complementation group L	fundic-unique
cg08981690	-0.0759177	chr9	50136161	50136162	0.0161771	Distal Intergenic	68896	PRDM13	PR/SET domain 13	shared
cg21077839	-0.0759562	chr23	18703398	18703399	0.00303315	Distal Intergenic	-62324	SUPT3H	SPT3 homolog, SAGA and STAGA complex component	fundic-unique
cg20120100	-0.075977	chr10	8966771	8966772	0.0465379	Distal Intergenic	-81683	TBCA	tubulin folding cofactor A	fundic-unique
cg11792536	-0.0759946	chr18	19886819	19886820	0.0443512	Distal Intergenic	-326458	SALL1	spalt like transcription factor 1	fundic-unique
cg09244589	-0.0760122	chr18	41033714	41033715	0.0467187	Distal Intergenic	490864	URI1	URI1 prefoldin like chaperone	fundic-unique
cg16028961	-0.0761443	chr7	79091830	79091831	0.0423861	Distal Intergenic	-1264737	MIR2462	microRNA mir-2462	fundic-unique
cg17856261	-0.0761776	chr9	51857082	51857083	0.0290628	Distal Intergenic	-639230	MMS22L	MMS22 like, DNA repair protein	fundic-unique
cg04330548	-0.0762032	chr28	23574523	23574524	0.0224938	3' UTR	209143	LRRTM3	leucine rich repeat transmembrane neuronal 3	fundic-unique
cg03158071	-0.0762521	chr10	32551824	32551825	0.0181097	Intron (NM_001191269/539573, intron 10 of 11)	218856	MEIS2	Meis homeobox 2	fundic-unique
cg03727787	-0.0764292	chr9	51695321	51695322	0.0219421	Distal Intergenic	-773199	POU3F2	POU class 3 homeobox 2	fundic-unique
cg10835286	-0.0764332	chr11	64804447	64804448	0.0120056	Promoter (4-5kb)	-4211	MEIS1	Meis homeobox 1	shared
cg13154210	-0.0764361	chr2	69837863	69837864	0.0270105	Distal Intergenic	-173461	CCDC93	coiled-coil domain containing 93	fundic-unique
cg19345073	-0.0764528	chr14	51802737	51802738	0.0139644	Distal Intergenic	996957	CSMD3	CUB and Sushi multiple domains 3	shared
cg05325448	-0.0765413	chr4	53773597	53773598	0.0331223	Intron (NM_001205569/505502, intron 16 of 16)	-232455	MDFIC	MyoD family inhibitor domain containing	fundic-unique
cg15264026	-0.0765605	chr26	49274039	49274040	0.0374434	Distal Intergenic	-118781	GLRX3	glutaredoxin 3	shared
cg05142376	-0.0765765	chr21	11755681	11755682	0.0437459	Distal Intergenic	-1186228	NR2F2	nuclear receptor subfamily 2 group F member 2	shared
cg14189107	-0.0766875	chr8	70094630	70094631	0.0411981	Intron (NM_001034440/513254, intron 4 of 6)	-94600	EGR3	early growth response 3	shared
cg13514522	-0.0771243	chr18	40890541	40890542	0.0161364	Distal Intergenic	347691	URI1	URI1 prefoldin like chaperone	shared
cg08060524	-0.0772217	chr3	69950098	69950099	0.0342981	Distal Intergenic	40483	TYW3	tRNA-yW synthesizing protein 3 homolog	fundic-unique
cg20846050	-0.0773345	chr25	6515081	6515082	0.0124547	Intron (NM_001075818/521304, intron 6 of 14)	969300	TMEM114	transmembrane protein 114	fundic-unique
cg25832403	-0.0773617	chr11	42164167	42164168	0.0419431	Distal Intergenic	1145585	BCL11A	BCL11 transcription factor A	fundic-unique
cg21390110	-0.0774431	chrX	102224901	102224902	0.0209831	Exon (NM_001192962/510093, exon 5 of 17)	7413	DDX3X	DEAD-box helicase 3 X-linked	fundic-unique
cg07232817	-0.0774521	chr24	46173945	46173946	0.00659646	Distal Intergenic	260535	C24H18orf25	chromosome 24 C18orf25 homolog	fundic-unique
cg18033417	-0.0774593	chr2	119446532	119446533	0.0179678	Exon (NM_174420/281976, exon 4 of 5)	52211	PDE6D	phosphodiesterase 6D	fundic-unique
cg14218309	-0.0775242	chr2	52077035	52077036	0.00971572	Distal Intergenic	-97153	ZEB2	zinc finger E-box binding homeobox 2	fundic-unique
cg14707997	-0.0776126	chr4	78771073	78771074	0.00847677	Distal Intergenic	-318284	MIR2421	microRNA mir-2421	fundic-unique
cg07111325	-0.0777762	chr13	50959734	50959735	0.0224486	Exon (NM_001205439/527211, exon 3 of 7)	25749	SMOX	spermine oxidase	shared
cg27450153	-0.077777	chr4	79058410	79058411	0.0211785	Distal Intergenic	-230085	INHBA	inhibin subunit beta A	fundic-unique
cg27386817	-0.0778827	chr3	101489877	101489878	0.00703964	Intron (NM_001076941/616005, intron 2 of 14)	134818	TMEM53	transmembrane protein 53	fundic-unique
cg17344908	-0.0779975	chr3	82639783	82639784	0.0316511	Distal Intergenic	212520	ATG4C	autophagy related 4C cysteine peptidase	fundic-unique
cg04153067	-0.0780942	chr21	44030465	44030466	0.00691503	Distal Intergenic	385688	EGLN3	egl-9 family hypoxia inducible factor 3	fundic-unique
cg09175523	-0.0781307	chr11	102625309	102625310	0.0339774	Distal Intergenic	-23130	BARHL1	BarH like homeobox 1	fundic-unique
cg09633555	-0.0781954	chr23	38074192	38074193	0.0235237	Distal Intergenic	350300	MBOAT1	membrane bound O-acyltransferase domain containing 1	fundic-unique
cg01556289	-0.0782065	chr7	79663314	79663315	0.0174383	Distal Intergenic	-693253	MIR2462	microRNA mir-2462	fundic-unique
cg10648997	-0.0782274	chr9	26388478	26388479	0.0431091	Exon (NM_001102345/787444, exon 4 of 7)	-309538	TPD52L1	TPD52 like 1	fundic-unique
cg11293912	-0.0783177	chr25	30096031	30096032	0.00691503	Distal Intergenic	-532247	GALNT17	polypeptide N-acetylgalactosaminyltransferase 17	fundic-unique
cg05191910	-0.0783874	chr12	26154051	26154052	0.0188984	Distal Intergenic	177148	MAB21L1	mab-21 like 1	fundic-unique
cg03826688	-0.0784188	chr5	93271485	93271486	0.0044511	Intron (NM_001046337/532870, intron 2 of 4)	6879	LMO3	LIM domain only 3	shared
cg24820301	-0.078441	chr2	25972013	25972014	0.0106245	Distal Intergenic	-295062	ERICH2	glutamate rich 2	fundic-unique
cg16795940	-0.078563	chr14	59332876	59332877	0.0100948	Distal Intergenic	-96584	MIR2285CN	microRNA mir-2285cn	fundic-unique
cg07962310	-0.0786377	chr28	32617975	32617976	0.0481354	Distal Intergenic	-666884	MIR2285CL	microRNA mir-2285cl	shared
cg21489919	-0.0787144	chr5	28066406	28066407	0.0191305	Exon (NM_001193102/537277, exon 21 of 26)	25614	FIGNL2	fidgetin like 2	fundic-unique
cg06009602	-0.078872	chr28	31333249	31333250	0.0322823	Distal Intergenic	-344363	COMTD1	catechol-O-methyltransferase domain containing 1	fundic-unique
cg16315022	-0.0789439	chr3	46946302	46946303	0.0248847	Distal Intergenic	-206547	PTBP2	polypyrimidine tract binding protein 2	shared
cg13487071	-0.0790673	chr4	52774329	52774330	0.00691503	Distal Intergenic	491991	TFEC	transcription factor EC	shared
cg15529327	-0.0791367	chr26	21634348	21634349	0.0220382	Distal Intergenic	-128509	SLF2	SMC5-SMC6 complex localization factor 2	fundic-unique
cg13825587	-0.0791906	chr11	27015404	27015405	0.0173217	Intron (NM_001105641/786620, intron 3 of 10)	243691	CAMKMT	calmodulin-lysine N-methyltransferase	fundic-unique
cg15393941	-0.0792288	chr3	87073132	87073133	0.00595452	Distal Intergenic	104668	MIR2285AP	microRNA mir-2285ap	shared
cg23340053	-0.0792368	chr7	60772966	60772967	0.0177911	Exon (NM_001192045/504992, exon 3 of 3)	3806	IL17B	interleukin 17B	fundic-unique
cg27475689	-0.0792711	chr12	46551617	46551618	0.028026	Distal Intergenic	925035	MZT1	mitotic spindle organizing protein 1	fundic-unique
cg10152878	-0.0793863	chr2	20546038	20546039	0.014932	Distal Intergenic	97916	MTX2	metaxin 2	fundic-unique
cg17062776	-0.0794011	chr17	53475514	53475515	0.017268	Distal Intergenic	16664	HPD	4-hydroxyphenylpyruvate dioxygenase	fundic-unique
cg17979116	-0.0794412	chr11	79243294	79243295	0.010258	Distal Intergenic	-162715	OSR1	odd-skipped related transcription factor 1	fundic-unique
cg03899288	-0.079573	chr23	25285117	25285118	0.047623	Exon (NM_001034412/511798, exon 5 of 13)	9343	FBXO9	F-box protein 9	shared
cg25465769	-0.0795924	chr15	36199501	36199502	0.0359706	Intron (NM_001191418/534321, intron 3 of 15)	134199	SOX6	SRY-box transcription factor 6	fundic-unique
cg01814600	-0.0796041	chr11	18930576	18930577	0.0178569	Exon (NM_001205298/506264, exon 5 of 17)	117211	CRIM1	cysteine rich transmembrane BMP regulator 1	shared
cg13971339	-0.0799532	chr20	42210220	42210221	0.0190951	Exon (NM_001034640/537946, exon 12 of 12)	144538	CDH6	cadherin 6	fundic-unique
cg26029512	-0.0801127	chr25	21874260	21874261	0.0106592	Exon (NM_174587/282325, exon 17 of 17)	-47918	CACNG3	calcium voltage-gated channel auxiliary subunit gamma 3	fundic-unique
cg26052854	-0.0801261	chr4	54164265	54164266	0.0271699	Distal Intergenic	-87367	FOXP2	forkhead box P2	shared
cg04107706	-0.0801966	chr10	33183746	33183747	0.0421538	Distal Intergenic	-381999	TMCO5A	transmembrane and coiled-coil domains 5A	shared
cg01754290	-0.0803358	chr4	54076942	54076943	0.0376387	Promoter (<=1kb)	-44	FOXP2	forkhead box P2	fundic-unique
cg11591813	-0.0804238	chr19	11711739	11711740	0.0259211	Distal Intergenic	-19163	TBX2	T-box transcription factor 2	fundic-unique
cg17517572	-0.080458	chr25	6340461	6340462	0.0108493	Intron (NM_001075818/521304, intron 3 of 14)	969343	RBFOX1	RNA binding fox-1 homolog 1	fundic-unique
cg07919628	-0.0806824	chr5	86307667	86307668	0.0388189	Intron (NM_001083471/533829, intron 3 of 14)	146800	SOX5	SRY-box transcription factor 5	fundic-unique
cg00900674	-0.0806917	chr17	46714951	46714952	0.0194865	Distal Intergenic	47155	PIWIL1	piwi like RNA-mediated gene silencing 1	fundic-unique
cg03494529	-0.0807652	chr10	12888795	12888796	0.0345668	Distal Intergenic	145151	RAB11A	RAB11A, member RAS oncogene family	fundic-unique
cg08873407	-0.0808025	chr24	17792368	17792369	0.0292043	Distal Intergenic	-1713283	CELF4	CUGBP Elav-like family member 4	fundic-unique
cg06186992	-0.080867	chr18	17963812	17963813	0.0156306	3' UTR	121358	C18H16orf78	chromosome 18 C16orf78 homolog	fundic-unique
cg25920878	-0.0808765	chr12	47189050	47189051	0.00758117	Distal Intergenic	287602	MZT1	mitotic spindle organizing protein 1	fundic-unique
cg12761282	-0.0809231	chr13	52836196	52836197	0.00659646	Promoter (<=1kb)	-86	TGM3	transglutaminase 3	fundic-unique
cg01220605	-0.0810794	chr11	98985357	98985358	0.035341	Promoter (<=1kb)	12	MIR219-1	microRNA mir-219-1	fundic-unique
cg06931807	-0.0812223	chr7	70420353	70420354	0.0252744	Exon (NM_001192916/537712, exon 8 of 16)	274119	EBF1	EBF transcription factor 1	shared
cg27222818	-0.0813184	chr12	5184724	5184725	0.0083106	Exon (NM_001205680/510554, exon 2 of 4)	36808	PCDH17	protocadherin 17	fundic-unique
cg16114085	-0.0814485	chr21	18941467	18941468	0.0184225	Intron (NM_001206483/539126, intron 12 of 16)	318729	NTRK3	neurotrophic receptor tyrosine kinase 3	fundic-unique
cg15988120	-0.0814487	chr5	62987454	62987455	0.0134959	Exon (NM_001102291/NM_001102291, exon 5 of 13)	202508	APAF1	apoptotic peptidase activating factor 1	fundic-unique
cg04721110	-0.0815664	chr21	43667630	43667631	0.00787199	Distal Intergenic	275202	MIR6522	microRNA mir-6522	fundic-unique
cg14375999	-0.0820074	chr21	44040029	44040030	0.00879136	Distal Intergenic	376124	EGLN3	egl-9 family hypoxia inducible factor 3	fundic-unique
cg02584868	-0.0820366	chr4	53768918	53768919	0.0108025	Distal Intergenic	-227776	MDFIC	MyoD family inhibitor domain containing	shared
cg22747196	-0.0820578	chr25	35080729	35080730	0.0127323	Distal Intergenic	-295338	MIR2388	microRNA mir-2388	fundic-unique
cg01026068	-0.0823157	chr2	44590209	44590210	0.0173763	Distal Intergenic	173535	TNFAIP6	TNF alpha induced protein 6	fundic-unique
cg17779362	-0.0823941	chr24	17414466	17414467	0.010159	Distal Intergenic	-2091185	CELF4	CUGBP Elav-like family member 4	shared
cg20079325	-0.0826502	chr26	27558248	27558249	0.00835474	Exon (NM_001191207/537536, exon 26 of 27)	571110	SORCS1	sortilin related VPS10 domain containing receptor 1	fundic-unique
cg22314954	-0.0828033	chr3	4371848	4371849	0.0356288	Intron (NM_001192768/540688, intron 2 of 8)	108662	PBX1	PBX homeobox 1	fundic-unique
cg27335975	-0.0828461	chr26	42880378	42880379	0.0322128	Distal Intergenic	-61381	HMX2	H6 family homeobox 2	fundic-unique
cg10277282	-0.0829344	chr3	56898439	56898440	0.0187792	Distal Intergenic	-182759	MIR10185	microRNA mir-10185	fundic-unique
cg09792441	-0.0831014	chr14	29889332	29889333	0.0437918	Distal Intergenic	135501	ARMC1	armadillo repeat containing 1	shared
cg11994228	-0.0831957	chr16	62921310	62921311	0.0289459	Intron (NM_001191123/353113, intron 38 of 46)	308893	CACNA1E	calcium voltage-gated channel subunit alpha1 E	fundic-unique
cg10287351	-0.0832067	chr14	59729745	59729746	0.0349758	Distal Intergenic	-305862	LRP12	LDL receptor related protein 12	fundic-unique
cg02410726	-0.0832562	chr6	27780247	27780248	0.0178569	Distal Intergenic	861067	PDHA2	pyruvate dehydrogenase E1 subunit alpha 2	fundic-unique
cg05284821	-0.0833212	chr14	59558556	59558557	0.0119158	Distal Intergenic	-322264	MIR2285CN	microRNA mir-2285cn	fundic-unique
cg02554923	-0.0833222	chr21	38809206	38809207	0.0258375	Distal Intergenic	-1930582	NOVA1	NOVA alternative splicing regulator 1	shared
cg04617412	-0.0833447	chr14	48687129	48687130	0.0221633	Exon (NM_001192913/537652, exon 2 of 6)	4072	TRPS1	transcriptional repressor GATA binding 1	fundic-unique
cg10583873	-0.0833696	chr11	97287386	97287387	0.0124547	Distal Intergenic	-297025	ZBTB43	zinc finger and BTB domain containing 43	shared
cg09578958	-0.0833731	chr25	30157488	30157489	0.015304	Distal Intergenic	-593704	GALNT17	polypeptide N-acetylgalactosaminyltransferase 17	shared
cg02455024	-0.0834147	chrX	118257400	118257401	0.0172851	Distal Intergenic	379273	POLA1	DNA polymerase alpha 1, catalytic subunit	fundic-unique
cg09208725	-0.0835094	chr10	85890733	85890734	0.00937907	Exon (NM_174385/281905, exon 2 of 36)	7707	LTBP2	latent transforming growth factor beta binding protein 2	fundic-unique
cg20904945	-0.0835261	chr24	55879178	55879179	0.0178921	Distal Intergenic	101734	TXNL1	thioredoxin like 1	shared
cg01675333	-0.0835301	chr21	36715010	36715011	0.012795	Distal Intergenic	163614	NOVA1	NOVA alternative splicing regulator 1	shared
cg10591258	-0.0835353	chr3	5122218	5122219	0.0348205	Distal Intergenic	-641708	PBX1	PBX homeobox 1	fundic-unique
cg16255876	-0.0835934	chr14	59558705	59558706	0.0447542	Distal Intergenic	-322413	MIR2285CN	microRNA mir-2285cn	fundic-unique
cg07800922	-0.083658	chr21	62147211	62147212	0.017268	Distal Intergenic	505149	VRK1	VRK serine/threonine kinase 1	shared
cg21550097	-0.0836846	chr13	22731784	22731785	0.0232928	Distal Intergenic	-113851	MIR2285D	microRNA mir-2285d	fundic-unique
cg13322472	-0.0838097	chr12	46658641	46658642	0.00659646	Distal Intergenic	818011	MZT1	mitotic spindle organizing protein 1	fundic-unique
cg08131534	-0.0839639	chr1	18444036	18444037	0.014082	Distal Intergenic	-123940	TMPRSS15	transmembrane serine protease 15	fundic-unique
cg17486775	-0.0839991	chr16	69321186	69321187	0.0144354	Distal Intergenic	-33502	SMYD2	SET and MYND domain containing 2	fundic-unique
cg09355828	-0.084069	chr13	74778288	74778289	0.0249375	Exon (NM_001206380/510157, exon 8 of 26)	11387	SLC12A5	solute carrier family 12 member 5	fundic-unique
cg03233196	-0.0842078	chr3	75135142	75135143	0.0197525	Exon (NM_001192108/538844, exon 19 of 25)	157563	LRRC40	leucine rich repeat containing 40	fundic-unique
cg05932603	-0.0842738	chr3	78407485	78407486	0.0410759	Promoter (4-5kb)	-4417	MIER1	MIER1 transcriptional regulator	fundic-unique
cg09449128	-0.0843315	chr3	82474908	82474909	0.0414467	Distal Intergenic	-266748	ALG6	ALG6 alpha-1,3-glucosyltransferase	fundic-unique
cg26251396	-0.0846949	chr11	18786867	18786868	0.0116985	Distal Intergenic	-26498	CRIM1	cysteine rich transmembrane BMP regulator 1	shared
cg00820579	-0.0847057	chr4	13118495	13118496	0.00991021	Exon (NM_001046516/613724, exon 4 of 16)	56361	DYNC1I1	dynein cytoplasmic 1 intermediate chain 1	shared
cg27230947	-0.084723	chr3	101415030	101415031	0.0124292	Intron (NM_001076941/616005, intron 2 of 14)	59971	TMEM53	transmembrane protein 53	shared
cg24956693	-0.0848545	chr5	28145852	28145853	0.0181003	Exon (NM_001193102/537277, exon 2 of 26)	28632	SCN8A	sodium voltage-gated channel alpha subunit 8	shared
cg25789800	-0.0849713	chr18	42534389	42534390	0.0298055	Distal Intergenic	-325952	ZNF507	zinc finger protein 507	fundic-unique
cg01187271	-0.0850687	chr3	101647537	101647538	0.0130011	Intron (NM_001076941/616005, intron 1 of 14)	5071	RNF220	ring finger protein 220	fundic-unique
cg09706290	-0.0851148	chr4	5611178	5611179	0.0183637	Distal Intergenic	-34456	IKZF1	IKAROS family zinc finger 1	shared
cg14880389	-0.0854626	chr5	108749404	108749405	0.0426158	Distal Intergenic	97243	HDHD5	haloacid dehalogenase like hydrolase domain containing 5	fundic-unique
cg02197333	-0.085631	chr1	77479563	77479564	0.0119419	Exon (NM_001191337/615335, exon 4 of 14)	209026	TP63	tumor protein p63	shared
cg26743515	-0.0858156	chr17	59800286	59800287	0.0443356	Distal Intergenic	-469047	TBX5	T-box transcription factor 5	fundic-unique
cg26270728	-0.0859837	chr25	30157473	30157474	0.0119546	Distal Intergenic	-593689	GALNT17	polypeptide N-acetylgalactosaminyltransferase 17	shared
cg27306452	-0.0863002	chr18	40891114	40891115	0.0128531	Distal Intergenic	348264	URI1	URI1 prefoldin like chaperone	shared
cg00049527	-0.0863421	chr1	26169420	26169421	0.0149426	Exon (NM_001192888/536815, exon 20 of 31)	1083959	ROBO1	roundabout guidance receptor 1	fundic-unique
cg27078219	-0.0864315	chr11	64633423	64633424	0.0228017	Distal Intergenic	-175235	MEIS1	Meis homeobox 1	fundic-unique
cg00271378	-0.0865335	chr21	43952888	43952889	0.0190908	Distal Intergenic	463265	EGLN3	egl-9 family hypoxia inducible factor 3	shared
cg08209397	-0.086545	chr24	55408562	55408563	0.00595452	Distal Intergenic	572350	TXNL1	thioredoxin like 1	shared
cg15920677	-0.0865759	chr6	98417872	98417873	0.0200628	Distal Intergenic	128256	GPAT3	glycerol-3-phosphate acyltransferase 3	shared
cg07493173	-0.0865945	chr24	31675301	31675302	0.0178569	Intron (NM_001105419/538792, intron 6 of 6)	162390	MIR12051	microRNA mir-12051	fundic-unique
cg16443626	-0.0865954	chr15	33621781	33621782	0.0252744	Distal Intergenic	-19288	BSX	brain specific homeobox	fundic-unique
cg04093430	-0.086782	chr4	43187590	43187591	0.0298984	Distal Intergenic	219631	PHTF2	putative homeodomain transcription factor 2	fundic-unique
cg12904021	-0.0868628	chr12	46298405	46298406	0.0145252	Distal Intergenic	1178247	MZT1	mitotic spindle organizing protein 1	fundic-unique
cg08796800	-0.087064	chrX	49434704	49434705	0.0312482	Distal Intergenic	-141561	TNMD	tenomodulin	shared
cg04762133	-0.0871723	chr3	109792151	109792152	0.0044511	Exon (NM_001001133/406231, exon 7 of 19)	57863	LOC100138302	magnesium transporter 1-like pseudogene	fundic-unique
cg16547398	-0.0872048	chr15	27318631	27318632	0.0470294	Distal Intergenic	112285	BUD13	BUD13 homolog	shared
cg03291761	-0.0873466	chr21	62191328	62191329	0.019396	Distal Intergenic	549266	VRK1	VRK serine/threonine kinase 1	fundic-unique
cg12695436	-0.0873956	chr4	69467355	69467356	0.0248274	Distal Intergenic	188074	SNX10	sorting nexin 10	fundic-unique
cg23239387	-0.0879719	chr8	108206035	108206036	0.0173217	Distal Intergenic	628309	BRINP1	BMP/retinoic acid inducible neural specific 1	fundic-unique
cg06391284	-0.0879948	chr21	44264945	44264946	0.0106245	Distal Intergenic	151208	EGLN3	egl-9 family hypoxia inducible factor 3	fundic-unique
cg26223723	-0.0880152	chr7	79311078	79311079	0.0417701	Distal Intergenic	-1045489	MIR2462	microRNA mir-2462	fundic-unique
cg27343801	-0.0882415	chr18	53443912	53443913	0.0496635	Exon (NM_001206109/537783, exon 4 of 4)	-23461	NANOS2	nanos C2HC-type zinc finger 2	fundic-unique
cg21898068	-0.0890378	chr29	34601950	34601951	0.0413267	Intron (NM_001017949/534414, intron 3 of 6)	392541	NTM	neurotrimin	shared
cg11011976	-0.0890991	chr11	54831210	54831211	0.0119158	Intron (NM_001102110/NM_001102110, intron 7 of 7)	-380285	LRRTM1	leucine rich repeat transmembrane neuronal 1	fundic-unique
cg15214658	-0.0892792	chr22	45517866	45517867	0.0117407	Distal Intergenic	-22898	WNT5A	Wnt family member 5A	fundic-unique
cg23487071	-0.0894379	chr3	24604677	24604678	0.0138049	Distal Intergenic	-396046	SPAG17	sperm associated antigen 17	fundic-unique
cg19898504	-0.0896328	chr1	131753991	131753992	0.0356162	Distal Intergenic	-381355	SOX14	SRY-box transcription factor 14	fundic-unique
cg02582875	-0.0896369	chr15	59934158	59934159	0.0130907	Distal Intergenic	801884	KCNA4	potassium voltage-gated channel subfamily A member 4	fundic-unique
cg04310096	-0.0896824	chr29	30435646	30435647	0.0284397	Distal Intergenic	-83306	KIRREL3	kirre like nephrin family adhesion molecule 3	fundic-unique
cg05473648	-0.0897575	chr29	16596052	16596053	0.0410921	Promoter (<=1kb)	-9	MIR708	microRNA mir-708	fundic-unique
cg19261941	-0.0898392	chr8	36589735	36589736	0.00803671	Distal Intergenic	-505587	DMAC1	distal membrane arm assembly component 1	fundic-unique
cg10736991	-0.0898969	chr2	21453344	21453345	0.0311455	Distal Intergenic	-234861	ATP5MC3	ATP synthase membrane subunit c locus 3	shared
cg19834200	-0.0899317	chr13	80780516	80780517	0.00847677	Distal Intergenic	710366	BCAS1	brain enriched myelin associated protein 1	fundic-unique
cg18485153	-0.0899702	chr3	101646112	101646113	0.00767361	Intron (NM_001076941/616005, intron 1 of 14)	6496	RNF220	ring finger protein 220	fundic-unique
cg03122810	-0.0899941	chr24	1394328	1394329	0.0342981	Distal Intergenic	-364989	ATP9B	ATPase phospholipid transporting 9B (putative)	fundic-unique
cg00658982	-0.0902802	chr17	46714903	46714904	0.0312488	Distal Intergenic	47203	PIWIL1	piwi like RNA-mediated gene silencing 1	shared
cg20360144	-0.0904623	chr3	55816846	55816847	0.018075	Distal Intergenic	-616262	PKN2	protein kinase N2	shared
cg25863103	-0.0905176	chr21	11433141	11433142	0.0136589	Distal Intergenic	-863688	NR2F2	nuclear receptor subfamily 2 group F member 2	shared
cg26644063	-0.090569	chr13	16465036	16465037	0.010159	Exon (NM_001205956/528635, exon 5 of 20)	61331	SFMBT2	Scm like with four mbt domains 2	shared
cg17199893	-0.0906079	chr19	37905831	37905832	0.0396292	Promoter (<=1kb)	-65	MIR2886	microRNA mir-2886	shared
cg11465136	-0.090633	chr24	14579676	14579677	0.0241661	Distal Intergenic	-537348	PIK3C3	phosphatidylinositol 3-kinase catalytic subunit type 3	shared
cg04348533	-0.0906838	chr7	89824566	89824567	0.00978039	Distal Intergenic	128978	CETN3	centrin 3	fundic-unique
cg05638201	-0.0910501	chr23	46728678	46728679	0.0303143	Distal Intergenic	-638647	EEF1E1	eukaryotic translation elongation factor 1 epsilon 1	shared
cg26521800	-0.0912001	chr12	46259106	46259107	0.0224622	Distal Intergenic	1217546	MZT1	mitotic spindle organizing protein 1	fundic-unique
cg21103567	-0.0913581	chr7	12332753	12332754	0.0306612	Intron (NM_001075129/282648, intron 24 of 46)	-24099	MIR12000	microRNA mir-12000	fundic-unique
cg15647667	-0.0915977	chr21	9682437	9682438	0.0181475	Distal Intergenic	887016	NR2F2	nuclear receptor subfamily 2 group F member 2	fundic-unique
cg26868443	-0.091742	chr21	47515653	47515654	0.0241661	Distal Intergenic	-115386	SLC25A21	solute carrier family 25 member 21	fundic-unique
cg26258498	-0.0917715	chr25	30168700	30168701	0.00949314	Distal Intergenic	-604916	GALNT17	polypeptide N-acetylgalactosaminyltransferase 17	shared
cg02593513	-0.0918299	chr15	61313877	61313878	0.00985193	Intron (NM_001076929/540914, intron 2 of 5)	51695	MPPED2	metallophosphoesterase domain containing 2	fundic-unique
cg06832823	-0.0919451	chr8	108638198	108638199	0.0219939	Exon (NM_001015669/538990, exon 8 of 8)	196146	BRINP1	BMP/retinoic acid inducible neural specific 1	fundic-unique
cg23739193	-0.0921085	chr7	77856296	77856297	0.0259696	Distal Intergenic	246811	MIR8549	microRNA mir-8549	fundic-unique
cg20049845	-0.0923483	chr28	31452580	31452581	0.0474161	Distal Intergenic	-463694	COMTD1	catechol-O-methyltransferase domain containing 1	shared
cg14050475	-0.0923638	chr11	43832894	43832895	0.010191	Distal Intergenic	72566	PEX13	peroxisomal biogenesis factor 13	fundic-unique
cg03822661	-0.0924279	chr3	100468264	100468265	0.0337901	Intron (NM_001038088/512427, intron 7 of 15)	20796	NASP	nuclear autoantigenic sperm protein	fundic-unique
cg24830580	-0.0925212	chr21	37370539	37370540	0.00595452	Distal Intergenic	-491915	NOVA1	NOVA alternative splicing regulator 1	fundic-unique
cg02865946	-0.0928789	chr11	98985318	98985319	0.0277897	Promoter (<=1kb)	42	MIR219B	microRNA mir-219b	shared
cg01137610	-0.0930273	chr14	29672998	29672999	0.00691067	Distal Intergenic	351835	ARMC1	armadillo repeat containing 1	fundic-unique
cg01952529	-0.0931852	chr21	44040101	44040102	0.0256035	Distal Intergenic	376052	EGLN3	egl-9 family hypoxia inducible factor 3	fundic-unique
cg19115789	-0.0932289	chrX	127346439	127346440	0.0166487	Exon (NM_001192739/532784, exon 3 of 3)	36830	GRPR	gastrin releasing peptide receptor	fundic-unique
cg03848010	-0.0933661	chr15	34736240	34736241	0.00772363	3' UTR	43713	KCNC1	potassium voltage-gated channel subfamily C member 1	shared
cg05765439	-0.0936238	chr1	62598618	62598619	0.047462	Distal Intergenic	168516	MIR2285DE	microRNA mir-2285de	shared
cg06504953	-0.0937858	chr7	38002871	38002872	0.0374601	Exon (NM_001192713/531968, exon 7 of 10)	2420	RNF44	ring finger protein 44	shared
cg05004394	-0.0938268	chr10	66153217	66153218	0.018075	Distal Intergenic	369044	BMP4	bone morphogenetic protein 4	shared
cg02172466	-0.0941352	chr16	42948717	42948718	0.021428	Distal Intergenic	159736	PEX14	peroxisomal biogenesis factor 14	fundic-unique
cg04597648	-0.0943556	chr14	48416613	48416614	0.0368991	Distal Intergenic	-266444	TRPS1	transcriptional repressor GATA binding 1	shared
cg21920032	-0.0945541	chr10	89856427	89856428	0.0259732	Distal Intergenic	-638403	NRXN3	neurexin 3	fundic-unique
cg13842225	-0.0945647	chr24	46066498	46066499	0.0122796	Distal Intergenic	153088	C24H18orf25	chromosome 24 C18orf25 homolog	fundic-unique
cg22189511	-0.0946846	chr3	47435069	47435070	0.0106245	Distal Intergenic	-695314	PTBP2	polypyrimidine tract binding protein 2	fundic-unique
cg11723266	-0.0946913	chr21	43273535	43273536	0.0208277	Distal Intergenic	-118893	MIR6522	microRNA mir-6522	fundic-unique
cg14518260	-0.0947062	chr28	13519949	13519950	0.0181022	Distal Intergenic	-35294	CSGALNACT2	chondroitin sulfate N-acetylgalactosaminyltransferase 2	shared
cg20376754	-0.0949624	chr6	30695928	30695929	0.0381729	Distal Intergenic	20886	ATOH1	atonal bHLH transcription factor 1	fundic-unique
cg10355209	-0.0953256	chr23	46591044	46591045	0.0149426	Distal Intergenic	-776281	EEF1E1	eukaryotic translation elongation factor 1 epsilon 1	shared
cg25594894	-0.0955487	chr8	91433208	91433209	0.0134999	Exon (NM_001191535/100295209, exon 3 of 9)	78785	GRIN3A	glutamate ionotropic receptor NMDA type subunit 3A	fundic-unique
cg20712449	-0.0959004	chr28	17919684	17919685	0.020673	Distal Intergenic	331525	CABCOCO1	ciliary associated calcium binding coiled-coil 1	shared
cg12916599	-0.0963323	chr1	24629789	24629790	0.025339	Distal Intergenic	-1662958	RBM11	RNA binding motif protein 11	fundic-unique
cg02228056	-0.0965845	chr24	31675176	31675177	0.00591197	Intron (NM_001105419/538792, intron 6 of 6)	162265	MIR12051	microRNA mir-12051	fundic-unique
cg14794009	-0.0967893	chr2	87365867	87365868	0.0127527	Distal Intergenic	673863	SATB2	SATB homeobox 2	fundic-unique
cg05666493	-0.0970717	chr17	66801348	66801349	0.017554	Distal Intergenic	528777	PITPNB	phosphatidylinositol transfer protein beta	fundic-unique
cg15430884	-0.097359	chr8	27786915	27786916	0.021028	Distal Intergenic	-540464	CNTLN	centlein	fundic-unique
cg06579027	-0.0973643	chr5	111014429	111014430	0.00629398	Distal Intergenic	-59480	RPS19BP1	ribosomal protein S19 binding protein 1	shared
cg08683365	-0.097401	chr21	51635204	51635205	0.0219421	Intron (NM_001081610/539366, intron 3 of 3)	306165	LRFN5	leucine rich repeat and fibronectin type III domain containing 5	fundic-unique
cg26423362	-0.0976391	chr21	43343235	43343236	0.0125597	Distal Intergenic	-49193	MIR6522	microRNA mir-6522	fundic-unique
cg13166264	-0.0977268	chr22	21593041	21593042	0.0138049	Intron (NM_174841/317697, intron 44 of 60)	-186777	BHLHE40	basic helix-loop-helix family member e40	shared
cg03925327	-0.0978483	chr10	13620347	13620348	0.014082	Exon (NM_001206145/511279, exon 4 of 4)	75801	SMAD6	SMAD family member 6	fundic-unique
cg06408742	-0.0979657	chr3	31306332	31306333	0.00978039	Promoter (5-6kb)	-5180	KCND3	potassium voltage-gated channel subfamily D member 3	fundic-unique
cg27181007	-0.0980566	chr3	101493779	101493780	0.00696854	Intron (NM_001076941/616005, intron 2 of 14)	138720	TMEM53	transmembrane protein 53	fundic-unique
cg19314788	-0.0981759	chr11	76125580	76125581	0.0358949	Distal Intergenic	-552872	KLHL29	kelch like family member 29	fundic-unique
cg20412711	-0.0981796	chr24	31579661	31579662	0.00863325	Intron (NM_001105419/538792, intron 4 of 6)	66750	MIR12051	microRNA mir-12051	shared
cg10354132	-0.0982447	chr7	79056155	79056156	0.00829427	Distal Intergenic	-1300412	MIR2462	microRNA mir-2462	fundic-unique
cg09899974	-0.0983929	chr3	101462373	101462374	0.0478163	Intron (NM_001076941/616005, intron 2 of 14)	107314	TMEM53	transmembrane protein 53	fundic-unique
cg22668960	-0.0987512	chr15	33548300	33548301	0.0112956	Intron (NM_001038208/615337, intron 3 of 8)	45561	JHY	junctional cadherin complex regulator	fundic-unique
cg13766016	-0.0988176	chr7	92884875	92884876	0.0327735	Distal Intergenic	-167429	NR2F1	nuclear receptor subfamily 2 group F member 1	shared
cg20168721	-0.098898	chr4	72296543	72296544	0.0166487	Intron (NM_001191131/523645, intron 29 of 30)	45203	SRI	sorcin	shared
cg14244296	-0.0991724	chr24	31675186	31675187	0.00863325	Intron (NM_001105419/538792, intron 6 of 6)	162275	MIR12051	microRNA mir-12051	fundic-unique
cg14343580	-0.0992406	chr24	24286621	24286622	0.0192776	Distal Intergenic	-98379	KLHL14	kelch like family member 14	fundic-unique
cg11979243	-0.0992507	chr3	82663032	82663033	0.0134057	Distal Intergenic	189271	ATG4C	autophagy related 4C cysteine peptidase	fundic-unique
cg20786720	-0.0992739	chr18	21889207	21889208	0.00991062	Distal Intergenic	-31927	AKTIP	AKT interacting protein	shared
cg15666977	-0.0994257	chr7	87391660	87391661	0.0289425	Distal Intergenic	-323855	CCNH	cyclin H	fundic-unique
cg08460572	-0.0995682	chr7	78329185	78329186	0.0106245	Distal Intergenic	719700	MIR8549	microRNA mir-8549	fundic-unique
cg02161890	-0.100266	chr20	42881249	42881250	0.0269024	Distal Intergenic	-526491	CDH6	cadherin 6	fundic-unique
cg18926054	-0.100343	chr8	54594251	54594252	0.00659646	Distal Intergenic	377340	PSAT1	phosphoserine aminotransferase 1	shared
cg21335694	-0.100398	chr12	46123277	46123278	0.00985193	Distal Intergenic	1353375	MZT1	mitotic spindle organizing protein 1	fundic-unique
cg01847983	-0.100483	chr11	76561018	76561019	0.00863325	Distal Intergenic	-837078	MIR2285AF-1	microRNA mir-2285af-1	fundic-unique
cg17942609	-0.100497	chr28	31829045	31829046	0.0375984	Distal Intergenic	-840159	COMTD1	catechol-O-methyltransferase domain containing 1	shared
cg05167834	-0.100544	chr24	47035571	47035572	0.0145736	Distal Intergenic	-163713	IER3IP1	immediate early response 3 interacting protein 1	fundic-unique
cg07333541	-0.101146	chr16	21527279	21527280	0.0140065	Distal Intergenic	-210701	RRP15	ribosomal RNA processing 15 homolog	fundic-unique
cg27556492	-0.101254	chr16	21510680	21510681	0.03487	Distal Intergenic	-227300	RRP15	ribosomal RNA processing 15 homolog	fundic-unique
cg07646428	-0.101359	chr7	70367391	70367392	0.0208142	Intron (NM_001192916/537712, intron 10 of 15)	327081	EBF1	EBF transcription factor 1	shared
cg06734419	-0.101405	chr20	17331492	17331493	0.0384606	Distal Intergenic	-252876	KIF2A	kinesin family member 2A	fundic-unique
cg18271715	-0.101513	chr7	92879807	92879808	0.0120056	Distal Intergenic	-172497	NR2F1	nuclear receptor subfamily 2 group F member 1	shared
cg23001333	-0.10172	chr2	109669922	109669923	0.0283966	Exon (NM_001083441/520192, exon 3 of 4)	8074	EPHA4	EPH receptor A4	shared
cg23527723	-0.101807	chr21	18941400	18941401	0.00863325	Intron (NM_001206483/539126, intron 12 of 16)	318796	NTRK3	neurotrophic receptor tyrosine kinase 3	fundic-unique
cg04283340	-0.101885	chr8	27667966	27667967	0.0104287	Distal Intergenic	-421515	CNTLN	centlein	shared
cg18301535	-0.102156	chr10	30654930	30654931	0.0328943	Distal Intergenic	-214781	AQR	aquarius intron-binding spliceosomal factor	shared
cg05906698	-0.102327	chr8	30296555	30296556	0.0166487	Distal Intergenic	444102	NFIB	nuclear factor I B	fundic-unique
cg22670250	-0.102332	chr21	10538466	10538467	0.0361832	Distal Intergenic	30987	NR2F2	nuclear receptor subfamily 2 group F member 2	fundic-unique
cg20785169	-0.102974	chr9	56936567	56936568	0.0171232	Exon (NM_001192726/538797, exon 10 of 17)	185259	EPHA7	EPH receptor A7	fundic-unique
cg13893024	-0.103181	chrX	83086560	83086561	0.0106255	Exon (NM_001244127/280675, exon 7 of 8)	208346	AR	androgen receptor	fundic-unique
cg08784982	-0.103203	chr18	19386657	19386658	0.0116274	Distal Intergenic	173704	SALL1	spalt like transcription factor 1	fundic-unique
cg11152798	-0.103345	chr10	8966843	8966844	0.00703964	Distal Intergenic	-81755	TBCA	tubulin folding cofactor A	fundic-unique
cg16130810	-0.103986	chr21	63132962	63132963	0.0251106	Distal Intergenic	-1374600	CCNK	cyclin K	fundic-unique
cg18467615	-0.104005	chr21	59940234	59940235	0.0175105	Distal Intergenic	59173	DICER1	dicer 1, ribonuclease III	shared
cg09916026	-0.104208	chr26	14083934	14083935	0.035411	Distal Intergenic	8053	HHEX	hematopoietically expressed homeobox	shared
cg10276377	-0.105018	chr16	19287261	19287262	0.0159676	Intron (NM_001191425/100296635, intron 36 of 70)	468415	KCTD3	potassium channel tetramerization domain containing 3	shared
cg03948541	-0.105029	chr3	65268846	65268847	0.0127527	Distal Intergenic	-398616	ADGRL4	adhesion G protein-coupled receptor L4	fundic-unique
cg07934123	-0.105191	chr27	32642696	32642697	0.0240414	Distal Intergenic	-335992	ZNF703	zinc finger protein 703	shared
cg20967318	-0.105701	chrX	20825230	20825231	0.0309546	Distal Intergenic	-358041	MIR2484	microRNA mir-2484	fundic-unique
cg22152658	-0.106231	chr23	37912809	37912810	0.033218	Distal Intergenic	188917	MBOAT1	membrane bound O-acyltransferase domain containing 1	fundic-unique
cg04905851	-0.106404	chr24	31584799	31584800	0.0145789	Intron (NM_001105419/538792, intron 4 of 6)	71888	MIR12051	microRNA mir-12051	shared
cg27192328	-0.106579	chrX	119433862	119433863	0.0410921	Intron (NM_001034333/508861, intron 3 of 5)	1116	SAT1	spermidine/spermine N1-acetyltransferase 1	fundic-unique
cg24533228	-0.106635	chr8	90991817	90991818	0.0350224	Exon (NM_001192403/515209, exon 3 of 8)	128461	MRPL50	mitochondrial ribosomal protein L50	shared
cg11208231	-0.106755	chr14	29278562	29278563	0.00595452	Distal Intergenic	154207	MIR124A-2	microRNA mir-124a-2	shared
cg19716020	-0.106986	chr18	41875458	41875459	0.014813	Distal Intergenic	-180248	MIR2899	microRNA mir-2899	fundic-unique
cg24774862	-0.107107	chr22	30341176	30341177	0.0202315	Intron (NM_001083689/515903, intron 1 of 17)	46826	FOXP1	forkhead box P1	fundic-unique
cg15714292	-0.107306	chr1	131884162	131884163	0.0149426	Distal Intergenic	323099	IL20RB	interleukin 20 receptor subunit beta	fundic-unique
cg07537139	-0.10757	chr8	108667186	108667187	0.0048701	Exon (NM_001015669/538990, exon 7 of 8)	167158	BRINP1	BMP/retinoic acid inducible neural specific 1	shared
cg25211765	-0.107588	chr21	43802851	43802852	0.0116274	Distal Intergenic	410423	MIR6522	microRNA mir-6522	shared
cg17849833	-0.10765	chr11	27015337	27015338	0.0499031	Intron (NM_001105641/786620, intron 3 of 10)	243624	CAMKMT	calmodulin-lysine N-methyltransferase	fundic-unique
cg20843173	-0.107829	chr12	46166183	46166184	0.00972578	Distal Intergenic	1310469	MZT1	mitotic spindle organizing protein 1	shared
cg24314564	-0.108997	chr1	78375869	78375870	0.00835474	Distal Intergenic	-206577	TPRG1	tumor protein p63 regulated 1	shared
cg26701034	-0.109398	chr23	23515402	23515403	0.0168458	Distal Intergenic	140161	TFAP2B	transcription factor AP-2 beta	fundic-unique
cg20149366	-0.109951	chr26	6899499	6899500	0.00929271	3' UTR	-50195	DKK1	dickkopf WNT signaling pathway inhibitor 1	fundic-unique
cg12081801	-0.110125	chr9	60776708	60776709	0.00659646	Exon (NM_001192828/541106, exon 2 of 7)	14114	RRAGD	Ras related GTP binding D	shared
cg22223787	-0.110355	chr15	44294712	44294713	0.0174314	Intron (NM_001075895/527152, intron 1 of 3)	9057	LMO1	LIM domain only 1	fundic-unique
cg03972287	-0.110473	chr27	22795732	22795733	0.0153926	Distal Intergenic	546715	MIR383	microRNA mir-383	fundic-unique
cg03678271	-0.111444	chr24	30165563	30165564	0.017467	Distal Intergenic	151187	AQP4	aquaporin 4	shared
cg21329093	-0.111646	chr5	11037743	11037744	0.0223428	Distal Intergenic	366048	ACSS3	acyl-CoA synthetase short chain family member 3	shared
cg10739156	-0.112037	chrX	119433826	119433827	0.0226598	Intron (NM_001034333/508861, intron 3 of 5)	1152	SAT1	spermidine/spermine N1-acetyltransferase 1	fundic-unique
cg09071556	-0.113656	chr26	6896187	6896188	0.00595452	Distal Intergenic	-46883	DKK1	dickkopf WNT signaling pathway inhibitor 1	fundic-unique
cg13686952	-0.113735	chr19	40133272	40133273	0.010288	Intron (NM_001081613/540676, intron 7 of 7)	28910	GRB7	growth factor receptor bound protein 7	fundic-unique
cg11212378	-0.113793	chr9	51827366	51827367	0.0145252	Distal Intergenic	-668946	MMS22L	MMS22 like, DNA repair protein	fundic-unique
cg03257878	-0.11381	chr15	26067744	26067745	0.01903	Intron (NM_001038558/529873, intron 1 of 8)	3312	CADM1	cell adhesion molecule 1	shared
cg14797308	-0.11384	chr3	1367480	1367481	0.00835474	Promoter (<=1kb)	-187	POU2F1	POU class 2 homeobox 1	shared
cg00786827	-0.114832	chr11	105015537	105015538	0.0226598	Distal Intergenic	-71422	RXRA	retinoid X receptor alpha	fundic-unique
cg01337143	-0.116264	chr1	67255882	67255883	0.0257817	Distal Intergenic	134283	SLC49A4	solute carrier family 49 member 4	fundic-unique
cg03745994	-0.117045	chr5	93266742	93266743	0.0453745	Intron (NM_001046337/532870, intron 1 of 4)	2136	LMO3	LIM domain only 3	fundic-unique
cg10570203	-0.117135	chr11	64246376	64246377	0.0439713	Distal Intergenic	-562282	MEIS1	Meis homeobox 1	shared
cg12962778	-0.117373	chr5	25693490	25693491	0.00595452	Exon (NM_001206001/540045, exon 2 of 8)	6483	ZNF385A	zinc finger protein 385A	shared
cg22558745	-0.117799	chr3	61236981	61236982	0.0290628	Distal Intergenic	1070279	TTLL7	tubulin tyrosine ligase like 7	shared
cg09900220	-0.117837	chr15	44336783	44336784	0.0234286	Distal Intergenic	29677	MIR2285BX	microRNA mir-2285bx	fundic-unique
cg22803055	-0.118546	chr18	41846704	41846705	0.0193298	Distal Intergenic	-209002	MIR2899	microRNA mir-2899	shared
cg12780461	-0.1187	chr24	17767202	17767203	0.0256341	Distal Intergenic	-1738449	CELF4	CUGBP Elav-like family member 4	shared
cg17140704	-0.11905	chr29	42871848	42871849	0.0442475	Exon (NM_001192922/537808, exon 20 of 22)	83868	NRXN2	neurexin 2	shared
cg25581768	-0.120302	chr21	44029234	44029235	0.0250134	Distal Intergenic	386919	EGLN3	egl-9 family hypoxia inducible factor 3	fundic-unique
cg16750853	-0.12079	chr12	46898495	46898496	0.0261752	Distal Intergenic	578157	MZT1	mitotic spindle organizing protein 1	shared
cg24163411	-0.123259	chr3	104812348	104812349	0.0132745	Distal Intergenic	111326	EDN2	endothelin 2	fundic-unique
cg18683707	-0.123305	chr7	60772980	60772981	0.0259696	Exon (NM_001192045/504992, exon 3 of 3)	3792	IL17B	interleukin 17B	fundic-unique
cg14136831	-0.124516	chr20	42216144	42216145	0.00530301	Exon (NM_001034640/537946, exon 11 of 12)	138614	CDH6	cadherin 6	shared
cg09622321	-0.125247	chr4	52694351	52694352	0.0325429	Distal Intergenic	412013	TFEC	transcription factor EC	shared
cg15469181	-0.125526	chr21	51632828	51632829	0.0130011	Intron (NM_001081610/539366, intron 3 of 3)	303789	LRFN5	leucine rich repeat and fibronectin type III domain containing 5	shared
cg26659992	-0.127962	chr3	61161095	61161096	0.00766693	Distal Intergenic	994393	TTLL7	tubulin tyrosine ligase like 7	shared
cg03121178	-0.128287	chr21	36714312	36714313	0.0173217	Distal Intergenic	164312	NOVA1	NOVA alternative splicing regulator 1	shared
cg22202865	-0.12861	chr18	32997216	32997217	0.0283812	Distal Intergenic	-224236	CDH11	cadherin 11	fundic-unique
cg02754349	-0.12906	chr18	32630949	32630950	0.0442475	Distal Intergenic	142031	CDH11	cadherin 11	shared
cg11138320	-0.129323	chr1	118580150	118580151	0.00877351	Exon (NM_001193047/614786, exon 2 of 6)	83028	WWTR1	WW domain containing transcription regulator 1	shared
cg19522352	-0.129701	chr7	92402115	92402116	0.0464441	Distal Intergenic	-650189	NR2F1	nuclear receptor subfamily 2 group F member 1	shared
cg09424904	-0.129728	chr12	46350639	46350640	0.0236041	Distal Intergenic	1126013	MZT1	mitotic spindle organizing protein 1	shared
cg22940406	-0.130468	chr1	26157945	26157946	0.00937907	Exon (NM_001192888/536815, exon 23 of 31)	1095434	ROBO1	roundabout guidance receptor 1	shared
cg12053353	-0.131233	chr24	17783382	17783383	0.0374675	Distal Intergenic	-1722269	CELF4	CUGBP Elav-like family member 4	fundic-unique
cg18631984	-0.132422	chr16	56623370	56623371	0.0313887	Exon (NM_001205928/526409, exon 4 of 21)	13910	TNR	tenascin R	fundic-unique
cg27167692	-0.136395	chr4	53821551	53821552	0.00629398	Intron (NM_001205569/505502, intron 8 of 16)	255347	FOXP2	forkhead box P2	fundic-unique
cg21853614	-0.136405	chr16	74682531	74682532	0.0232042	Distal Intergenic	-460008	PLXNA2	plexin A2	fundic-unique
cg24332529	-0.143603	chr17	70460175	70460176	0.0241661	Distal Intergenic	-43399	YWHAH	tyrosine 3-monooxygenase/tryptophan 5-monooxygenase activation protein eta	fundic-unique
cg11352219	-0.144604	chr12	46350687	46350688	0.015823	Distal Intergenic	1125965	MZT1	mitotic spindle organizing protein 1	shared
cg24998454	-0.146229	chr21	36714293	36714294	0.021025	Distal Intergenic	164331	NOVA1	NOVA alternative splicing regulator 1	fundic-unique
cg02162827	-0.150284	chr29	28690837	28690838	0.00971572	Distal Intergenic	-26520	MIR2285R	microRNA mir-2285r	shared
cg22669570	-0.152232	chr24	10859221	10859222	0.0287208	Exon (NM_001192904/537324, exon 2 of 11)	54938	CDH7	cadherin 7	shared

## Sheet: LN_DMP
CpG	Mean Δβ	chr	start	end	FDR	annotation	distanceToTSS	SYMBOL	GENENAME	Shared or unique
cg07975023	0.188818	chr17	39758266	39758267	0.000985905	Distal Intergenic	-28515	RAPGEF2	Rap guanine nucleotide exchange factor 2	LN-unique
cg13702222	0.186242	chr1	115462347	115462348	0.00268637	Promoter (<=1kb)	-760	MBNL1	muscleblind like splicing regulator 1	LN-unique
cg03742417	0.185464	chr1	115462739	115462740	0.00216224	Promoter (1-2kb)	-1152	MBNL1	muscleblind like splicing regulator 1	LN-unique
cg18441511	0.181912	chr1	155455384	155455385	0.00339317	Intron (NM_001102040/516952, intron 9 of 10)	69780	SATB1	SATB homeobox 1	LN-unique
cg22199101	0.17864	chr23	9576458	9576459	0.00215221	Intron (NM_001192862/535704, intron 5 of 10)	95700	FKBP5	FKBP prolyl isomerase 5	shared
cg23133047	0.173472	chr21	41776189	41776190	0.00306079	Distal Intergenic	-125950	STRN3	striatin 3	LN-unique
cg15214933	0.172972	chr10	70615496	70615497	0.00662064	Intron (NM_001256581/531515, intron 11 of 23)	22775	ARID4A	AT-rich interaction domain 4A	LN-unique
cg04568616	0.166151	chr8	61133044	61133045	0.0032372	Distal Intergenic	-76393	ZCCHC7	zinc finger CCHC-type containing 7	shared
cg07934336	0.164536	chr1	81294864	81294865	0.00228529	Intron (NM_001034776/615156, intron 1 of 8)	6582	TRA2B	transformer 2 beta homolog	LN-unique
cg19195272	0.164214	chr4	91975936	91975937	0.0290864	Intron (NM_205784/404098, intron 10 of 23)	101995	SND1	staphylococcal nuclease and tudor domain containing 1	LN-unique
cg08310277	0.163796	chrX	79131543	79131544	0.00116718	Exon (NM_001098070/532053, exon 2 of 22)	3668	OGT	O-linked N-acetylglucosamine (GlcNAc) transferase	LN-unique
cg07679770	0.160628	chr12	52942742	52942743	0.00696391	Distal Intergenic	39635	MIR2284S	microRNA mir-2284s	LN-unique
cg09589160	0.160095	chr8	61107069	61107070	0.00454234	Distal Intergenic	-102368	ZCCHC7	zinc finger CCHC-type containing 7	shared
cg09512303	0.155339	chr11	88608980	88608981	0.00342394	Promoter (1-2kb)	-1785	ID2	inhibitor of DNA binding 2	LN-unique
cg20237663	0.155238	chr13	40454542	40454543	0.00320045	Distal Intergenic	-35705	KIZ	kizuna centrosomal protein	LN-unique
cg17798626	0.153517	chr11	43293676	43293677	0.00177238	Intron (NM_001076121/538680, intron 2 of 4)	16076	BCL11A	BAF chromatin remodeling complex subunit BCL11A	LN-unique
cg04319582	0.152768	chr1	155455526	155455527	0.00121523	Intron (NM_001102040/516952, intron 9 of 10)	69638	SATB1	SATB homeobox 1	LN-unique
cg12543192.2	0.152347	chr19	37870226	37870227	0.0247864	Exon (NM_001191186/783873, exon 2 of 2)	3244	HOXB9	homeobox B9	LN-unique
cg05138458	0.151718	chr18	48563769	48563770	0.00680572	Intron (NM_001192030/504520, intron 6 of 12)	5728	HNRNPL	heterogeneous nuclear ribonucleoprotein L	LN-unique
cg07605328	0.150519	chr2	52241571	52241572	0.0427945	Intron (NM_001076192/539873, intron 2 of 2)	67383	ZEB2	zinc finger E-box binding homeobox 2	shared
cg19078289	0.149175	chr1	115462294	115462295	0.00352548	Promoter (<=1kb)	-707	MBNL1	muscleblind like splicing regulator 1	shared
cg18831293	0.148728	chr9	88420541	88420542	0.000895083	Promoter (<=1kb)	63	ZBTB2	zinc finger and BTB domain containing 2	LN-unique
cg06937549	0.147735	chr7	1698562	1698563	0.00296816	Exon (NM_001193234/541202, exon 5 of 14)	3926	HNRNPH1	heterogeneous nuclear ribonucleoprotein H1	LN-unique
cg04111154	0.147025	chr5	26787604	26787605	0.00177238	Promoter (9-10kb)	-9331	ITGB7	integrin subunit beta 7	LN-unique
cg22089879	0.146491	chr14	25247303	25247304	0.00507549	Intron (NM_001102096/525888, intron 1 of 9)	11292	TOX	thymocyte selection associated high mobility group box	LN-unique
cg09217845	0.144685	chr9	88420548	88420549	0.00143618	Promoter (<=1kb)	56	ZBTB2	zinc finger and BTB domain containing 2	LN-unique
cg23262887	0.143425	chr1	149634091	149634092	0.00626773	Intron (NM_001206014/532989, intron 1 of 10)	16682	DYRK1A	dual specificity tyrosine phosphorylation regulated kinase 1A	LN-unique
cg16872932	0.142821	chr3	101406864	101406865	0.00454279	Intron (NM_001076941/616005, intron 3 of 14)	51805	TMEM53	transmembrane protein 53	shared
cg23675681	0.142299	chr15	28111886	28111887	0.00231333	Distal Intergenic	-118168	BACE1	beta-secretase 1	LN-unique
cg09648629	0.142068	chr1	115462737	115462738	0.00349446	Promoter (1-2kb)	-1150	MBNL1	muscleblind like splicing regulator 1	LN-unique
cg16960148	0.14173	chr1	115462366	115462367	0.00347464	Promoter (<=1kb)	-779	MBNL1	muscleblind like splicing regulator 1	LN-unique
cg24911138	0.141559	chr22	50233740	50233741	0.00228548	Exon (NM_001046374/534216, exon 6 of 25)	8933	RBM5	RNA binding motif protein 5	LN-unique
cg06024069	0.141445	chr24	47268249	47268250	0.00284541	Distal Intergenic	283214	SMAD2	SMAD family member 2	LN-unique
cg00202143	0.141177	chr14	25763831	25763832	0.00456318	Distal Intergenic	274501	CA8	carbonic anhydrase 8	LN-unique
cg26779305	0.137836	chr19	30697370	30697371	0.00514983	Promoter (<=1kb)	15	MIR744	microRNA mir-744	LN-unique
cg04412186	0.137394	chrX	68025214	68025215	0.0384532	Distal Intergenic	-462931	RPS6KA6	ribosomal protein S6 kinase A6	LN-unique
cg00164295	0.13602	chr18	41203425	41203426	0.0047619	Distal Intergenic	660575	URI1	URI1 prefoldin like chaperone	LN-unique
cg22362035	0.135519	chr5	108759155	108759156	0.00773737	Distal Intergenic	87492	HDHD5	haloacid dehalogenase like hydrolase domain containing 5	LN-unique
cg10553618	0.133953	chr2	34461423	34461424	0.00360611	Intron (NM_174039/281122, intron 23 of 25)	78573	DPP4	dipeptidyl peptidase 4	LN-unique
cg05369916	0.132761	chr4	102950208	102950209	0.00284847	Distal Intergenic	71772	FMC1	formation of mitochondrial complex V assembly factor 1 homolog	LN-unique
cg26051365	0.132087	chr24	43439858	43439859	0.00575904	Distal Intergenic	60361	FAM210A	family with sequence similarity 210 member A	LN-unique
cg01444045	0.131904	chr4	29502132	29502133	0.00551754	Distal Intergenic	478043	ITGB8	integrin subunit beta 8	LN-unique
cg06618394	0.131852	chrX	79131582	79131583	0.00163001	Intron (NM_001098070/532053, intron 1 of 21)	3629	OGT	O-linked N-acetylglucosamine (GlcNAc) transferase	LN-unique
cg15584686	0.131559	chr23	51462677	51462678	0.0181641	Intron (NM_001080331/617688, intron 7 of 10)	294459	GMDS	GDP-mannose 4,6-dehydratase	LN-unique
cg06936709	0.131472	chrX	68025208	68025209	0.0297105	Distal Intergenic	-462937	RPS6KA6	ribosomal protein S6 kinase A6	LN-unique
cg15906007.1	0.130971	chr5	110171967	110171968	0.00480394	Exon (NM_001101993/514323, exon 8 of 13)	8185	DDX17	DEAD-box helicase 17	LN-unique
cg09790219	0.129623	chr7	22516429	22516430	0.00311206	Intron (NM_001038042/506059, intron 10 of 20)	32597	ACSL6	acyl-CoA synthetase long chain family member 6	LN-unique
cg15906007.2	0.129611	chr5	110171967	110171968	0.00454458	Exon (NM_001101993/514323, exon 8 of 13)	8185	DDX17	DEAD-box helicase 17	LN-unique
cg09431135	0.129047	chr3	84492109	84492110	0.0306414	Intron (NM_001038209/615371, intron 2 of 10)	128680	NFIA	nuclear factor I A	LN-unique
cg13628250	0.127793	chr3	106767450	106767451	0.0207114	Intron (NM_001143860/506730, intron 7 of 94)	-109789	KIAA0754	KIAA0754 ortholog	LN-unique
cg16045489	0.12704	chr18	51159939	51159940	0.00782223	Distal Intergenic	16849	ZNF574	zinc finger protein 574	shared
cg24174014	0.125736	chrX	79131426	79131427	0.00422626	Exon (NM_001098070/532053, exon 2 of 22)	3785	OGT	O-linked N-acetylglucosamine (GlcNAc) transferase	LN-unique
cg23994088	0.125696	chr4	68898594	68898595	0.00882889	Promoter (<=1kb)	-405	HOXA5	homeobox A5	LN-unique
cg17133467	0.125609	chr2	127543685	127543686	0.0109024	3' UTR	-34918	LDLRAP1	low density lipoprotein receptor adaptor protein 1	LN-unique
cg14044498	0.125227	chr18	23717607	23717608	0.0176899	Distal Intergenic	-35458	MMP2	matrix metallopeptidase 2	LN-unique
cg10546888	0.124836	chr5	110171987	110171988	0.00515021	Exon (NM_001101993/514323, exon 8 of 13)	8165	DDX17	DEAD-box helicase 17	LN-unique
cg01001202	0.124159	chrX	104155066	104155067	0.00598347	Distal Intergenic	321163	MID1IP1	MID1 interacting protein 1	LN-unique
cg13616253	0.1239	chr4	10034500	10034501	0.0041707	Intron (NM_001192301/511754, intron 3 of 6)	-138995	LOC524650	uncharacterized LOC524650	shared
cg16448606	0.12382	chr14	48861256	48861257	0.00224887	Intron (NM_001192913/537652, intron 4 of 5)	178199	TRPS1	transcriptional repressor GATA binding 1	LN-unique
cg13124646	0.123534	chr7	71561409	71561410	0.0418759	Exon (NM_001191139/407140, exon 2 of 2)	-37231	TTC1	tetratricopeptide repeat domain 1	LN-unique
cg06900751	0.12315	chr1	155455417	155455418	0.00124958	Intron (NM_001102040/516952, intron 9 of 10)	69747	SATB1	SATB homeobox 1	LN-unique
cg12779166	0.121547	chr16	42942462	42942463	0.00483661	Distal Intergenic	165991	PEX14	peroxisomal biogenesis factor 14	shared
cg07672598	0.121399	chr18	18900707	18900708	0.00352548	Distal Intergenic	-39729	NKD1	NKD inhibitor of WNT signaling pathway 1	LN-unique
cg20728571	0.120788	chrX	104155106	104155107	0.00428427	Distal Intergenic	321123	MID1IP1	MID1 interacting protein 1	LN-unique
cg01393027	0.12078	chr18	18789820	18789821	0.00224669	Distal Intergenic	-23103	BRD7	bromodomain containing 7	LN-unique
cg23194329	0.120155	chr11	43301413	43301414	0.00242057	Intron (NM_001076121/538680, intron 2 of 4)	8339	BCL11A	BAF chromatin remodeling complex subunit BCL11A	LN-unique
cg00640255	0.120087	chr27	33461692	33461693	0.00177238	Intron (NM_001075595/513054, intron 9 of 23)	1152	MIR2400	microRNA mir-2400	LN-unique
cg14009688	0.119743	chr4	98475986	98475987	0.0185126	Distal Intergenic	-97645	CALD1	caldesmon 1	LN-unique
cg07608009	0.119734	chr4	68899171	68899172	0.0110852	Promoter (<=1kb)	172	HOXA5	homeobox A5	LN-unique
cg13607151	0.119505	chr3	101406519	101406520	0.00605437	Intron (NM_001076941/616005, intron 3 of 14)	51460	TMEM53	transmembrane protein 53	LN-unique
cg13082148	0.117219	chr1	155455195	155455196	0.00313787	Intron (NM_001102040/516952, intron 9 of 10)	69969	SATB1	SATB homeobox 1	LN-unique
cg11730351	0.116212	chr26	19115275	19115276	0.0474544	Intron (NM_001205325/100139581, intron 2 of 14)	55543	CRTAC1	cartilage acidic protein 1	shared
cg17448042	0.115852	chr7	93089809	93089810	0.00264677	Distal Intergenic	37505	NR2F1	nuclear receptor subfamily 2 group F member 1	LN-unique
cg04574379	0.115838	chr3	106767444	106767445	0.00981764	Intron (NM_001143860/506730, intron 7 of 94)	-109783	KIAA0754	KIAA0754 ortholog	LN-unique
cg06415562	0.115765	chr24	54784698	54784699	0.0056416	Distal Intergenic	-85063	TCF4	transcription factor 4	LN-unique
cg00956510	0.115446	chr1	60559427	60559428	0.00773656	Intron (NM_001205368/100336456, intron 3 of 6)	252753	GAP43	growth associated protein 43	LN-unique
cg17656306	0.115382	chr25	7895091	7895092	0.0158438	Promoter (2-3kb)	-2686	MIR12003	microRNA mir-12003	LN-unique
cg08618538	0.115115	chr14	43679352	43679353	0.0107294	Distal Intergenic	347052	ZNF704	zinc finger protein 704	LN-unique
cg04683187	0.114287	chr14	26471776	26471777	0.00522112	Distal Intergenic	290706	RAB2A	RAB2A, member RAS oncogene family	LN-unique
cg24333845	0.114197	chr1	115462816	115462817	0.00411651	Promoter (1-2kb)	-1229	MBNL1	muscleblind like splicing regulator 1	LN-unique
cg00101175	0.113312	chr18	36732973	36732974	0.00153793	Distal Intergenic	65079	NQO1	NAD(P)H quinone dehydrogenase 1	LN-unique
cg01370449	0.113172	chr4	68898915	68898916	0.006932	Promoter (<=1kb)	-84	HOXA5	homeobox A5	LN-unique
cg23043982	0.113014	chr21	11729456	11729457	0.0053247	Distal Intergenic	-1160003	NR2F2	nuclear receptor subfamily 2 group F member 2	LN-unique
cg26127111	0.112711	chr18	36733017	36733018	0.003499	Distal Intergenic	65035	NQO1	NAD(P)H quinone dehydrogenase 1	LN-unique
cg23890805	0.112641	chr9	93585030	93585031	0.00143618	Distal Intergenic	-276497	MIR2481	microRNA mir-2481	LN-unique
cg27602670	0.112247	chr16	32413120	32413121	0.00403329	3' UTR	8740	HNRNPU	heterogeneous nuclear ribonucleoprotein U	LN-unique
cg20098951	0.111915	chr27	33461686	33461687	0.00639601	Intron (NM_001075595/513054, intron 9 of 23)	1158	MIR2400	microRNA mir-2400	LN-unique
cg27526720	0.111824	chr1	155227911	155227912	0.00556069	Distal Intergenic	297253	SATB1	SATB homeobox 1	LN-unique
cg24358315	0.111422	chr14	48860999	48861000	0.00163001	Intron (NM_001192913/537652, intron 4 of 5)	177942	TRPS1	transcriptional repressor GATA binding 1	shared
cg19460559	0.109956	chrX	58425061	58425062	0.034245	Promoter (<=1kb)	447	TMEM164	transmembrane protein 164	LN-unique
cg21539484	0.109834	chr4	68898938	68898939	0.0119293	Promoter (<=1kb)	-61	HOXA5	homeobox A5	LN-unique
cg11560032	0.109749	chr11	55212562	55212563	0.0235219	Exon (NM_001080304/538452, exon 2 of 2)	1067	LRRTM1	leucine rich repeat transmembrane neuronal 1	LN-unique
cg02230860	0.109508	chr7	39049941	39049942	0.00849465	Intron (NM_001046433/538655, intron 1 of 8)	1286	FAM193B	family with sequence similarity 193 member B	shared
cg24657774	0.108279	chr19	23208159	23208160	0.00554925	Intron (NM_001205827/516411, intron 10 of 18)	-71106	SRR	serine racemase	LN-unique
cg01524627	0.108269	chr1	81294617	81294618	0.00500002	Intron (NM_001034776/615156, intron 1 of 8)	6335	TRA2B	transformer 2 beta homolog	LN-unique
cg24226732	0.108091	chr2	24582904	24582905	0.0113383	Exon (NM_001034347/509329, exon 6 of 11)	21770	HAT1	histone acetyltransferase 1	LN-unique
cg00116110	0.107937	chr23	9576432	9576433	0.00480625	Intron (NM_001192862/535704, intron 5 of 10)	95726	FKBP5	FKBP prolyl isomerase 5	shared
cg00731079	0.107829	chr10	67234171	67234172	0.00221002	Exon (NM_001206853/540852, exon 3 of 12)	160352	MIR2292	microRNA mir-2292	LN-unique
cg25296288	0.10742	chr2	126457727	126457728	0.00343525	Intron (NM_001205785/540181, intron 1 of 19)	19296	ARID1A	AT-rich interaction domain 1A	LN-unique
cg14619985	0.107315	chr1	120896149	120896150	0.00643571	Distal Intergenic	-956646	PLSCR5	phospholipid scramblase family member 5	LN-unique
cg24690041	0.107036	chr20	41256523	41256524	0.0117477	Distal Intergenic	-166837	SUB1	SUB1 regulator of transcription	LN-unique
cg15731118	0.107002	chr15	24042838	24042839	0.0458049	Distal Intergenic	-60128	DRD2	dopamine receptor D2	LN-unique
cg15146514	0.105548	chrX	79131587	79131588	0.00177238	Intron (NM_001098070/532053, intron 1 of 21)	3624	OGT	O-linked N-acetylglucosamine (GlcNAc) transferase	shared
cg21821214	0.105295	chr2	20809146	20809147	0.010266	Promoter (2-3kb)	-2840	HOXD11	homeobox D11	LN-unique
cg23689552	0.105253	chr2	125794586	125794587	0.00201651	Distal Intergenic	-20315	WASF2	WASP family member 2	shared
cg25572043	0.105156	chr1	152827805	152827806	0.00794014	Intron (NM_001205960/529062, intron 1 of 27)	5292	ANKRD28	ankyrin repeat domain 28	LN-unique
cg10766956	0.104986	chrX	102037107	102037108	0.00657018	Intron (NM_001102481/404149, intron 18 of 24)	195207	DDX3X	DEAD-box helicase 3 X-linked	LN-unique
cg11261637	0.104891	chr21	64235370	64235371	0.0105853	Distal Intergenic	-272192	CCNK	cyclin K	LN-unique
cg17088220	0.104814	chr16	60463537	60463538	0.00838527	Exon (NM_001143855/511845, exon 12 of 12)	40550	TOR3A	torsin family 3 member A	LN-unique
cg07102509	0.104657	chr19	38428761	38428762	0.00662064	Intron (NM_001102515/534582, intron 1 of 4)	3797	NFE2L1	nuclear factor, erythroid 2 like 1	LN-unique
cg12047706	0.104525	chr3	101406539	101406540	0.00510047	Intron (NM_001076941/616005, intron 3 of 14)	51480	TMEM53	transmembrane protein 53	LN-unique
cg18056194	0.10439	chr21	49288822	49288823	0.00806234	Downstream (<1kb)	21320	FBXO33	F-box protein 33	LN-unique
cg06346608	0.10427	chr5	106132588	106132589	0.00641815	Exon (NM_001082452/539763, exon 4 of 10)	20115	PARP11	poly(ADP-ribose) polymerase family member 11	LN-unique
cg10676571	0.103611	chr25	29952132	29952133	0.00178165	Distal Intergenic	-388348	GALNT17	polypeptide N-acetylgalactosaminyltransferase 17	LN-unique
cg18060631	0.103388	chr11	24468244	24468245	0.00222664	Intron (NM_001206721/539467, intron 1 of 6)	3410	PKDCC	protein kinase domain containing, cytoplasmic	LN-unique
cg26113820	0.102928	chr10	70595803	70595804	0.0434892	Exon (NM_001256581/531515, exon 3 of 24)	3082	ARID4A	AT-rich interaction domain 4A	LN-unique
cg08277008	0.102499	chr5	98095218	98095219	0.00261227	Intron (NM_001015514/504512, intron 2 of 7)	130040	ETV6	ETS variant transcription factor 6	LN-unique
cg09075239	0.102175	chr22	50180578	50180579	0.00647514	Distal Intergenic	-22966	GNAT1	G protein subunit alpha transducin 1	LN-unique
cg05850818	0.102121	chr19	23181447	23181448	0.00320045	Intron (NM_001205827/516411, intron 12 of 18)	89036	MIR2337	microRNA mir-2337	LN-unique
cg23108415	0.101738	chr1	155227916	155227917	0.00986586	Distal Intergenic	297248	SATB1	SATB homeobox 1	LN-unique
cg20944964	0.1017	chr3	101406504	101406505	0.014148	Intron (NM_001076941/616005, intron 3 of 14)	51445	TMEM53	transmembrane protein 53	LN-unique
cg20935647	0.101689	chr1	149634083	149634084	0.00483661	Intron (NM_001206014/532989, intron 1 of 10)	16674	DYRK1A	dual specificity tyrosine phosphorylation regulated kinase 1A	LN-unique
cg19034107	0.101123	chr10	72810124	72810125	0.00296816	Distal Intergenic	-84964	MNAT1	MNAT1 component of CDK activating kinase	LN-unique
cg27150827	0.101053	chr18	17740209	17740210	0.0145678	Promoter (<=1kb)	448	CBLN1	cerebellin 1 precursor	LN-unique
cg27419618	0.100854	chr22	30515847	30515848	0.00832511	Intron (NM_001083689/515903, intron 3 of 17)	221497	FOXP1	forkhead box P1	LN-unique
cg12808529	0.100726	chr16	75555462	75555463	0.00356129	Distal Intergenic	-21583	MIR29E	microRNA mir-29e	LN-unique
cg20184720	0.100589	chr1	85499034	85499035	0.00547691	Distal Intergenic	-195264	SOX2	SRY-box transcription factor 2	LN-unique
cg13804575	0.0998852	chr8	96607767	96607768	0.0182761	Distal Intergenic	-55784	ZNF462	zinc finger protein 462	LN-unique
cg09624466	0.0995492	chr10	69226201	69226202	0.0331166	Promoter (6-7kb)	-6532	OTX2	orthodenticle homeobox 2	LN-unique
cg21155140	0.0994696	chr1	20975026	20975027	0.00458995	Distal Intergenic	-539604	MIR99A	microRNA mir-99a	LN-unique
cg23211292	0.0988445	chr3	101406829	101406830	0.00394617	Intron (NM_001076941/616005, intron 3 of 14)	51770	TMEM53	transmembrane protein 53	LN-unique
cg04398312	0.0987373	chr24	54789142	54789143	0.00915705	Distal Intergenic	-89507	TCF4	transcription factor 4	LN-unique
cg25081893	0.0987118	chr3	101406780	101406781	0.00261946	Intron (NM_001076941/616005, intron 3 of 14)	51721	TMEM53	transmembrane protein 53	shared
cg16034794	0.0986044	chr2	24582969	24582970	0.0122193	Exon (NM_001034347/509329, exon 6 of 11)	21705	HAT1	histone acetyltransferase 1	LN-unique
cg20199880	0.0982408	chr7	21939968	21939969	0.00937367	Exon (NM_001191261/789216, exon 2 of 10)	1309	IRF1	interferon regulatory factor 1	LN-unique
cg13892986	0.0981906	chr2	125865427	125865428	0.00762583	Exon (NM_001081511/504482, exon 2 of 9)	-40620	CD164L2	CD164 molecule like 2	shared
cg18877412	0.0980742	chr3	96159268	96159269	0.0162108	Intron (NM_001081606/535408, intron 1 of 6)	1899	ELAVL4	ELAV like RNA binding protein 4	LN-unique
cg24285891	0.0979699	chr19	12029869	12029870	0.00458995	Distal Intergenic	330109	PPM1D	protein phosphatase, Mg2+/Mn2+ dependent 1D	LN-unique
cg19464162	0.0977235	chr12	58783046	58783047	0.0212521	Distal Intergenic	-1605303	MIR1256	microRNA mir-1256	LN-unique
cg14444871	0.097311	chr29	45177130	45177131	0.00417221	Distal Intergenic	-12942	GRK2	G protein-coupled receptor kinase 2	LN-unique
cg02362875	0.0972591	chrX	102039820	102039821	0.0204773	Exon (NM_001102481/404149, exon 19 of 25)	192494	DDX3X	DEAD-box helicase 3 X-linked	LN-unique
cg19088488	0.0972387	chr21	64210183	64210184	0.00178165	Distal Intergenic	-297379	CCNK	cyclin K	LN-unique
cg09216664	0.0967767	chr5	108759146	108759147	0.0174717	Distal Intergenic	87501	HDHD5	haloacid dehalogenase like hydrolase domain containing 5	LN-unique
cg06930747	0.0967626	chr25	19764455	19764456	0.00884972	Distal Intergenic	-76402	PDZD9	PDZ domain containing 9	LN-unique
cg18093372	0.0966509	chr2	70617185	70617186	0.0192745	Distal Intergenic	303729	C1QL2	complement C1q like 2	LN-unique
cg02162880	0.0963069	chr23	45614992	45614993	0.00814081	Promoter (4-5kb)	-4609	TFAP2A	transcription factor AP-2 alpha	LN-unique
cg24066590	0.0962513	chrX	103882876	103882877	0.0388286	Distal Intergenic	474035	BCOR	BCL6 corepressor	LN-unique
cg00318947	0.0962302	chr4	68926910	68926911	0.0439713	Intron (NM_001076825/509991, intron 2 of 3)	-12406	HOXA2	homeobox A2	LN-unique
cg01856529	0.0961084	chr5	25801500	25801501	0.00423783	Intron (NM_001193213/538885, intron 1 of 4)	15252	CBX5	chromobox 5	shared
cg09658327	0.0959342	chr10	70595856	70595857	0.0145763	Exon (NM_001256581/531515, exon 3 of 24)	3135	ARID4A	AT-rich interaction domain 4A	LN-unique
cg16026813	0.0956832	chr26	22247625	22247626	0.00177238	Intron (NM_001083475/534072, intron 3 of 13)	87101	POLL	DNA polymerase lambda	shared
cg07601683	0.0956282	chr20	6243160	6243161	0.0199986	Distal Intergenic	81006	MIR584-6	microRNA mir-584-6	LN-unique
cg12674712	0.0954531	chr21	64210186	64210187	0.0041899	Distal Intergenic	-297376	CCNK	cyclin K	LN-unique
cg12493206	0.0954019	chr19	23181510	23181511	0.00245392	Intron (NM_001205827/516411, intron 12 of 18)	89099	MIR2337	microRNA mir-2337	LN-unique
cg02005600	0.0953995	chr4	68898598	68898599	0.009827	Promoter (<=1kb)	-401	HOXA5	homeobox A5	shared
cg11005692	0.0953083	chr6	116934500	116934501	0.00221002	Distal Intergenic	92614	SLBP	stem-loop binding protein	LN-unique
cg03163457	0.0952134	chr21	49288815	49288816	0.0022832	Downstream (<1kb)	21327	FBXO33	F-box protein 33	LN-unique
cg14136214	0.0947435	chr11	92685221	92685222	0.0025706	3' UTR	135914	DAB2IP	DAB2 interacting protein	LN-unique
cg20655169	0.0946346	chrX	58425049	58425050	0.0330092	Promoter (<=1kb)	435	TMEM164	transmembrane protein 164	LN-unique
cg21664672	0.094557	chr15	24788525	24788526	0.00458995	Distal Intergenic	-132052	RBM7	RNA binding motif protein 7	LN-unique
cg20473430	0.0944731	chr7	88788710	88788711	0.00352548	Distal Intergenic	-385356	MEF2C	myocyte enhancer factor 2C	LN-unique
cg27457480	0.0944161	chr5	111873354	111873355	0.00426858	Distal Intergenic	-27420	MIR2439	microRNA mir-2439	shared
cg08996087	0.0941841	chr21	39238108	39238109	0.0105001	Distal Intergenic	-1978562	G2E3	G2/M-phase specific E3 ubiquitin protein ligase	LN-unique
cg18480384	0.0940362	chr10	16935834	16935835	0.00837692	Intron (NM_001193206/514326, intron 8 of 19)	34947	TLE3	TLE family member 3, transcriptional corepressor	shared
cg12544505.2	0.0939587	chr5	113216447	113216448	0.00177238	Distal Intergenic	-64619	TCF20	transcription factor 20	LN-unique
cg04478143	0.0939348	chr10	67234200	67234201	0.00353335	Exon (NM_001206853/540852, exon 3 of 12)	160381	MIR2292	microRNA mir-2292	LN-unique
cg03625898	0.0939301	chr2	51722554	51722555	0.0131112	Distal Intergenic	-451634	ZEB2	zinc finger E-box binding homeobox 2	LN-unique
cg12792505	0.0937467	chr2	51648975	51648976	0.00887766	Distal Intergenic	-525213	ZEB2	zinc finger E-box binding homeobox 2	LN-unique
cg23449696	0.0935599	chr1	120902343	120902344	0.00478767	Distal Intergenic	-950452	PLSCR5	phospholipid scramblase family member 5	LN-unique
cg06569016	0.0934591	chr19	23176897	23176898	0.00626203	Intron (NM_001205827/516411, intron 12 of 18)	84486	MIR2337	microRNA mir-2337	shared
cg15358562	0.0933302	chr11	94692935	94692936	0.00397676	Intron (NM_001193014/514134, intron 12 of 21)	-272403	STRBP	spermatid perinuclear RNA binding protein	LN-unique
cg02661353	0.09333	chr24	47268246	47268247	0.0032372	Distal Intergenic	283217	SMAD2	SMAD family member 2	LN-unique
cg15343900	0.0933254	chr1	155227999	155228000	0.0128485	Distal Intergenic	297165	SATB1	SATB homeobox 1	LN-unique
cg00851590	0.0931631	chr15	46417385	46417386	0.0132805	Distal Intergenic	-27561	TPP1	tripeptidyl peptidase 1	LN-unique
cg16286993	0.0931121	chr3	101406815	101406816	0.00329915	Intron (NM_001076941/616005, intron 3 of 14)	51756	TMEM53	transmembrane protein 53	shared
cg14158827	0.093094	chr7	22516191	22516192	0.00459625	Intron (NM_001038042/506059, intron 10 of 20)	32359	ACSL6	acyl-CoA synthetase long chain family member 6	LN-unique
cg17849895	0.0930721	chr18	51159729	51159730	0.00533737	Distal Intergenic	17059	ZNF574	zinc finger protein 574	shared
cg24287791	0.093	chr1	67802338	67802339	0.031501	Intron (NM_001192069/505740, intron 1 of 20)	20782	ADCY5	adenylate cyclase 5	LN-unique
cg14884895	0.0928847	chr16	41246758	41246759	0.00515021	Intron (NM_001192767/540683, intron 65 of 67)	136536	DHRS3	dehydrogenase/reductase 3	LN-unique
cg00728976	0.0928532	chr23	12092358	12092359	0.003499	Intron (NM_001128498/505504, intron 9 of 10)	363188	ZFAND3	zinc finger AN1-type containing 3	shared
cg10478608	0.0927949	chr21	63090013	63090014	0.0235703	Distal Intergenic	-1417549	CCNK	cyclin K	LN-unique
cg10663766	0.092773	chr5	106132548	106132549	0.00517975	Exon (NM_001082452/539763, exon 4 of 10)	20075	PARP11	poly(ADP-ribose) polymerase family member 11	LN-unique
cg03130174	0.0925357	chr23	10507281	10507282	0.00352548	Intron (NM_001034700/540276, intron 3 of 5)	4465	SRSF3	serine and arginine rich splicing factor 3	LN-unique
cg20312798	0.0925159	chr23	23278091	23278092	0.0202119	Promoter (<=1kb)	489	TFAP2D	transcription factor AP-2 delta	LN-unique
cg09979291	0.0922916	chr6	17111404	17111405	0.0122193	Intron (NM_001192856/535399, intron 3 of 11)	27134	LEF1	lymphoid enhancer binding factor 1	LN-unique
cg07980637	0.0920174	chr19	25671353	25671354	0.0169836	Intron (NM_001206900/788123, intron 2 of 8)	14427	WSCD1	WSC domain containing 1	LN-unique
cg11375458	0.0918745	chr2	20774125	20774126	0.013886	Distal Intergenic	-11285	MIR10B	microRNA mir-10b	LN-unique
cg18010822	0.0916383	chr17	11677328	11677329	0.0169836	Promoter (<=1kb)	283	POU4F2	POU class 4 homeobox 2	LN-unique
cg04130971	0.0914409	chr5	111659924	111659925	0.00542062	Distal Intergenic	-15661	ADSL	adenylosuccinate lyase	shared
cg06272543	0.0913995	chr2	25731513	25731514	0.00533209	Distal Intergenic	-54562	ERICH2	glutamate rich 2	LN-unique
cg25634661	0.0913902	chr14	26443780	26443781	0.00297285	Distal Intergenic	262710	RAB2A	RAB2A, member RAS oncogene family	LN-unique
cg13163842	0.0913578	chr17	7239770	7239771	0.0202036	Distal Intergenic	-517681	RPS3A	ribosomal protein S3A	LN-unique
cg20568292	0.0912092	chr8	69997546	69997547	0.0471607	Exon (NM_001289818/526233, exon 2 of 2)	2484	EGR3	early growth response 3	LN-unique
cg20668148	0.0907779	chr22	30515774	30515775	0.0176872	Intron (NM_001083689/515903, intron 3 of 17)	221424	FOXP1	forkhead box P1	LN-unique
cg13023824	0.0905811	chr21	45786695	45786696	0.0105093	Distal Intergenic	14756	INSM2	INSM transcriptional repressor 2	LN-unique
cg18701907	0.090579	chr1	20975036	20975037	0.00331311	Distal Intergenic	-539614	MIR99A	microRNA mir-99a	LN-unique
cg19492291	0.0903485	chr17	57036617	57036618	0.00167664	Exon (NM_001206058/534620, exon 12 of 19)	48118	PEBP1	phosphatidylethanolamine binding protein 1	shared
cg03180785	0.090339	chr12	12362405	12362406	0.0108885	Distal Intergenic	-338725	TNFSF11	TNF superfamily member 11	LN-unique
cg07981074	0.0903142	chr13	64932111	64932112	0.00503195	Intron (NM_001206504/508722, intron 2 of 16)	2738	RBM39	RNA binding motif protein 39	LN-unique
cg04541229	0.09025	chr12	76716639	76716640	0.0298051	Distal Intergenic	-21768	ZIC2	Zic family member 2	shared
cg09738329	0.0899987	chr1	120903893	120903894	0.0180955	Distal Intergenic	-948902	PLSCR5	phospholipid scramblase family member 5	LN-unique
cg26227465	0.0895604	chr5	45624426	45624427	0.0023224	Promoter (<=1kb)	-86	IFNG	interferon gamma	shared
cg18482379	0.0894268	chrX	103401944	103401945	0.00620113	Promoter (6-7kb)	-6897	BCOR	BCL6 corepressor	shared
cg12791866	0.0892566	chr14	26471687	26471688	0.00278049	Distal Intergenic	290617	RAB2A	RAB2A, member RAS oncogene family	LN-unique
cg16807421	0.0890204	chr1	155455358	155455359	0.00443297	Intron (NM_001102040/516952, intron 9 of 10)	69806	SATB1	SATB homeobox 1	LN-unique
cg09626245	0.0889342	chr18	18789705	18789706	0.00706743	Distal Intergenic	-22988	BRD7	bromodomain containing 7	LN-unique
cg07213500	0.0888721	chr19	23176891	23176892	0.00386286	Intron (NM_001205827/516411, intron 12 of 18)	84480	MIR2337	microRNA mir-2337	shared
cg21420547	0.0887689	chr4	29502113	29502114	0.0138328	Distal Intergenic	478024	ITGB8	integrin subunit beta 8	LN-unique
cg04638311	0.0887422	chr15	62592040	62592041	0.00696266	Promoter (4-5kb)	-4017	PAX6	paired box 6	LN-unique
cg26157931	0.0885022	chr4	69589830	69589831	0.0434892	Intron (NM_001075375/508836, intron 6 of 6)	65599	SNX10	sorting nexin 10	LN-unique
cg21333217	0.0884709	chr22	56181023	56181024	0.00432503	Distal Intergenic	37671	H1-8	H1.8 linker histone	LN-unique
cg19210574	0.0882085	chr10	3261737	3261738	0.00448234	Promoter (<=1kb)	-653	KCNN2	potassium calcium-activated channel subfamily N member 2	LN-unique
cg20252363	0.0881592	chr26	21734511	21734512	0.00668218	Distal Intergenic	-28346	SLF2	SMC5-SMC6 complex localization factor 2	shared
cg25565513	0.0881124	chr2	20818960	20818961	0.043507	Promoter (5-6kb)	-5187	HOXD12	homeobox D12	LN-unique
cg06295366	0.0880869	chr29	47859302	47859303	0.0136503	Distal Intergenic	348029	CTTN	cortactin	LN-unique
cg03658879	0.0880777	chr3	101406809	101406810	0.00367973	Intron (NM_001076941/616005, intron 3 of 14)	51750	TMEM53	transmembrane protein 53	shared
cg19234729	0.0875956	chr19	40588624	40588625	0.016343	Intron (NM_001014942/534280, intron 4 of 8)	28609	RARA	retinoic acid receptor alpha	LN-unique
cg05620664	0.0874463	chrX	17992401	17992402	0.00937518	Distal Intergenic	-15993	MIR106A	microRNA mir-106a	LN-unique
cg12459916	0.087349	chr4	68899226	68899227	0.00597028	Promoter (<=1kb)	227	HOXA5	homeobox A5	shared
cg06597890	0.0872357	chr1	109697422	109697423	0.0434814	Distal Intergenic	279589	SHOX2	short stature homeobox 2	LN-unique
cg06078326	0.087159	chr2	89509612	89509613	0.0165415	Promoter (<=1kb)	-90	CLK1	CDC like kinase 1	LN-unique
cg16242861	0.0869844	chr1	149710017	149710018	0.00311922	3' UTR	92608	DYRK1A	dual specificity tyrosine phosphorylation regulated kinase 1A	LN-unique
cg06440786	0.086953	chr7	57536635	57536636	0.0178338	Promoter (<=1kb)	533	POU4F3	POU class 4 homeobox 3	LN-unique
cg10251050	0.0869412	chr13	64932037	64932038	0.00696008	Exon (NM_001206504/508722, exon 3 of 17)	2812	RBM39	RNA binding motif protein 39	LN-unique
cg22225629	0.0868386	chr1	120921528	120921529	0.0269256	Distal Intergenic	-931267	PLSCR5	phospholipid scramblase family member 5	LN-unique
cg02192891	0.0867073	chr4	68899230	68899231	0.0140828	Promoter (<=1kb)	231	HOXA5	homeobox A5	shared
cg12543164	0.0866748	chr2	125730536	125730537	0.00202607	Distal Intergenic	-28966	AHDC1	AT-hook DNA binding motif containing 1	shared
cg08837198	0.0864555	chr18	51024073	51024074	0.0099468	Intron (NM_001205465/789798, intron 1 of 3)	2638	ERF	ETS2 repressor factor	shared
cg15377343	0.0864547	chr8	27363150	27363151	0.0311375	Distal Intergenic	-116699	CNTLN	centlein	LN-unique
cg13385016	0.0862668	chr6	14851255	14851256	0.0253866	3' UTR	5073	PITX2	paired like homeodomain 2	LN-unique
cg23050114	0.0862629	chr18	36732935	36732936	0.000985905	Distal Intergenic	65117	NQO1	NAD(P)H quinone dehydrogenase 1	LN-unique
cg16482260	0.0860371	chr7	70575618	70575619	0.00224887	Intron (NM_001192916/537712, intron 6 of 15)	118854	EBF1	EBF transcription factor 1	LN-unique
cg20446176	0.0857619	chr19	26809513	26809514	0.0041707	Promoter (1-2kb)	-1587	MIR497	microRNA mir-497	shared
cg15582951	0.0856868	chr14	43679457	43679458	0.0106737	Distal Intergenic	346947	ZNF704	zinc finger protein 704	LN-unique
cg05765137	0.0853836	chr3	56712032	56712033	0.0234743	Promoter (<=1kb)	343	LMO4	LIM domain only 4	LN-unique
cg20558605	0.08525	chr9	7752078	7752079	0.0261296	Distal Intergenic	469076	MIR11987	microRNA mir-11987	LN-unique
cg27392587	0.085191	chr26	37838936	37838937	0.00454172	Distal Intergenic	8151	EMX2	empty spiracles homeobox 2	LN-unique
cg15478432	0.0851431	chr20	24574138	24574139	0.00662064	Promoter (<=1kb)	979	SNX18	sorting nexin 18	LN-unique
cg10659533	0.0850672	chr19	23210275	23210276	0.00514421	Intron (NM_001205827/516411, intron 10 of 18)	-68990	SRR	serine racemase	LN-unique
cg20289217	0.0850654	chr19	22812283	22812284	0.00696266	Promoter (<=1kb)	-632	MIR22	microRNA mir-22	shared
cg22679901	0.0850622	chrX	103401987	103401988	0.00585642	Promoter (6-7kb)	-6854	BCOR	BCL6 corepressor	LN-unique
cg12041264	0.0850496	chr4	68899184	68899185	0.00363506	Promoter (<=1kb)	185	HOXA5	homeobox A5	shared
cg12695803	0.0847638	chr13	78007944	78007945	0.00347495	Exon (NM_001024531/513479, exon 2 of 6)	4198	RNF114	ring finger protein 114	LN-unique
cg04931708	0.0844786	chr4	86718607	86718608	0.0178338	Promoter (<=1kb)	-187	FEZF1	FEZ family zinc finger 1	LN-unique
cg14033212	0.08438	chr2	100186212	100186213	0.0355213	Distal Intergenic	1858321	CPS1	carbamoyl-phosphate synthase 1	shared
cg24369082	0.0843134	chr20	554569	554570	0.00121523	Promoter (<=1kb)	61	MIR218-2	microRNA mir-218-2	LN-unique
cg21909259	0.0841757	chr11	94607742	94607743	0.0103677	Intron (NM_001193014/514134, intron 13 of 21)	-187210	STRBP	spermatid perinuclear RNA binding protein	LN-unique
cg09329884	0.0841261	chr1	85291298	85291299	0.0122364	Distal Intergenic	12472	SOX2	SRY-box transcription factor 2	LN-unique
cg23510032	0.0839612	chr8	42401276	42401277	0.0202119	Intron (NM_001099115/540904, intron 27 of 32)	146081	SMARCA2	SWI/SNF related, matrix associated, actin dependent regulator of chromatin, subfamily a, member 2	LN-unique
cg07445154	0.083592	chr15	26180366	26180367	0.0226154	Distal Intergenic	-109310	CADM1	cell adhesion molecule 1	LN-unique
cg19959922	0.0835245	chr7	70575636	70575637	0.00310317	Intron (NM_001192916/537712, intron 6 of 15)	118836	EBF1	EBF transcription factor 1	LN-unique
cg01712731	0.0835221	chr25	29952012	29952013	0.0121492	Distal Intergenic	-388228	GALNT17	polypeptide N-acetylgalactosaminyltransferase 17	LN-unique
cg06245691	0.0835043	chr21	39236072	39236073	0.009827	Distal Intergenic	-1980598	G2E3	G2/M-phase specific E3 ubiquitin protein ligase	LN-unique
cg00083847	0.0834811	chr27	40673921	40673922	0.0384349	Distal Intergenic	631788	MIR2401	microRNA mir-2401	LN-unique
cg11359133	0.0834468	chr2	20829152	20829153	0.021591	Distal Intergenic	-15379	HOXD12	homeobox D12	shared
cg26081366	0.0832876	chr7	1698515	1698516	0.0165828	Exon (NM_001193234/541202, exon 5 of 14)	3879	HNRNPH1	heterogeneous nuclear ribonucleoprotein H1	LN-unique
cg05761052	0.0832727	chr5	54565692	54565693	0.0228084	Intron (NM_001205591/506574, intron 1 of 18)	4858	LRIG3	leucine rich repeats and immunoglobulin like domains 3	LN-unique
cg27238548	0.0832509	chr21	21463723	21463724	0.00696266	Distal Intergenic	30801	IDH2	isocitrate dehydrogenase (NADP(+)) 2	LN-unique
cg23936031	0.0831585	chr4	68899151	68899152	0.00353097	Promoter (<=1kb)	152	HOXA5	homeobox A5	shared
cg18046528	0.0831279	chr11	92685198	92685199	0.00491976	3' UTR	135891	DAB2IP	DAB2 interacting protein	LN-unique
cg01700051	0.0831245	chr22	30102185	30102186	0.00551754	Promoter (<=1kb)	-542	MIR1284	microRNA mir-1284	LN-unique
cg19799050	0.0830794	chr26	33472942	33472943	0.0188783	Intron (NM_001143739/540481, intron 3 of 13)	6122	TCF7L2	transcription factor 7 like 2	LN-unique
cg09499172	0.0829954	chr5	26092833	26092834	0.0433337	Promoter (<=1kb)	739	HOXC13	homeobox C13	LN-unique
cg12398079	0.0829806	chr7	93321547	93321548	0.0144604	Distal Intergenic	269243	NR2F1	nuclear receptor subfamily 2 group F member 1	LN-unique
cg15879584	0.0828946	chr8	46604616	46604617	0.0348064	Intron (NM_001193214/539139, intron 1 of 1)	6881	KLF9	Kruppel like factor 9	LN-unique
cg05413840	0.0828935	chr26	33066464	33066465	0.0134816	Distal Intergenic	89429	VTI1A	vesicle transport through interaction with t-SNAREs 1A	LN-unique
cg04099803	0.0825978	chr3	63147566	63147567	0.019006	Promoter (<=1kb)	184	ADGRL2	adhesion G protein-coupled receptor L2	LN-unique
cg13475927	0.0824868	chr16	42769815	42769816	0.0404625	Distal Intergenic	-164483	TARDBP	TAR DNA binding protein	LN-unique
cg15426639	0.0824526	chr3	107723130	107723131	0.00395419	Distal Intergenic	-197599	POU3F1	POU class 3 homeobox 1	LN-unique
cg06482098	0.0824062	chr20	61854060	61854061	0.0268267	Distal Intergenic	-659786	DAP	death associated protein	LN-unique
cg23998139	0.0823429	chr1	120902355	120902356	0.0246589	Distal Intergenic	-950440	PLSCR5	phospholipid scramblase family member 5	LN-unique
cg19466822	0.0822409	chr21	64279284	64279285	0.0290491	Distal Intergenic	-228278	CCNK	cyclin K	LN-unique
cg05366673	0.0819898	chr19	23191706	23191707	0.00262473	Intron (NM_001205827/516411, intron 10 of 18)	-87559	SRR	serine racemase	LN-unique
cg04391455	0.0819676	chr23	23400255	23400256	0.0142527	Exon (NM_001076247/540867, exon 8 of 8)	25014	TFAP2B	transcription factor AP-2 beta	LN-unique
cg15526159	0.0819629	chr18	41203075	41203076	0.0289652	Distal Intergenic	660225	URI1	URI1 prefoldin like chaperone	LN-unique
cg12965599	0.0818507	chr1	120902361	120902362	0.0276857	Distal Intergenic	-950434	PLSCR5	phospholipid scramblase family member 5	LN-unique
cg12103307	0.0817041	chr16	49846314	49846315	0.0117477	Distal Intergenic	187469	ACTRT2	actin related protein T2	LN-unique
cg18508143	0.0816426	chr20	554601	554602	0.00120175	Promoter (<=1kb)	29	MIR218-2	microRNA mir-218-2	shared
cg03079026	0.0816138	chr16	78875439	78875440	0.00628879	Intron (NM_001206816/541305, intron 5 of 7)	46251	NR5A2	nuclear receptor subfamily 5 group A member 2	LN-unique
cg23418942	0.0815715	chr1	155797791	155797792	0.021886	Distal Intergenic	-272627	SATB1	SATB homeobox 1	LN-unique
cg24957775	0.0815268	chr16	59872036	59872037	0.00726419	Distal Intergenic	-42965	TEX35	testis expressed 35	LN-unique
cg06423328	0.0815103	chr4	68931182	68931183	0.0465898	Promoter (8-9kb)	-8134	HOXA2	homeobox A2	LN-unique
cg08352408	0.0813775	chr21	39238099	39238100	0.0233348	Distal Intergenic	-1978571	G2E3	G2/M-phase specific E3 ubiquitin protein ligase	LN-unique
cg15195387	0.081276	chr21	62280104	62280105	0.014867	Distal Intergenic	638042	VRK1	VRK serine/threonine kinase 1	LN-unique
cg20138186	0.0812016	chr26	21734617	21734618	0.00405964	Distal Intergenic	-28240	SLF2	SMC5-SMC6 complex localization factor 2	LN-unique
cg19762578	0.0809578	chr11	93065683	93065684	0.011856	Intron (NM_001076310/614076, intron 4 of 4)	18728	MORN5	MORN repeat containing 5	LN-unique
cg14880855	0.0808162	chr16	42741354	42741355	0.00616337	Distal Intergenic	-136022	TARDBP	TAR DNA binding protein	LN-unique
cg11074151	0.0807931	chr22	50317136	50317137	0.00657656	Distal Intergenic	-24674	MON1A	MON1 homolog A, secretory trafficking associated	shared
cg00484915	0.0807426	chr3	9453522	9453523	0.00348776	Exon (NM_001206419/510316, exon 10 of 13)	18161	PEA15	proliferation and apoptosis adaptor protein 15	LN-unique
cg05110733	0.0807276	chr17	60783124	60783125	0.0337201	Distal Intergenic	164380	RBM19	RNA binding motif protein 19	LN-unique
cg07017109	0.0806694	chr28	34666069	34666070	0.0116553	Distal Intergenic	-300717	PPIF	peptidylprolyl isomerase F	LN-unique
cg18295954	0.0805156	chr4	29502103	29502104	0.0197841	Distal Intergenic	478014	ITGB8	integrin subunit beta 8	LN-unique
cg04916354	0.0804625	chr18	41033847	41033848	0.00398127	Distal Intergenic	490997	URI1	URI1 prefoldin like chaperone	LN-unique
cg19163499	0.080411	chr16	33717497	33717498	0.0133411	Intron (NM_001193109/616342, intron 14 of 17)	166834	SDCCAG8	SHH signaling and ciliogenesis regulator SDCCAG8	LN-unique
cg19770744	0.080407	chr8	29859286	29859287	0.00224669	Exon (NM_001076104/538474, exon 2 of 9)	6833	NFIB	nuclear factor I B	LN-unique
cg18450367	0.0803861	chr11	82544158	82544159	0.00703998	Distal Intergenic	165222	DDX1	DEAD-box helicase 1	LN-unique
cg17633606	0.0802807	chr6	17110210	17110211	0.00908383	Intron (NM_001192856/535399, intron 3 of 11)	25940	LEF1	lymphoid enhancer binding factor 1	LN-unique
cg15713442	0.0802337	chr25	29952156	29952157	0.00231333	Distal Intergenic	-388372	GALNT17	polypeptide N-acetylgalactosaminyltransferase 17	LN-unique
cg00576774	0.0802296	chr4	67451218	67451219	0.0276192	Intron (NM_001319882/534129, intron 5 of 10)	297905	CREB5	cAMP responsive element binding protein 5	LN-unique
cg22551406	0.0802246	chr26	21734521	21734522	0.00488165	Distal Intergenic	-28336	SLF2	SMC5-SMC6 complex localization factor 2	shared
cg13700111	0.0801672	chr6	57945870	57945871	0.00749592	Distal Intergenic	-11793	KLF3	Kruppel like factor 3	LN-unique
cg05355126	0.0801069	chr21	62280080	62280081	0.0089721	Distal Intergenic	638018	VRK1	VRK serine/threonine kinase 1	LN-unique
cg26424339	0.080017	chr23	48168562	48168563	0.028276	Distal Intergenic	163822	SSR1	signal sequence receptor subunit 1	LN-unique
cg11199141	0.079912	chr4	68899223	68899224	0.00443429	Promoter (<=1kb)	224	HOXA5	homeobox A5	shared
cg16034279	0.079821	chr2	88325543	88325544	0.0106737	Distal Intergenic	-194151	MAIP1	matrix AAA peptidase interacting protein 1	LN-unique
cg04295534	0.0797931	chr22	30665004	30665005	0.00295418	Intron (NM_001083689/515903, intron 11 of 17)	370654	FOXP1	forkhead box P1	LN-unique
cg21665058	0.0796759	chr24	22850223	22850224	0.0297832	Promoter (<=1kb)	119	NOL4	nucleolar protein 4	LN-unique
cg20738998	0.0796296	chr24	1476832	1476833	0.00765221	Distal Intergenic	-447493	ATP9B	ATPase phospholipid transporting 9B (putative)	LN-unique
cg11978356	0.0796176	chr16	41288360	41288361	0.00655486	Intron (NM_001192767/540683, intron 63 of 67)	178138	DHRS3	dehydrogenase/reductase 3	shared
cg06023837	0.0796152	chr19	23176652	23176653	0.0207903	Intron (NM_001205827/516411, intron 12 of 18)	84241	MIR2337	microRNA mir-2337	LN-unique
cg25091185	0.0793292	chr11	43301464	43301465	0.00338548	Intron (NM_001076121/538680, intron 2 of 4)	8288	BCL11A	BAF chromatin remodeling complex subunit BCL11A	LN-unique
cg18862976	0.0792768	chr6	99119655	99119656	0.00500085	Distal Intergenic	192376	NKX6-1	NK6 homeobox 1	LN-unique
cg15112783	0.0792269	chr13	63920108	63920109	0.0025706	Exon (NM_001046175/514547, exon 4 of 4)	1113	MAP1LC3A	microtubule associated protein 1 light chain 3 alpha	shared
cg13311201	0.0791355	chr11	43301482	43301483	0.00319437	Intron (NM_001076121/538680, intron 2 of 4)	8270	BCL11A	BAF chromatin remodeling complex subunit BCL11A	LN-unique
cg15876728	0.0791088	chr26	21734605	21734606	0.00395826	Distal Intergenic	-28252	SLF2	SMC5-SMC6 complex localization factor 2	shared
cg09486418	0.0790793	chr23	45615000	45615001	0.00636138	Promoter (4-5kb)	-4601	TFAP2A	transcription factor AP-2 alpha	LN-unique
cg00370841	0.0790026	chr7	70575614	70575615	0.00360296	Intron (NM_001192916/537712, intron 6 of 15)	118858	EBF1	EBF transcription factor 1	LN-unique
cg14530275	0.0789931	chr8	27646161	27646162	0.0304866	Distal Intergenic	-399710	CNTLN	centlein	shared
cg14322760	0.078957	chr1	107075794	107075795	0.00352548	Promoter (1-2kb)	-1933	MIR15B	microRNA mir-15b	LN-unique
cg13300299	0.0788072	chr6	97149083	97149084	0.00890564	Exon (NM_001098064/527471, exon 3 of 8)	11369	HNRNPD	heterogeneous nuclear ribonucleoprotein D	LN-unique
cg15091495	0.0788015	chr6	94652579	94652580	0.00494522	Intron (NM_001076826/510080, intron 16 of 16)	105079	ANTXR2	ANTXR cell adhesion molecule 2	LN-unique
cg05821475	0.0785695	chr27	33461660	33461661	0.00521302	Intron (NM_001075595/513054, intron 9 of 23)	1184	MIR2400	microRNA mir-2400	shared
cg27208811	0.078532	chr1	59107748	59107749	0.0337975	Distal Intergenic	-153870	MIR568	microRNA mir-568	LN-unique
cg07690060	0.0785267	chr11	99036388	99036389	0.00542847	Promoter (<=1kb)	906	ODF2	outer dense fiber of sperm tails 2	LN-unique
cg05313153	0.0785208	chr14	46165310	46165311	0.00904188	Exon (NM_001098095/538602, exon 1 of 11)	1087	EXT1	exostosin glycosyltransferase 1	LN-unique
cg04400060	0.0784991	chr24	48617099	48617100	0.0114053	Intron (NM_001192865/535916, intron 3 of 3)	10310	SMAD7	SMAD family member 7	shared
cg00850663	0.0784641	chr4	68899168	68899169	0.00387078	Promoter (<=1kb)	169	HOXA5	homeobox A5	shared
cg09690399	0.0783795	chr16	39625383	39625384	0.00521302	Promoter (<=1kb)	63	MIR199A-1	microRNA mir-199a-1	shared
cg26525823	0.0781267	chr26	14079091	14079092	0.012224	Intron (NM_001105424/539542, intron 3 of 3)	3210	HHEX	hematopoietically expressed homeobox	LN-unique
cg21552684	0.0780685	chr9	51616310	51616311	0.0136341	Distal Intergenic	-694188	POU3F2	POU class 3 homeobox 2	LN-unique
cg09347937	0.0779516	chr17	57036450	57036451	0.00290607	Intron (NM_001206058/534620, intron 11 of 18)	48285	PEBP1	phosphatidylethanolamine binding protein 1	shared
cg17599620	0.0778186	chr22	7853565	7853566	0.00359705	Intron (NM_001191201/531418, intron 7 of 38)	55670	CLASP2	cytoplasmic linker associated protein 2	LN-unique
cg13400013	0.0777867	chr2	70617168	70617169	0.0128812	Distal Intergenic	303746	C1QL2	complement C1q like 2	LN-unique
cg13182287	0.0776222	chr13	64932050	64932051	0.0205737	Exon (NM_001206504/508722, exon 3 of 17)	2799	RBM39	RNA binding motif protein 39	LN-unique
cg19552877	0.077446	chr23	23400227	23400228	0.0349815	Exon (NM_001076247/540867, exon 8 of 8)	24986	TFAP2B	transcription factor AP-2 beta	LN-unique
cg17244219	0.0773993	chr4	68899193	68899194	0.00422929	Promoter (<=1kb)	194	HOXA5	homeobox A5	shared
cg03683496	0.0773853	chr22	48411889	48411890	0.0141122	Distal Intergenic	-22968	TNNC1	troponin C1, slow skeletal and cardiac type	LN-unique
cg00455143	0.0773806	chrX	103402214	103402215	0.00448234	Promoter (6-7kb)	-6627	BCOR	BCL6 corepressor	LN-unique
cg06530207	0.0773749	chr21	62279920	62279921	0.0214238	Distal Intergenic	637858	VRK1	VRK serine/threonine kinase 1	LN-unique
cg24670086	0.077328	chr23	45624266	45624267	0.0113665	Exon (NM_001080228/505849, exon 2 of 7)	4665	TFAP2A	transcription factor AP-2 alpha	LN-unique
cg04846076	0.0772238	chr24	48462787	48462788	0.0194972	Distal Intergenic	164622	SMAD7	SMAD family member 7	LN-unique
cg07708180	0.0771966	chr2	52241482	52241483	0.00516851	Intron (NM_001076192/539873, intron 2 of 2)	67294	ZEB2	zinc finger E-box binding homeobox 2	shared
cg03117327	0.0771139	chr21	62279918	62279919	0.00927408	Distal Intergenic	637856	VRK1	VRK serine/threonine kinase 1	LN-unique
cg14865782	0.0770953	chr23	23279480	23279481	0.0197144	Exon (NM_001192329/539910, exon 2 of 8)	1878	TFAP2D	transcription factor AP-2 delta	LN-unique
cg12383152	0.0770877	chr4	102898110	102898111	0.0144244	Distal Intergenic	19674	FMC1	formation of mitochondrial complex V assembly factor 1 homolog	shared
cg21684886	0.0770254	chr23	23397913	23397914	0.00979112	Intron (NM_001076247/540867, intron 7 of 7)	22672	TFAP2B	transcription factor AP-2 beta	LN-unique
cg01883716	0.0769716	chr21	39932568	39932569	0.013886	Distal Intergenic	-1284102	G2E3	G2/M-phase specific E3 ubiquitin protein ligase	LN-unique
cg14415959	0.0767693	chr2	135741249	135741250	0.00983876	Exon (NM_001114608/512452, exon 3 of 4)	18146	SZRD1	SUZ RNA binding domain containing 1	LN-unique
cg09317554	0.0767594	chr17	7238922	7238923	0.0128537	Distal Intergenic	-516833	RPS3A	ribosomal protein S3A	LN-unique
cg20076842	0.0766495	chr22	2984915	2984916	0.0150757	Distal Intergenic	-186230	AZI2	5-azacytidine induced 2	LN-unique
cg12926657	0.0766335	chr1	155455523	155455524	0.00995384	Intron (NM_001102040/516952, intron 9 of 10)	69641	SATB1	SATB homeobox 1	LN-unique
cg18563768	0.0764406	chr20	14228838	14228839	0.00686697	Intron (NM_001193016/540722, intron 12 of 23)	173531	ADAMTS6	ADAM metallopeptidase with thrombospondin type 1 motif 6	LN-unique
cg05688640	0.076387	chr17	63507507	63507508	0.011212	Distal Intergenic	-19414	FAM222A	family with sequence similarity 222 member A	LN-unique
cg26354128	0.0763586	chr21	58036797	58036798	0.0225006	Distal Intergenic	205762	UBR7	ubiquitin protein ligase E3 component n-recognin 7	LN-unique
cg02192654	0.0763286	chr4	10037303	10037304	0.00828057	Intron (NM_001192301/511754, intron 3 of 6)	-141798	LOC524650	uncharacterized LOC524650	shared
cg15182157	0.0762918	chr19	39324274	39324275	0.0100648	Distal Intergenic	9143	PCGF2	polycomb group ring finger 2	LN-unique
cg13245181	0.0762249	chr4	68906127	68906128	0.0101853	Intron (NM_001076825/509991, intron 1 of 3)	3572	HOXA3	homeobox A3	LN-unique
cg16305769	0.076094	chr25	26435165	26435166	0.00510047	Promoter (<=1kb)	-403	MIR2385	microRNA mir-2385	LN-unique
cg05052463	0.0760442	chr17	5317146	5317147	0.00284869	Promoter (<=1kb)	-23	FBXW7	F-box and WD repeat domain containing 7	LN-unique
cg21353753	0.0760167	chrX	122995048	122995049	0.0166286	Intron (NM_001098937/511190, intron 2 of 21)	45404	RPS6KA3	ribosomal protein S6 kinase A3	LN-unique
cg22305268	0.0760045	chr1	73361608	73361609	0.00167664	Downstream (1-2kb)	3645	HES1	hes family bHLH transcription factor 1	LN-unique
cg21676597	0.0760019	chr8	29859296	29859297	0.00311922	Exon (NM_001076104/538474, exon 2 of 9)	6843	NFIB	nuclear factor I B	LN-unique
cg20583171	0.0758784	chr2	110443410	110443411	0.014867	Intron (NM_001206818/540951, intron 4 of 8)	27874	PAX3	paired box 3	LN-unique
cg22334004	0.0755975	chr1	132509900	132509901	0.0233812	Distal Intergenic	-175304	SLC35G2	solute carrier family 35 member G2	LN-unique
cg04605670	0.0754405	chr25	27096352	27096353	0.00419774	Promoter (<=1kb)	69	SETD1A	SET domain containing 1A, histone lysine methyltransferase	LN-unique
cg23516082	0.0754087	chr5	27947287	27947288	0.00861636	Intron (NM_001083479/534536, intron 7 of 8)	4954	ACVRL1	activin A receptor like type 1	LN-unique
cg22033619	0.075386	chr11	43324257	43324258	0.00704461	Distal Intergenic	-14505	BCL11A	BAF chromatin remodeling complex subunit BCL11A	LN-unique
cg03861974	0.0753821	chr18	14086344	14086345	0.00186252	Distal Intergenic	53757	TRAPPC2L	trafficking protein particle complex 2 like	LN-unique
cg19465016	0.0751049	chr11	43120204	43120205	0.00783283	Distal Intergenic	189548	BCL11A	BAF chromatin remodeling complex subunit BCL11A	LN-unique
cg17177455	0.0749504	chr2	20809151	20809152	0.0102607	Promoter (2-3kb)	-2845	HOXD11	homeobox D11	LN-unique
cg25408537	0.0747184	chr27	40381557	40381558	0.0212648	Distal Intergenic	339424	MIR2401	microRNA mir-2401	LN-unique
cg18666517	0.0746656	chr4	102950235	102950236	0.00668218	Distal Intergenic	71799	FMC1	formation of mitochondrial complex V assembly factor 1 homolog	LN-unique
cg18489996	0.0745986	chr15	76888412	76888413	0.00998529	Intron (NM_001038037/505437, intron 1 of 8)	35778	C15H11orf49	chromosome 15 C11orf49 homolog	LN-unique
cg13750279	0.0745292	chr5	108759104	108759105	0.0233955	Distal Intergenic	87543	HDHD5	haloacid dehalogenase like hydrolase domain containing 5	LN-unique
cg08247403	0.0745235	chr11	69456214	69456215	0.0419708	Distal Intergenic	187692	LBH	LBH regulator of WNT signaling pathway	LN-unique
cg06908520	0.0744999	chr18	18167277	18167278	0.0331166	Intron (NM_001101893/508025, intron 3 of 7)	141758	ZNF423	zinc finger protein 423	LN-unique
cg21878650.2	0.0744905	chr20	14228858	14228859	0.00522124	Intron (NM_001193016/540722, intron 12 of 23)	173551	ADAMTS6	ADAM metallopeptidase with thrombospondin type 1 motif 6	LN-unique
cg00077617	0.0744245	chr17	7239552	7239553	0.00257788	Distal Intergenic	-517463	RPS3A	ribosomal protein S3A	LN-unique
cg15304357	0.0743568	chr5	26059605	26059606	0.0166352	Promoter (<=1kb)	-54	HOXC11	homeobox C11	LN-unique
cg00473176	0.074146	chrX	58424907	58424908	0.0416699	Promoter (<=1kb)	293	TMEM164	transmembrane protein 164	LN-unique
cg07340783	0.0740944	chrX	109941889	109941890	0.0219136	Distal Intergenic	-1083519	LOC785287	ring finger protein, LIM domain interacting-like	LN-unique
cg19878742	0.0740866	chr21	62279900	62279901	0.0110232	Distal Intergenic	637838	VRK1	VRK serine/threonine kinase 1	LN-unique
cg15488194	0.0738433	chr1	115462750	115462751	0.00531824	Promoter (1-2kb)	-1163	MBNL1	muscleblind like splicing regulator 1	LN-unique
cg21642467	0.0737789	chr11	98855738	98855739	0.0108694	Promoter (<=1kb)	-17	MIR3604-2	microRNA mir-3604-2	LN-unique
cg20345133	0.0736758	chr26	33088178	33088179	0.00752886	Distal Intergenic	111143	VTI1A	vesicle transport through interaction with t-SNAREs 1A	LN-unique
cg11485089	0.0734014	chr24	47268209	47268210	0.00152584	Distal Intergenic	283254	SMAD2	SMAD family member 2	LN-unique
cg05933505	0.0733401	chr2	125865472	125865473	0.0109583	Exon (NM_001081511/504482, exon 2 of 9)	-40575	CD164L2	CD164 molecule like 2	shared
cg18039160	0.073339	chr4	27477458	27477459	0.0276857	Distal Intergenic	342415	TWIST1	twist family bHLH transcription factor 1	LN-unique
cg08305575	0.0733215	chr7	70175834	70175835	0.00711315	Distal Intergenic	518638	EBF1	EBF transcription factor 1	LN-unique
cg11399644	0.0732514	chr13	72098252	72098253	0.00838527	Intron (NM_001035272/507828, intron 2 of 6)	1527	SRSF6	serine and arginine rich splicing factor 6	LN-unique
cg25238025	0.0731963	chr23	15406592	15406593	0.0181289	Intron (NM_001205524/517805, intron 7 of 15)	22551	FOXP4	forkhead box P4	LN-unique
cg22972685	0.0730304	chr18	51298027	51298028	0.0134437	Distal Intergenic	23958	RABAC1	Rab acceptor 1	LN-unique
cg17631465	0.072933	chr11	48831798	48831799	0.0112554	Exon (NM_001192876/536316, exon 27 of 34)	18037	MIR2285AT-1	microRNA mir-2285at-1	LN-unique
cg09173346	0.0729327	chr11	24468253	24468254	0.00937874	Intron (NM_001206721/539467, intron 1 of 6)	3419	PKDCC	protein kinase domain containing, cytoplasmic	LN-unique
cg02063736	0.0728893	chr13	64932514	64932515	0.0183684	Intron (NM_001206504/508722, intron 2 of 16)	2335	RBM39	RNA binding motif protein 39	LN-unique
cg14482397	0.0727635	chr26	22247634	22247635	0.00126227	Intron (NM_001083475/534072, intron 3 of 13)	87092	POLL	DNA polymerase lambda	shared
cg09697973	0.072763	chr13	72098181	72098182	0.0198556	Intron (NM_001035272/507828, intron 2 of 6)	1456	SRSF6	serine and arginine rich splicing factor 6	LN-unique
cg01831882	0.0727224	chr21	39242061	39242062	0.0392083	Distal Intergenic	-1974609	G2E3	G2/M-phase specific E3 ubiquitin protein ligase	LN-unique
cg13684780	0.0727186	chr22	49892432	49892433	0.00325277	Distal Intergenic	-96645	TMEM115	transmembrane protein 115	shared
cg16444337	0.0727002	chr24	47268402	47268403	0.00783401	Distal Intergenic	283061	SMAD2	SMAD family member 2	LN-unique
cg19378795	0.0726985	chr23	12092375	12092376	0.00178165	Intron (NM_001128498/505504, intron 9 of 10)	363205	ZFAND3	zinc finger AN1-type containing 3	shared
cg00301020	0.0726021	chr8	58927858	58927859	0.00437306	Distal Intergenic	254335	FAM205C	family with sequence similarity 205 member C	LN-unique
cg14723090	0.0725652	chr11	98856164	98856165	0.0221573	Promoter (<=1kb)	-142	MIR3154	microRNA mir-3154	LN-unique
cg14791398	0.0725386	chr1	155507757	155507758	0.0298949	Exon (NM_001102040/516952, exon 2 of 11)	17407	SATB1	SATB homeobox 1	shared
cg11701748	0.0725277	chr5	26059412	26059413	0.0195564	Promoter (<=1kb)	139	HOXC11	homeobox C11	shared
cg08541883	0.0725247	chr10	86397620	86397621	0.00471745	Intron (NM_001040549/529761, intron 1 of 5)	9891	TMED10	transmembrane p24 trafficking protein 10	shared
cg06455216	0.0724497	chr16	30160410	30160411	0.018242	Intron (NM_001192937/538392, intron 2 of 35)	90366	CDC42BPA	CDC42 binding protein kinase alpha	shared
cg23446297	0.0724377	chr9	80346287	80346288	0.0179151	Distal Intergenic	-162146	AIG1	androgen induced 1	LN-unique
cg26842682	0.0724233	chr4	5585141	5585142	0.0279802	Promoter (8-9kb)	-8419	IKZF1	IKAROS family zinc finger 1	shared
cg02419180	0.0723354	chr8	29859212	29859213	0.00536108	Exon (NM_001076104/538474, exon 2 of 9)	6759	NFIB	nuclear factor I B	LN-unique
cg23952337	0.0723012	chr1	155490197	155490198	0.0149815	Intron (NM_001102040/516952, intron 5 of 10)	34967	SATB1	SATB homeobox 1	LN-unique
cg04601228	0.0722833	chr25	29952104	29952105	0.00708573	Distal Intergenic	-388320	GALNT17	polypeptide N-acetylgalactosaminyltransferase 17	LN-unique
cg06003573	0.0722828	chr1	155797851	155797852	0.0185757	Distal Intergenic	-272687	SATB1	SATB homeobox 1	LN-unique
cg19469687	0.072227	chr1	118214830	118214831	0.009827	Intron (NM_001128197/539034, intron 1 of 2)	1443	PFN2	profilin 2	LN-unique
cg25205720	0.072221	chr17	66425752	66425753	0.0306861	Distal Intergenic	156969	CRYBA4	crystallin beta A4	LN-unique
cg16561874	0.0722141	chr21	58036827	58036828	0.0308492	Distal Intergenic	205792	UBR7	ubiquitin protein ligase E3 component n-recognin 7	LN-unique
cg17349389	0.072199	chr11	55212580	55212581	0.0277289	Exon (NM_001080304/538452, exon 2 of 2)	1085	LRRTM1	leucine rich repeat transmembrane neuronal 1	LN-unique
cg16907016	0.0721651	chr1	155455221	155455222	0.0194341	Intron (NM_001102040/516952, intron 9 of 10)	69943	SATB1	SATB homeobox 1	LN-unique
cg23220617	0.0721349	chr19	40548957	40548958	0.029727	Distal Intergenic	-11058	RARA	retinoic acid receptor alpha	LN-unique
cg17318899	0.0719555	chr11	95674274	95674275	0.0222104	Distal Intergenic	-34698	MIR181A-2	microRNA mir-181a-2	LN-unique
cg02986002	0.0719123	chr22	38935429	38935430	0.0211512	Distal Intergenic	8636	FEZF2	FEZ family zinc finger 2	LN-unique
cg20730877	0.0718588	chr4	68899018	68899019	0.00949164	Promoter (<=1kb)	19	HOXA5	homeobox A5	shared
cg18783345	0.0718263	chr25	29952127	29952128	0.00416258	Distal Intergenic	-388343	GALNT17	polypeptide N-acetylgalactosaminyltransferase 17	LN-unique
cg11243569	0.0717847	chr2	95378149	95378150	0.00918668	Exon (NM_001192919/537747, exon 3 of 4)	22030	MIR2355	microRNA mir-2355	LN-unique
cg14887777	0.0716628	chr4	68906053	68906054	0.00762583	Intron (NM_001076825/509991, intron 1 of 3)	3498	HOXA3	homeobox A3	shared
cg24724167	0.0716411	chr17	11668756	11668757	0.0237641	Distal Intergenic	8855	POU4F2	POU class 4 homeobox 2	LN-unique
cg26236652	0.0715664	chr2	52241508	52241509	0.011043	Intron (NM_001076192/539873, intron 2 of 2)	67320	ZEB2	zinc finger E-box binding homeobox 2	LN-unique
cg10616581	0.0715495	chr19	23094664	23094665	0.00569329	Intron (NM_001205827/516411, intron 15 of 18)	2253	MIR2337	microRNA mir-2337	shared
cg12980091	0.0714081	chr11	43301565	43301566	0.00386286	Intron (NM_001076121/538680, intron 2 of 4)	8187	BCL11A	BAF chromatin remodeling complex subunit BCL11A	shared
cg00853576	0.0713788	chrX	103401909	103401910	0.00662064	Promoter (6-7kb)	-6932	BCOR	BCL6 corepressor	LN-unique
cg21878650.1	0.0712977	chr20	14228858	14228859	0.0119564	Intron (NM_001193016/540722, intron 12 of 23)	173551	ADAMTS6	ADAM metallopeptidase with thrombospondin type 1 motif 6	LN-unique
cg24488281	0.0712187	chr2	52173769	52173770	0.0481722	Promoter (<=1kb)	-419	ZEB2	zinc finger E-box binding homeobox 2	LN-unique
cg17278116	0.0711227	chr2	52241630	52241631	0.00662015	Intron (NM_001076192/539873, intron 2 of 2)	67442	ZEB2	zinc finger E-box binding homeobox 2	shared
cg09414503	0.071101	chr19	12175851	12175852	0.0100248	Distal Intergenic	184127	PPM1D	protein phosphatase, Mg2+/Mn2+ dependent 1D	LN-unique
cg19203457	0.0710806	chr9	36555267	36555268	0.0209659	Downstream (<1kb)	2844	MARCKS	myristoylated alanine rich protein kinase C substrate	LN-unique
cg17354252	0.0710601	chr8	81588327	81588328	0.0117424	Intron (NM_001206980/531757, intron 13 of 16)	-28043	MIR2475	microRNA mir-2475	shared
cg17537062	0.0709545	chr18	17740195	17740196	0.0090846	Promoter (<=1kb)	462	CBLN1	cerebellin 1 precursor	LN-unique
cg11966467	0.0709382	chr11	42869572	42869573	0.0316484	Distal Intergenic	440180	BCL11A	BAF chromatin remodeling complex subunit BCL11A	LN-unique
cg06783533	0.0708798	chr18	24257939	24257940	0.028276	Exon (NM_174325/281792, exon 9 of 10)	50161	AMFR	autocrine motility factor receptor	LN-unique
cg05911522	0.070779	chr1	120903887	120903888	0.0111439	Distal Intergenic	-948908	PLSCR5	phospholipid scramblase family member 5	LN-unique
cg18230558	0.0707545	chrX	115216969	115216970	0.0358733	Distal Intergenic	1933785	NR0B1	nuclear receptor subfamily 0 group B member 1	LN-unique
cg03724931	0.0707389	chr19	23174393	23174394	0.00440028	Intron (NM_001205827/516411, intron 13 of 18)	81982	MIR2337	microRNA mir-2337	LN-unique
cg23230336	0.0706133	chr3	92568949	92568950	0.0245336	Distal Intergenic	223871	YIPF1	Yip1 domain family member 1	LN-unique
cg00115203	0.0705861	chr2	47443543	47443544	0.0324519	Exon (NM_001192242/539432, exon 8 of 15)	-74637	KIF5C	kinesin family member 5C	LN-unique
cg02043564	0.070574	chr11	92685164	92685165	0.0048604	3' UTR	135857	DAB2IP	DAB2 interacting protein	LN-unique
cg15776582	0.0705632	chr21	58036837	58036838	0.0384652	Distal Intergenic	205802	UBR7	ubiquitin protein ligase E3 component n-recognin 7	LN-unique
cg22675140	0.0705622	chr23	23397922	23397923	0.016752	Intron (NM_001076247/540867, intron 7 of 7)	22681	TFAP2B	transcription factor AP-2 beta	LN-unique
cg15642312	0.0705357	chr1	82867904	82867905	0.0211531	Distal Intergenic	-16477	FAM131A	family with sequence similarity 131 member A	LN-unique
cg20696319	0.0704222	chr2	32643375	32643376	0.00469665	Distal Intergenic	961649	GRB14	growth factor receptor bound protein 14	LN-unique
cg07866455	0.0702258	chr25	29952017	29952018	0.00214614	Distal Intergenic	-388233	GALNT17	polypeptide N-acetylgalactosaminyltransferase 17	LN-unique
cg25742767	0.0702113	chr29	24759468	24759469	0.00853268	Intron (NM_001098998/517514, intron 2 of 3)	1531	DBX1	developing brain homeobox 1	LN-unique
cg07475226	0.0700937	chr21	49289851	49289852	0.00672124	Exon (NM_001205749/539998, exon 4 of 4)	20291	FBXO33	F-box protein 33	LN-unique
cg22490018	0.0700935	chr5	26038764	26038765	0.0210298	Downstream (2-3kb)	2112	MIR196A-2	microRNA mir-196a-2	LN-unique
cg20452275	0.0700916	chr1	82867839	82867840	0.0278562	Distal Intergenic	-16412	FAM131A	family with sequence similarity 131 member A	LN-unique
cg22292910	0.0700813	chr16	41288337	41288338	0.00778953	Intron (NM_001192767/540683, intron 63 of 67)	178115	DHRS3	dehydrogenase/reductase 3	shared
cg08799601	0.0700437	chr2	95378086	95378087	0.0107637	Exon (NM_001192919/537747, exon 3 of 4)	22093	MIR2355	microRNA mir-2355	LN-unique
cg23976139	0.0700158	chr2	101078797	101078798	0.00222664	Distal Intergenic	-1331548	VWC2L	von Willebrand factor C domain containing 2 like	LN-unique
cg01127764	0.0700103	chr14	39842868	39842869	0.0067747	Promoter (6-7kb)	-6471	ZFHX4	zinc finger homeobox 4	LN-unique
cg00009319	0.0698924	chr25	29952107	29952108	0.0065231	Distal Intergenic	-388323	GALNT17	polypeptide N-acetylgalactosaminyltransferase 17	LN-unique
cg23242411	0.0698621	chr4	68899108	68899109	0.0172856	Promoter (<=1kb)	109	HOXA5	homeobox A5	LN-unique
cg21027282	0.0698022	chr10	80169298	80169299	0.00481143	Intron (NM_001193137/617007, intron 8 of 10)	450816	ZFP36L1	ZFP36 ring finger protein like 1	LN-unique
cg26305616	0.0697938	chr11	8660977	8660978	0.0072991	Distal Intergenic	-453032	MRPS9	mitochondrial ribosomal protein S9	LN-unique
cg20825437	0.0697549	chr11	28094481	28094482	0.009827	Promoter (<=1kb)	406	PRKCE	protein kinase C epsilon	LN-unique
cg04863892	0.0697532	chr4	68898909	68898910	0.0085589	Promoter (<=1kb)	-90	HOXA5	homeobox A5	LN-unique
cg04477010	0.0697441	chr27	33461625	33461626	0.00459956	Intron (NM_001075595/513054, intron 9 of 23)	1219	MIR2400	microRNA mir-2400	shared
cg13054821	0.0695373	chr17	60783139	60783140	0.00753367	Distal Intergenic	164395	RBM19	RNA binding motif protein 19	LN-unique
cg08161081	0.0694869	chr13	64932596	64932597	0.0145289	Intron (NM_001206504/508722, intron 2 of 16)	2253	RBM39	RNA binding motif protein 39	LN-unique
cg26690989	0.0693597	chr7	21939962	21939963	0.0266365	Exon (NM_001191261/789216, exon 2 of 10)	1303	IRF1	interferon regulatory factor 1	LN-unique
cg09141006	0.0692793	chr4	91975875	91975876	0.00770549	Intron (NM_205784/404098, intron 10 of 23)	101934	SND1	staphylococcal nuclease and tudor domain containing 1	LN-unique
cg12209151	0.0692661	chr27	33461633	33461634	0.00406566	Intron (NM_001075595/513054, intron 9 of 23)	1211	MIR2400	microRNA mir-2400	shared
cg00662491	0.0692635	chr21	39231767	39231768	0.028702	Distal Intergenic	-1984903	G2E3	G2/M-phase specific E3 ubiquitin protein ligase	LN-unique
cg15195312	0.0691933	chr18	34738858	34738859	0.00454831	Exon (NM_001191435/614678, exon 5 of 6)	-19824	C18H16orf70	chromosome 18 C16orf70 homolog	LN-unique
cg03342531	0.0691492	chr7	106519259	106519260	0.00629521	Intron (NM_001076432/616742, intron 2 of 4)	265961	EFNA5	ephrin A5	LN-unique
cg01398352	0.0690414	chr8	96621899	96621900	0.01124	Distal Intergenic	-41652	ZNF462	zinc finger protein 462	LN-unique
cg21437713	0.0690303	chr2	7198345	7198346	0.0157999	Distal Intergenic	-74600	MIR2917	microRNA mir-2917	LN-unique
cg15555400	0.0689925	chr9	60034622	60034623	0.00615173	Distal Intergenic	354844	MAP3K7	mitogen-activated protein kinase kinase kinase 7	shared
cg23329807	0.0687876	chr4	68906049	68906050	0.00742555	Intron (NM_001076825/509991, intron 1 of 3)	3494	HOXA3	homeobox A3	shared
cg16942468	0.0687067	chr10	88235590	88235591	0.00152584	Distal Intergenic	-63169	CIPC	CLOCK interacting pacemaker	LN-unique
cg25379954	0.0684354	chr16	69576779	69576780	0.0181289	Promoter (<=1kb)	362	PROX1	prospero homeobox 1	shared
cg01986981	0.0683295	chr6	94652594	94652595	0.00790947	Intron (NM_001076826/510080, intron 16 of 16)	105064	ANTXR2	ANTXR cell adhesion molecule 2	LN-unique
cg11812837	0.0682994	chr2	52216816	52216817	0.00506633	Intron (NM_001076192/539873, intron 2 of 2)	42628	ZEB2	zinc finger E-box binding homeobox 2	LN-unique
cg21370924	0.0682937	chr1	127609710	127609711	0.0202376	Distal Intergenic	-140641	RASA2	RAS p21 protein activator 2	LN-unique
cg04567783	0.0682709	chr15	62566806	62566807	0.00544476	Intron (NM_001040645/286857, intron 7 of 12)	21217	PAX6	paired box 6	LN-unique
cg09555176	0.0682537	chr26	21734607	21734608	0.00488227	Distal Intergenic	-28250	SLF2	SMC5-SMC6 complex localization factor 2	shared
cg05173279	0.0682319	chr10	3261759	3261760	0.013059	Promoter (<=1kb)	-631	KCNN2	potassium calcium-activated channel subfamily N member 2	LN-unique
cg21880134	0.0681421	chr11	24468262	24468263	0.0107637	Intron (NM_001206721/539467, intron 1 of 6)	3428	PKDCC	protein kinase domain containing, cytoplasmic	LN-unique
cg25709478	0.068099	chr15	76128718	76128719	0.00513819	Distal Intergenic	-16773	PHF21A	PHD finger protein 21A	LN-unique
cg09282698	0.0680863	chr17	5317160	5317161	0.00892484	Promoter (<=1kb)	-9	FBXW7	F-box and WD repeat domain containing 7	shared
cg21150488	0.0680329	chr14	30896561	30896562	0.00178165	Distal Intergenic	-34299	MYBL1	MYB proto-oncogene like 1	LN-unique
cg03556243.1	0.0679719	chr1	59280430	59280431	0.013886	Distal Intergenic	-326552	MIR568	microRNA mir-568	LN-unique
cg17526723	0.0679278	chr19	23094686	23094687	0.00964285	Intron (NM_001205827/516411, intron 15 of 18)	2275	MIR2337	microRNA mir-2337	LN-unique
cg17009957	0.0679196	chr24	47268243	47268244	0.00201198	Distal Intergenic	283220	SMAD2	SMAD family member 2	LN-unique
cg04043112	0.0678146	chr4	30227844	30227845	0.0127065	Distal Intergenic	508312	CDCA7L	cell division cycle associated 7 like	LN-unique
cg24834487	0.0677753	chr2	125865465	125865466	0.0157559	Exon (NM_001081511/504482, exon 2 of 9)	-40582	CD164L2	CD164 molecule like 2	shared
cg22548438	0.0677532	chr2	70617218	70617219	0.0116553	Distal Intergenic	303696	C1QL2	complement C1q like 2	LN-unique
cg26275174	0.0676959	chr8	42401330	42401331	0.00634679	Intron (NM_001099115/540904, intron 27 of 32)	146027	SMARCA2	SWI/SNF related, matrix associated, actin dependent regulator of chromatin, subfamily a, member 2	LN-unique
cg22012277	0.0676704	chr24	55227297	55227298	0.0428611	Distal Intergenic	-527662	TCF4	transcription factor 4	LN-unique
cg14491141	0.0676038	chr17	57036627	57036628	0.00409096	Exon (NM_001206058/534620, exon 12 of 19)	48108	PEBP1	phosphatidylethanolamine binding protein 1	shared
cg19117941	0.0675755	chr12	12362363	12362364	0.0263548	Distal Intergenic	-338767	TNFSF11	TNF superfamily member 11	LN-unique
cg16643400	0.0675582	chr2	101078804	101078805	0.00301829	Distal Intergenic	-1331541	VWC2L	von Willebrand factor C domain containing 2 like	LN-unique
cg23489132	0.0674684	chr11	27226995	27226996	0.032793	Distal Intergenic	-139411	SIX3	SIX homeobox 3	LN-unique
cg19277827	0.0674499	chr15	26482361	26482362	0.0149452	Distal Intergenic	-411305	CADM1	cell adhesion molecule 1	LN-unique
cg16158316	0.0673546	chr8	27729815	27729816	0.00522417	Distal Intergenic	-483364	CNTLN	centlein	LN-unique
cg26494640	0.0673321	chr16	69564073	69564074	0.00522417	Intron (NM_001193232/515324, intron 2 of 3)	13068	PROX1	prospero homeobox 1	LN-unique
cg09549073	0.0673101	chr4	68899010	68899011	0.0117506	Promoter (<=1kb)	11	HOXA5	homeobox A5	LN-unique
cg23019935	0.0673015	chr2	130736589	130736590	0.00792088	Intron (NM_001046332/532712, intron 4 of 4)	18017	CDC42	cell division cycle 42	LN-unique
cg02097817	0.0672959	chr21	58036791	58036792	0.0184999	Distal Intergenic	205756	UBR7	ubiquitin protein ligase E3 component n-recognin 7	LN-unique
cg23351593	0.067288	chr3	99648993	99648994	0.014867	Distal Intergenic	-25281	DMBX1	diencephalon/mesencephalon homeobox 1	LN-unique
cg05934936	0.0672774	chr2	52189816	52189817	0.00937518	Intron (NM_001076192/539873, intron 2 of 2)	15628	ZEB2	zinc finger E-box binding homeobox 2	LN-unique
cg24396429.1	0.0672198	chr11	22855041	22855042	0.00575238	Promoter (<=1kb)	-103	SLC8A1	solute carrier family 8 member A1	LN-unique
cg18217031	0.067139	chr15	29505504	29505505	0.00633533	Promoter (<=1kb)	435	BCL9L	BCL9 like	LN-unique
cg15393941	0.067122	chr3	87073132	87073133	0.0172345	Distal Intergenic	104668	MIR2285AP	microRNA mir-2285ap	shared
cg10022358	0.0671158	chr1	85291280	85291281	0.0266358	Distal Intergenic	12490	SOX2	SRY-box transcription factor 2	LN-unique
cg19234378	0.0671069	chr23	10507180	10507181	0.00895819	Intron (NM_001034700/540276, intron 3 of 5)	4364	SRSF3	serine and arginine rich splicing factor 3	LN-unique
cg23222370	0.0670686	chr11	27224993	27224994	0.0108446	Distal Intergenic	-141413	SIX3	SIX homeobox 3	LN-unique
cg23047311	0.0670201	chr21	63061247	63061248	0.0343265	Distal Intergenic	1419185	VRK1	VRK serine/threonine kinase 1	LN-unique
cg11493626	0.0670051	chr2	101078817	101078818	0.00343525	Distal Intergenic	-1331528	VWC2L	von Willebrand factor C domain containing 2 like	LN-unique
cg21836062	0.0668866	chrX	109941859	109941860	0.0337975	Distal Intergenic	-1083489	LOC785287	ring finger protein, LIM domain interacting-like	LN-unique
cg11125461	0.0668829	chr1	59215968	59215969	0.00717948	Distal Intergenic	-262090	MIR568	microRNA mir-568	LN-unique
cg06999860	0.0668742	chr17	5287064	5287065	0.00352548	Distal Intergenic	-30105	FBXW7	F-box and WD repeat domain containing 7	LN-unique
cg03556243.2	0.0668504	chr1	59280430	59280431	0.0203652	Distal Intergenic	-326552	MIR568	microRNA mir-568	LN-unique
cg21648373	0.0668145	chr3	101738970	101738971	0.0284024	Intron (NM_001046479/540516, intron 3 of 7)	17769	MIR2414	microRNA mir-2414	LN-unique
cg25573807	0.06681	chr4	30228127	30228128	0.00835327	Distal Intergenic	508029	CDCA7L	cell division cycle associated 7 like	LN-unique
cg26035859	0.066714	chr1	155455350	155455351	0.0104624	Intron (NM_001102040/516952, intron 9 of 10)	69814	SATB1	SATB homeobox 1	LN-unique
cg14509153	0.0665879	chr11	95542622	95542623	0.0250365	Promoter (4-5kb)	-4007	NR5A1	nuclear receptor subfamily 5 group A member 1	LN-unique
cg17829746	0.0665215	chr16	69576800	69576801	0.00626276	Promoter (<=1kb)	341	PROX1	prospero homeobox 1	shared
cg21906352	0.0665114	chr5	66736305	66736306	0.0200653	Distal Intergenic	-32678	PAH	phenylalanine hydroxylase	LN-unique
cg05161659	0.0665029	chr17	66839432	66839433	0.00607483	Distal Intergenic	490693	PITPNB	phosphatidylinositol transfer protein beta	LN-unique
cg14685498	0.0664108	chr20	10896273	10896274	0.0103477	Distal Intergenic	-332090	SLC30A5	solute carrier family 30 member 5	LN-unique
cg08046827	0.0664032	chr27	33461681	33461682	0.00501537	Intron (NM_001075595/513054, intron 9 of 23)	1163	MIR2400	microRNA mir-2400	shared
cg12401251	0.0663892	chr8	29859133	29859134	0.00313649	Exon (NM_001076104/538474, exon 2 of 9)	6680	NFIB	nuclear factor I B	LN-unique
cg27147437	0.0663363	chr22	30597334	30597335	0.00972963	Intron (NM_001083689/515903, intron 6 of 17)	302984	FOXP1	forkhead box P1	LN-unique
cg23553216	0.0662161	chr16	41288258	41288259	0.00957567	Intron (NM_001192767/540683, intron 63 of 67)	178036	DHRS3	dehydrogenase/reductase 3	shared
cg15680017	0.0661752	chr14	48896822	48896823	0.0158336	Intron (NM_001192913/537652, intron 4 of 5)	213765	TRPS1	transcriptional repressor GATA binding 1	LN-unique
cg24120604	0.0661309	chr4	92272705	92272706	0.00732267	Intron (NM_205784/404098, intron 16 of 23)	-39095	LRRC4	leucine rich repeat containing 4	LN-unique
cg21096298	0.0660634	chr4	68899145	68899146	0.00662064	Promoter (<=1kb)	146	HOXA5	homeobox A5	shared
cg10988592	0.0660565	chr21	39235804	39235805	0.0116538	Distal Intergenic	-1980866	G2E3	G2/M-phase specific E3 ubiquitin protein ligase	LN-unique
cg15743846	0.0660463	chr24	3480931	3480932	0.0226545	Promoter (4-5kb)	-4778	ZADH2	zinc binding alcohol dehydrogenase domain containing 2	LN-unique
cg01720337	0.0660362	chr22	25263711	25263712	0.0104522	Promoter (<=1kb)	82	CNTN6	contactin 6	LN-unique
cg23791942	0.0659859	chr16	42704347	42704348	0.0377875	Distal Intergenic	-99015	TARDBP	TAR DNA binding protein	LN-unique
cg24067003	0.0659213	chr4	5585193	5585194	0.0350564	Promoter (8-9kb)	-8471	IKZF1	IKAROS family zinc finger 1	LN-unique
cg11887895	0.0659201	chr4	14408451	14408452	0.0421134	Promoter (<=1kb)	-63	DLX5	distal-less homeobox 5	LN-unique
cg07892422	0.0658578	chr5	26092901	26092902	0.0140516	Promoter (<=1kb)	671	HOXC13	homeobox C13	shared
cg10535197	0.0658548	chr25	30079140	30079141	0.00786445	Distal Intergenic	-515356	GALNT17	polypeptide N-acetylgalactosaminyltransferase 17	LN-unique
cg00906973	0.0658266	chr23	45615003	45615004	0.0194309	Promoter (4-5kb)	-4598	TFAP2A	transcription factor AP-2 alpha	LN-unique
cg05391884	0.0658216	chr18	38021538	38021539	0.0181958	Distal Intergenic	1006070	DHX38	DEAH-box helicase 38	shared
cg23602865	0.0657747	chr1	115463028	115463029	0.018326	Promoter (1-2kb)	-1441	MBNL1	muscleblind like splicing regulator 1	LN-unique
cg13977827	0.0657697	chr8	29859202	29859203	0.00621401	Exon (NM_001076104/538474, exon 2 of 9)	6749	NFIB	nuclear factor I B	LN-unique
cg06536810	0.065674	chr26	22507199	22507200	0.0228424	Intron (NM_001206678/326284, intron 4 of 5)	2509	FGF8	fibroblast growth factor 8	LN-unique
cg22733290	0.0656706	chr4	27409128	27409129	0.0149084	Distal Intergenic	410745	TWIST1	twist family bHLH transcription factor 1	LN-unique
cg26993398	0.0656103	chr25	29951943	29951944	0.0160669	Distal Intergenic	-388159	GALNT17	polypeptide N-acetylgalactosaminyltransferase 17	LN-unique
cg25977281	0.0655057	chr19	40590385	40590386	0.00698846	Exon (NM_001014942/534280, exon 6 of 9)	30370	RARA	retinoic acid receptor alpha	LN-unique
cg05146200	0.0654284	chr10	88652766	88652767	0.0272991	Exon (NM_001034666/539220, exon 4 of 9)	3890	AHSA1	activator of HSP90 ATPase activity 1	LN-unique
cg14948911	0.0654049	chr15	26870919	26870920	0.00822787	Distal Intergenic	559997	BUD13	BUD13 homolog	LN-unique
cg19298873	0.0653971	chr10	8940296	8940297	0.0423844	Distal Intergenic	-55208	TBCA	tubulin folding cofactor A	LN-unique
cg04542842	0.0652637	chrX	103617508	103617509	0.0212521	Distal Intergenic	208667	BCOR	BCL6 corepressor	LN-unique
cg08615333	0.0652431	chr10	87261959	87261960	0.0097526	Promoter (<=1kb)	65	TGFB3	transforming growth factor beta 3	LN-unique
cg02644056	0.0651902	chr17	7239555	7239556	0.00178165	Distal Intergenic	-517466	RPS3A	ribosomal protein S3A	LN-unique
cg07512021	0.0651679	chr2	52241650	52241651	0.00569056	Intron (NM_001076192/539873, intron 2 of 2)	67462	ZEB2	zinc finger E-box binding homeobox 2	LN-unique
cg08303653	0.0651428	chr8	29859089	29859090	0.00178165	Exon (NM_001076104/538474, exon 2 of 9)	6636	NFIB	nuclear factor I B	shared
cg14587384	0.0650332	chr2	52186060	52186061	0.0132805	Intron (NM_001076192/539873, intron 2 of 2)	11872	ZEB2	zinc finger E-box binding homeobox 2	LN-unique
cg01429989.2	0.0650188	chr18	24811732	24811733	0.0132642	Exon (NM_001098921/510004, exon 2 of 22)	15633	NUP93	nucleoporin 93	LN-unique
cg24903784	0.0649247	chr18	41197805	41197806	0.00554358	Distal Intergenic	654955	URI1	URI1 prefoldin like chaperone	LN-unique
cg09539966	0.0649166	chr9	72309863	72309864	0.010225	Exon (NM_001102033/515854, exon 6 of 12)	1677	SGK1	serum/glucocorticoid regulated kinase 1	LN-unique
cg03595990	0.0649165	chr2	34436055	34436056	0.0179965	Intron (NM_174039/281122, intron 12 of 25)	53205	DPP4	dipeptidyl peptidase 4	LN-unique
cg19895248	0.064902	chr15	61426383	61426384	0.0108826	Distal Intergenic	-60811	MPPED2	metallophosphoesterase domain containing 2	LN-unique
cg24921353	0.0647734	chr7	12377060	12377061	0.0255739	Intron (NM_001075129/282648, intron 37 of 46)	20208	MIR12000	microRNA mir-12000	LN-unique
cg12780900	0.0647656	chr5	25707594	25707595	0.00263685	Promoter (2-3kb)	-2332	GPR84	G protein-coupled receptor 84	LN-unique
cg22395399	0.0647223	chr1	155455326	155455327	0.0112066	Intron (NM_001102040/516952, intron 9 of 10)	69838	SATB1	SATB homeobox 1	LN-unique
cg23963256	0.0645924	chr17	5287058	5287059	0.00261946	Distal Intergenic	-30111	FBXW7	F-box and WD repeat domain containing 7	LN-unique
cg19952863	0.0644672	chr4	68931048	68931049	0.00656552	Promoter (8-9kb)	-8268	HOXA2	homeobox A2	shared
cg15628325	0.0644081	chr23	23279568	23279569	0.0334816	Exon (NM_001192329/539910, exon 2 of 8)	1966	TFAP2D	transcription factor AP-2 delta	LN-unique
cg01490165	0.0644076	chr7	88192026	88192027	0.0151128	Intron (NR_038196/100616526, intron 3 of 5)	4065	MIR9-2	microRNA mir-9-2	LN-unique
cg15912923	0.0643922	chr6	116934255	116934256	0.00338182	Distal Intergenic	92369	SLBP	stem-loop binding protein	LN-unique
cg19334246	0.0643521	chr5	111657894	111657895	0.0239901	Distal Intergenic	-17691	ADSL	adenylosuccinate lyase	LN-unique
cg06973724	0.0643365	chr1	115462629	115462630	0.00215221	Promoter (1-2kb)	-1042	MBNL1	muscleblind like splicing regulator 1	LN-unique
cg16804284	0.0641718	chr21	39242171	39242172	0.0254339	Distal Intergenic	-1974499	G2E3	G2/M-phase specific E3 ubiquitin protein ligase	LN-unique
cg18778818	0.0641629	chr19	13526697	13526698	0.0116874	Intron (NM_174224/281590, intron 41 of 55)	155406	ACACA	acetyl-CoA carboxylase alpha	LN-unique
cg22276515	0.0640698	chr19	26924322	26924323	0.00528744	Exon (NM_001191307/100137840, exon 2 of 20)	7701	DLG4	discs large MAGUK scaffold protein 4	shared
cg02387263	0.0640029	chr24	54789127	54789128	0.0403698	Distal Intergenic	-89492	TCF4	transcription factor 4	LN-unique
cg23022226	0.0639496	chr17	51272075	51272076	0.0352397	Distal Intergenic	197906	RFLNA	refilin A	LN-unique
cg26808264	0.0639413	chr2	37210436	37210437	0.00243106	Distal Intergenic	304591	DAPL1	death associated protein like 1	shared
cg25732341	0.0639356	chr24	46957836	46957837	0.0228978	Distal Intergenic	-85978	IER3IP1	immediate early response 3 interacting protein 1	LN-unique
cg25588975	0.063906	chr25	25168372	25168373	0.00788744	Distal Intergenic	-78559	GTF3C1	general transcription factor IIIC subunit 1	LN-unique
cg01514664	0.0639031	chr1	81294624	81294625	0.00456607	Intron (NM_001034776/615156, intron 1 of 8)	6342	TRA2B	transformer 2 beta homolog	LN-unique
cg25498524	0.063871	chr2	124391646	124391647	0.0100661	Intron (NM_001101231/614310, intron 2 of 5)	16592	SRSF4	serine and arginine rich splicing factor 4	LN-unique
cg09643584	0.0638598	chr16	69541950	69541951	0.00413784	Intron (NM_001193232/515324, intron 3 of 3)	35191	PROX1	prospero homeobox 1	shared
cg05358179	0.063858	chr16	49846279	49846280	0.0279467	Distal Intergenic	187504	ACTRT2	actin related protein T2	LN-unique
cg26107500	0.0638536	chr7	46976956	46976957	0.00783401	Distal Intergenic	-94872	MACROH2A1	macroH2A.1 histone	LN-unique
cg06762071	0.0637665	chr8	20306874	20306875	0.0311731	Distal Intergenic	672663	IZUMO3	IZUMO family member 3	LN-unique
cg11970204	0.0637265	chr26	22247812	22247813	0.000795097	Intron (NM_001083475/534072, intron 3 of 13)	86914	POLL	DNA polymerase lambda	LN-unique
cg06434807	0.0636665	chrX	109941852	109941853	0.0175268	Distal Intergenic	-1083482	LOC785287	ring finger protein, LIM domain interacting-like	LN-unique
cg05086365	0.0636525	chr21	10566711	10566712	0.0108025	Exon (NM_174402/281945, exon 2 of 3)	2742	NR2F2	nuclear receptor subfamily 2 group F member 2	shared
cg23474846	0.0636451	chr21	10568851	10568852	0.0311765	Promoter (<=1kb)	602	NR2F2	nuclear receptor subfamily 2 group F member 2	LN-unique
cg25577821	0.0635984	chr10	57590610	57590611	0.0385817	Distal Intergenic	-15864	ONECUT1	one cut homeobox 1	shared
cg27136252	0.0635191	chr4	14376117	14376118	0.0247026	Distal Intergenic	32271	DLX5	distal-less homeobox 5	LN-unique
cg20200185	0.0635088	chr1	155502156	155502157	0.0236044	Intron (NM_001102040/516952, intron 4 of 10)	23008	SATB1	SATB homeobox 1	LN-unique
cg20476719	0.0634859	chr3	101506652	101506653	0.0221171	Intron (NM_001076941/616005, intron 2 of 14)	145956	RNF220	ring finger protein 220	shared
cg14951474	0.0634486	chr1	120922055	120922056	0.0404727	Distal Intergenic	-930740	PLSCR5	phospholipid scramblase family member 5	LN-unique
cg16325432	0.0633824	chr4	68906068	68906069	0.00944622	Intron (NM_001076825/509991, intron 1 of 3)	3513	HOXA3	homeobox A3	shared
cg03186150	0.0632804	chr16	33717391	33717392	0.0199426	Intron (NM_001193109/616342, intron 14 of 17)	166940	SDCCAG8	SHH signaling and ciliogenesis regulator SDCCAG8	LN-unique
cg27236629	0.063228	chr21	10566703	10566704	0.0235703	Exon (NM_174402/281945, exon 2 of 3)	2750	NR2F2	nuclear receptor subfamily 2 group F member 2	shared
cg17030233	0.0631785	chr2	70617155	70617156	0.0290888	Distal Intergenic	303759	C1QL2	complement C1q like 2	LN-unique
cg10332715	0.0631684	chr16	32412939	32412940	0.00332673	3' UTR	8559	HNRNPU	heterogeneous nuclear ribonucleoprotein U	LN-unique
cg09132314	0.0631106	chr8	20303963	20303964	0.0352212	Distal Intergenic	669752	IZUMO3	IZUMO family member 3	LN-unique
cg03675182	0.0630618	chr22	50233788	50233789	0.0072991	Intron (NM_001046374/534216, intron 5 of 24)	8885	RBM5	RNA binding motif protein 5	LN-unique
cg23136264	0.0630613	chr2	95378154	95378155	0.0134816	Exon (NM_001192919/537747, exon 3 of 4)	22025	MIR2355	microRNA mir-2355	LN-unique
cg08691554	0.06306	chr19	42510117	42510118	0.0394462	Exon (NM_001111103/538457, exon 2 of 2)	11721	CAVIN1	caveolae associated protein 1	LN-unique
cg06037672	0.0630596	chr14	39851697	39851698	0.0429515	Intron (NM_001193227/539762, intron 1 of 10)	2358	ZFHX4	zinc finger homeobox 4	LN-unique
cg18802184	0.0630313	chr2	41378424	41378425	0.0350789	Promoter (<=1kb)	-6	KCNJ3	potassium inwardly rectifying channel subfamily J member 3	LN-unique
cg11525588	0.063013	chr9	51427679	51427680	0.00802552	Distal Intergenic	-505557	POU3F2	POU class 3 homeobox 2	LN-unique
cg11466301	0.0629727	chr18	36954896	36954897	0.00607483	Promoter (7-8kb)	-7116	MIR140	microRNA mir-140	LN-unique
cg00133237	0.0629334	chr22	13171513	13171514	0.0149425	Exon (NM_001037598/513481, exon 2 of 4)	1302	EIF1B	eukaryotic translation initiation factor 1B	shared
cg00645382	0.0628513	chr25	29952014	29952015	0.00321925	Distal Intergenic	-388230	GALNT17	polypeptide N-acetylgalactosaminyltransferase 17	LN-unique
cg05100796	0.0628454	chr28	31379798	31379799	0.006932	Distal Intergenic	-390912	COMTD1	catechol-O-methyltransferase domain containing 1	shared
cg07635141	0.0628314	chr15	61350366	61350367	0.0399053	Intron (NM_001076929/540914, intron 2 of 5)	15206	MPPED2	metallophosphoesterase domain containing 2	LN-unique
cg21419180	0.0627	chr17	11676000	11676001	0.0140516	Exon (NM_001192952/532453, exon 2 of 2)	1611	POU4F2	POU class 4 homeobox 2	LN-unique
cg14360838	0.062668	chr11	43219638	43219639	0.0273755	Intron (NM_001076121/538680, intron 3 of 4)	90114	BCL11A	BAF chromatin remodeling complex subunit BCL11A	LN-unique
cg14834925	0.0625812	chr7	28976627	28976628	0.0181015	Distal Intergenic	-43762	ZNF608	zinc finger protein 608	LN-unique
cg07856256	0.0625385	chr8	30094118	30094119	0.0152701	Intron (NM_001076104/538474, intron 8 of 8)	241665	NFIB	nuclear factor I B	LN-unique
cg01974011	0.0625375	chr23	23400233	23400234	0.0429052	Exon (NM_001076247/540867, exon 8 of 8)	24992	TFAP2B	transcription factor AP-2 beta	LN-unique
cg23342013	0.062537	chr2	95378163	95378164	0.0257018	Exon (NM_001192919/537747, exon 3 of 4)	22016	MIR2355	microRNA mir-2355	LN-unique
cg24177618	0.0625109	chrX	79516231	79516232	0.00607483	Promoter (<=1kb)	978	MED12	mediator complex subunit 12	LN-unique
cg15287456	0.0624245	chr15	58443656	58443657	0.0162182	Distal Intergenic	-21526	BDNF	brain derived neurotrophic factor	LN-unique
cg16455791	0.0624065	chr5	26310718	26310719	0.0211531	Distal Intergenic	-17703	CALCOCO1	calcium binding and coiled-coil domain 1	shared
cg12495173	0.0623946	chr16	69564820	69564821	0.00664858	Intron (NM_001193232/515324, intron 2 of 3)	12321	PROX1	prospero homeobox 1	shared
cg19095868	0.0623687	chr14	70841366	70841367	0.00264677	Distal Intergenic	-252773	CIBAR1	CBY1 interacting BAR domain containing 1	LN-unique
cg01923669	0.0623464	chr1	20439645	20439646	0.0220565	Promoter (4-5kb)	-4223	MIR99A	microRNA mir-99a	LN-unique
cg22007666	0.0623295	chr16	20148703	20148704	0.0289652	Distal Intergenic	-219987	MIR2285BM	microRNA mir-2285bm	LN-unique
cg03640209	0.0622977	chrX	118355616	118355617	0.00388265	Intron (NM_001206065/534848, intron 36 of 36)	281057	POLA1	DNA polymerase alpha 1, catalytic subunit	LN-unique
cg16144381	0.0622672	chr21	64210222	64210223	0.0198374	Distal Intergenic	-297340	CCNK	cyclin K	shared
cg09820272	0.0621797	chr4	68930213	68930214	0.00892484	Promoter (9-10kb)	-9103	HOXA2	homeobox A2	LN-unique
cg01911033	0.0620528	chr13	15507980	15507981	0.0236996	Distal Intergenic	417345	GATA3	GATA binding protein 3	LN-unique
cg18356643	0.0619941	chr8	27471165	27471166	0.0178415	Distal Intergenic	-224714	CNTLN	centlein	LN-unique
cg10450897	0.0619779	chr14	59040644	59040645	0.0344183	Distal Intergenic	195648	MIR2285CN	microRNA mir-2285cn	LN-unique
cg03824676	0.0619699	chr13	64932535	64932536	0.0445006	Intron (NM_001206504/508722, intron 2 of 16)	2314	RBM39	RNA binding motif protein 39	LN-unique
cg14360629	0.0619313	chr17	57036461	57036462	0.00801308	Intron (NM_001206058/534620, intron 11 of 18)	48274	PEBP1	phosphatidylethanolamine binding protein 1	shared
cg07900685	0.0619197	chr2	101078775	101078776	0.00296489	Distal Intergenic	-1331570	VWC2L	von Willebrand factor C domain containing 2 like	LN-unique
cg23402923	0.0618928	chr11	43216361	43216362	0.0134155	Intron (NM_001076121/538680, intron 4 of 4)	93391	BCL11A	BAF chromatin remodeling complex subunit BCL11A	LN-unique
cg13027218	0.0618781	chr8	29859153	29859154	0.0080782	Exon (NM_001076104/538474, exon 2 of 9)	6700	NFIB	nuclear factor I B	LN-unique
cg06293906	0.061877	chr19	23181631	23181632	0.0262994	Intron (NM_001205827/516411, intron 12 of 18)	89220	MIR2337	microRNA mir-2337	LN-unique
cg08517780	0.0618473	chr19	27410119	27410120	0.0297536	Promoter (6-7kb)	-6561	DNAH2	dynein axonemal heavy chain 2	LN-unique
cg15600395	0.0617496	chr24	55449760	55449761	0.00713053	Distal Intergenic	531152	TXNL1	thioredoxin like 1	LN-unique
cg23283355	0.0617385	chr4	102898089	102898090	0.0149815	Distal Intergenic	19653	FMC1	formation of mitochondrial complex V assembly factor 1 homolog	LN-unique
cg02231368	0.0616642	chr2	53046947	53046948	0.00886161	Intron (NM_001105003/616246, intron 12 of 13)	615364	ARHGAP15	Rho GTPase activating protein 15	LN-unique
cg23940242	0.0616604	chr2	32626762	32626763	0.0182761	Distal Intergenic	945036	GRB14	growth factor receptor bound protein 14	LN-unique
cg03150433	0.061656	chr26	39294405	39294406	0.0144764	Intron (NM_001076902/534370, intron 1 of 8)	2404	DENND10	DENN domain containing 10	shared
cg04423730	0.0616205	chr4	47098033	47098034	0.0177314	Promoter (3-4kb)	-3748	MIR2284B	microRNA mir-2284b	LN-unique
cg11776811	0.0615631	chr19	22812330	22812331	0.0041707	Promoter (<=1kb)	-679	MIR22	microRNA mir-22	shared
cg03861766	0.0615521	chr26	43205837	43205838	0.012723	Distal Intergenic	257811	BUB3	BUB3 mitotic checkpoint protein	shared
cg18654962	0.06154	chr25	2300137	2300138	0.00690843	Distal Intergenic	19114	ELOB	elongin B	LN-unique
cg05147474	0.0615252	chr29	12805057	12805058	0.0109507	Intron (NM_001038164/534927, intron 7 of 9)	60306	PRCP	prolylcarboxypeptidase	LN-unique
cg19519638	0.0615217	chr18	36732932	36732933	0.00536905	Distal Intergenic	65120	NQO1	NAD(P)H quinone dehydrogenase 1	LN-unique
cg26462021	0.061511	chr21	64235389	64235390	0.0201382	Distal Intergenic	-272173	CCNK	cyclin K	LN-unique
cg06370256	0.0614259	chr13	41545397	41545398	0.0121586	Distal Intergenic	309716	THBD	thrombomodulin	LN-unique
cg06957138	0.0614204	chr4	68906114	68906115	0.0428292	Intron (NM_001076825/509991, intron 1 of 3)	3559	HOXA3	homeobox A3	shared
cg09827655	0.0613874	chr7	51224461	51224462	0.0173701	Distal Intergenic	-74495	PURA	purine rich element binding protein A	shared
cg19981759	0.0613872	chr1	120901096	120901097	0.0293253	Distal Intergenic	-951699	PLSCR5	phospholipid scramblase family member 5	LN-unique
cg18818910	0.0613845	chr11	92685156	92685157	0.00639601	3' UTR	135849	DAB2IP	DAB2 interacting protein	LN-unique
cg17445358	0.0612354	chr11	92674336	92674337	0.028191	Exon (NM_001144082/541268, exon 16 of 20)	125029	DAB2IP	DAB2 interacting protein	LN-unique
cg16864011	0.0612216	chr25	22435865	22435866	0.00267719	Distal Intergenic	-78349	SLC5A11	solute carrier family 5 member 11	LN-unique
cg22750057	0.0611812	chr8	69997711	69997712	0.0164536	Exon (NM_001289818/526233, exon 2 of 2)	2319	EGR3	early growth response 3	LN-unique
cg18190885	0.0611543	chr8	30093692	30093693	0.0119503	Intron (NM_001076104/538474, intron 8 of 8)	241239	NFIB	nuclear factor I B	shared
cg21127068	0.061144	chr1	120903868	120903869	0.0332501	Distal Intergenic	-948927	PLSCR5	phospholipid scramblase family member 5	LN-unique
cg05514283	0.0611104	chr17	55637556	55637557	0.0212648	Distal Intergenic	122334	PRKAB1	protein kinase AMP-activated non-catalytic subunit beta 1	LN-unique
cg11699576	0.0611026	chr21	64235473	64235474	0.015261	Distal Intergenic	-272089	CCNK	cyclin K	LN-unique
cg06506863	0.0610355	chr4	113773879	113773880	0.0233812	Distal Intergenic	29168	ABCF2	ATP binding cassette subfamily F member 2	shared
cg15755108	0.0609828	chr23	12092364	12092365	0.00520061	Intron (NM_001128498/505504, intron 9 of 10)	363194	ZFAND3	zinc finger AN1-type containing 3	LN-unique
cg27581159	0.0609286	chr16	20548966	20548967	0.0297057	Distal Intergenic	-123770	MIR2285AZ	microRNA mir-2285az	LN-unique
cg00562553	0.0609144	chr4	68912599	68912600	0.0262826	Promoter (<=1kb)	609	HOXA4	homeobox A4	shared
cg05664895	0.0608925	chr20	554567	554568	0.00120175	Promoter (<=1kb)	63	MIR218-2	microRNA mir-218-2	LN-unique
cg10718271	0.0608538	chr12	58786254	58786255	0.0480124	Distal Intergenic	-1608511	MIR1256	microRNA mir-1256	LN-unique
cg03473094	0.0608345	chr11	25238167	25238168	0.0186758	Distal Intergenic	-113624	HAAO	3-hydroxyanthranilate 3,4-dioxygenase	LN-unique
cg19619227	0.0607177	chr26	22526298	22526299	0.00221002	Promoter (9-10kb)	-9295	NPM3	nucleophosmin/nucleoplasmin 3	LN-unique
cg07308881	0.0607031	chr2	18765667	18765668	0.0129019	Exon (NM_001130753/535331, exon 9 of 10)	13636	RBM45	RNA binding motif protein 45	LN-unique
cg18972426	0.0606959	chr11	55212727	55212728	0.0337926	Exon (NM_001080304/538452, exon 2 of 2)	1232	LRRTM1	leucine rich repeat transmembrane neuronal 1	LN-unique
cg12981876	0.0606859	chr25	35906825	35906826	0.00388789	Exon (NM_001205998/532406, exon 22 of 24)	5984	GIGYF1	GRB10 interacting GYF protein 1	LN-unique
cg07668688	0.0606627	chr1	120902515	120902516	0.0309547	Distal Intergenic	-950280	PLSCR5	phospholipid scramblase family member 5	LN-unique
cg01740828	0.0606455	chr22	51907785	51907786	0.0025706	3' UTR	17540	DHX30	DExH-box helicase 30	LN-unique
cg07905650	0.0606217	chr26	37277497	37277498	0.00977431	Distal Intergenic	36388	ENO4	enolase 4	shared
cg11208494	0.0605692	chr7	39049965	39049966	0.0090846	Intron (NM_001046433/538655, intron 1 of 8)	1262	FAM193B	family with sequence similarity 193 member B	LN-unique
cg20268522	0.0605257	chr15	23472588	23472589	0.0345176	Promoter (<=1kb)	168	NCAM1	neural cell adhesion molecule 1	LN-unique
cg06945527	0.0604994	chr5	106319871	106319872	0.024487	Exon (NM_001206873/615834, exon 10 of 10)	69579	PRMT8	protein arginine methyltransferase 8	LN-unique
cg14119482	0.0604742	chr1	120903871	120903872	0.0247945	Distal Intergenic	-948924	PLSCR5	phospholipid scramblase family member 5	LN-unique
cg20061887	0.0603804	chr2	53306699	53306700	0.00314584	Intron (NM_001105003/616246, intron 8 of 13)	355612	ARHGAP15	Rho GTPase activating protein 15	LN-unique
cg05894562	0.0603723	chr22	38935415	38935416	0.0384588	Distal Intergenic	8622	FEZF2	FEZ family zinc finger 2	LN-unique
cg12544888	0.060359	chr2	125982590	125982591	0.028191	Exon (NM_001205398/789937, exon 9 of 16)	-25651	TMEM222	transmembrane protein 222	LN-unique
cg20179538	0.0603189	chr2	32643360	32643361	0.00514608	Distal Intergenic	961634	GRB14	growth factor receptor bound protein 14	LN-unique
cg09642734	0.0603152	chr3	15588982	15588983	0.00741119	Intron (NM_001192204/509019, intron 1 of 2)	5013	ZBTB7B	zinc finger and BTB domain containing 7B	LN-unique
cg01329995	0.0602717	chr10	73260696	73260697	0.026106	Distal Intergenic	-139109	TRMT5	tRNA methyltransferase 5	LN-unique
cg07158988	0.0602708	chr15	29505901	29505902	0.0146127	Promoter (<=1kb)	38	BCL9L	BCL9 like	LN-unique
cg12911822	0.0602281	chr25	29951968	29951969	0.0119564	Distal Intergenic	-388184	GALNT17	polypeptide N-acetylgalactosaminyltransferase 17	LN-unique
cg18120675	0.0602016	chr11	27367060	27367061	0.0230645	Promoter (<=1kb)	654	SIX3	SIX homeobox 3	LN-unique
cg19803349	0.0602012	chr6	110761080	110761081	0.00195767	Promoter (6-7kb)	-6219	MIR2448	microRNA mir-2448	LN-unique
cg26495946	0.0601714	chr5	26059384	26059385	0.0233048	Promoter (<=1kb)	167	HOXC11	homeobox C11	LN-unique
cg22897826	0.0600475	chr1	73361562	73361563	0.0194255	Downstream (1-2kb)	3691	HES1	hes family bHLH transcription factor 1	LN-unique
cg02159798	0.0600086	chr10	49409786	49409787	0.0107818	Intron (NM_001192861/535597, intron 1 of 10)	-297958	ICE2	interactor of little elongation complex ELL subunit 2	LN-unique
cg16317419	0.0599821	chr1	149709893	149709894	0.00178165	3' UTR	92484	DYRK1A	dual specificity tyrosine phosphorylation regulated kinase 1A	LN-unique
cg02496392	0.0599802	chr2	125730500	125730501	0.0127157	Distal Intergenic	-29002	AHDC1	AT-hook DNA binding motif containing 1	LN-unique
cg20188742	0.0599774	chr22	38930828	38930829	0.0277641	Exon (NM_001038198/613683, exon 6 of 6)	4035	FEZF2	FEZ family zinc finger 2	LN-unique
cg25939793	0.0599705	chr7	51224623	51224624	0.0405788	Distal Intergenic	-74333	PURA	purine rich element binding protein A	LN-unique
cg12126471	0.0599299	chr11	62519437	62519438	0.0157658	Exon (NM_001078004/535054, exon 7 of 7)	54352	PELI1	pellino E3 ubiquitin protein ligase 1	LN-unique
cg21738347	0.0599236	chr5	111659942	111659943	0.0178029	Distal Intergenic	-15643	ADSL	adenylosuccinate lyase	LN-unique
cg21646906	0.0599039	chr20	14228925	14228926	0.0448679	Intron (NM_001193016/540722, intron 12 of 23)	173618	ADAMTS6	ADAM metallopeptidase with thrombospondin type 1 motif 6	LN-unique
cg08072685	0.0599013	chr14	64088750	64088751	0.0142133	Exon (NM_001191331/540195, exon 4 of 10)	40870	RNF19A	ring finger protein 19A, RBR E3 ubiquitin protein ligase	LN-unique
cg11772912	0.0597906	chr2	95097758	95097759	0.00761088	Distal Intergenic	33039	FASTKD2	FAST kinase domains 2	LN-unique
cg12383724	0.0597372	chr18	49385910	49385911	0.00345235	5' UTR	1494	DYRK1B	dual specificity tyrosine phosphorylation regulated kinase 1B	shared
cg25555481	0.0597332	chr18	41033838	41033839	0.00661379	Distal Intergenic	490988	URI1	URI1 prefoldin like chaperone	LN-unique
cg02882406	0.0597222	chr20	27742557	27742558	0.0266437	Exon (NM_001099130/614040, exon 2 of 6)	1177	ISL1	ISL LIM homeobox 1	LN-unique
cg18897683	0.0596656	chr10	3261752	3261753	0.014867	Promoter (<=1kb)	-638	KCNN2	potassium calcium-activated channel subfamily N member 2	LN-unique
cg27205174	0.0596348	chr23	48058348	48058349	0.00360611	Distal Intergenic	53608	SSR1	signal sequence receptor subunit 1	LN-unique
cg03045876	0.059578	chr10	76680734	76680735	0.0200217	Promoter (<=1kb)	783	HSPA2	heat shock protein family A (Hsp70) member 2	LN-unique
cg17959247	0.0595066	chr10	72810059	72810060	0.00177514	Distal Intergenic	-85029	MNAT1	MNAT1 component of CDK activating kinase	LN-unique
cg00896947	0.0595018	chr4	91932923	91932924	0.0262826	Intron (NM_205784/404098, intron 9 of 23)	58982	SND1	staphylococcal nuclease and tudor domain containing 1	LN-unique
cg03132556	0.059439	chr5	26059709	26059710	0.0272233	Promoter (<=1kb)	-158	HOXC11	homeobox C11	LN-unique
cg08070771	0.0594175	chr1	120902527	120902528	0.0358733	Distal Intergenic	-950268	PLSCR5	phospholipid scramblase family member 5	LN-unique
cg04477970	0.0594164	chr22	13171456	13171457	0.0167173	Exon (NM_001037598/513481, exon 2 of 4)	1245	EIF1B	eukaryotic translation initiation factor 1B	LN-unique
cg05229784	0.0593421	chr11	55212567	55212568	0.046059	Exon (NM_001080304/538452, exon 2 of 2)	1072	LRRTM1	leucine rich repeat transmembrane neuronal 1	LN-unique
cg09312171	0.0593352	chr24	22850347	22850348	0.027972	Promoter (<=1kb)	243	NOL4	nucleolar protein 4	LN-unique
cg24859789	0.0593176	chr14	21282803	21282804	0.0122142	Distal Intergenic	-220756	PCMTD1	protein-L-isoaspartate (D-aspartate) O-methyltransferase domain containing 1	LN-unique
cg24015091	0.0591621	chr19	23177079	23177080	0.00696266	Intron (NM_001205827/516411, intron 12 of 18)	84668	MIR2337	microRNA mir-2337	shared
cg23763736	0.0590693	chr19	16931924	16931925	0.0234309	Intron (NM_001076484/617930, intron 1 of 9)	316020	SPACA3	sperm acrosome associated 3	LN-unique
cg22488935	0.0590636	chr25	29952231	29952232	0.00841483	Distal Intergenic	-388447	GALNT17	polypeptide N-acetylgalactosaminyltransferase 17	LN-unique
cg11864734	0.0590096	chr4	68926683	68926684	0.0379016	Intron (NM_001076825/509991, intron 2 of 3)	-12633	HOXA2	homeobox A2	shared
cg06683527	0.0589782	chr17	67048231	67048232	0.040093	Distal Intergenic	281894	PITPNB	phosphatidylinositol transfer protein beta	LN-unique
cg04447330	0.0589526	chrX	103402239	103402240	0.00698617	Promoter (6-7kb)	-6602	BCOR	BCL6 corepressor	LN-unique
cg24947764	0.0589046	chr6	60775355	60775356	0.0339654	Distal Intergenic	-39447	TMEM33	transmembrane protein 33	LN-unique
cg09922950	0.0588881	chr5	62437331	62437332	0.0339654	Distal Intergenic	-249604	TMPO	thymopoietin	LN-unique
cg19643847	0.058874	chr14	59766369	59766370	0.010333	Distal Intergenic	-269238	LRP12	LDL receptor related protein 12	LN-unique
cg13968621	0.0588589	chr22	25263794	25263795	0.0358733	Promoter (<=1kb)	-1	CNTN6	contactin 6	LN-unique
cg24094229	0.0588285	chr17	69840235	69840236	0.00522124	Promoter (<=1kb)	-12	MORC2	MORC family CW-type zinc finger 2	LN-unique
cg25383995	0.0588214	chr7	43694268	43694269	0.0248872	Distal Intergenic	10565	ATP5F1D	ATP synthase F1 subunit delta	LN-unique
cg02524112	0.0588179	chr18	38021521	38021522	0.00944622	Distal Intergenic	1006087	DHX38	DEAH-box helicase 38	shared
cg11200278	0.0587774	chr23	23170596	23170597	0.0322553	Distal Intergenic	-107006	TFAP2D	transcription factor AP-2 delta	LN-unique
cg18762160	0.0587442	chr16	41288300	41288301	0.00642553	Intron (NM_001192767/540683, intron 63 of 67)	178078	DHRS3	dehydrogenase/reductase 3	shared
cg18476993	0.0587356	chr4	113815992	113815993	0.00998529	Promoter (<=1kb)	99	MIR671	microRNA mir-671	LN-unique
cg16314083	0.0587182	chr4	68926753	68926754	0.0353538	Intron (NM_001076825/509991, intron 2 of 3)	-12563	HOXA2	homeobox A2	LN-unique
cg23834309	0.0586903	chr20	642956	642957	0.00761088	Intron (NM_001191450/615883, intron 3 of 33)	-88326	MIR218-2	microRNA mir-218-2	LN-unique
cg08617287	0.0586794	chr10	69218604	69218605	0.0338786	Intron (NM_001193201/538953, intron 1 of 2)	1065	OTX2	orthodenticle homeobox 2	LN-unique
cg16861303	0.0586717	chr21	10566631	10566632	0.0427845	Exon (NM_174402/281945, exon 2 of 3)	2822	NR2F2	nuclear receptor subfamily 2 group F member 2	LN-unique
cg19223856	0.0586707	chr8	23800447	23800448	0.0329282	Intron (NM_001192549/521962, intron 2 of 10)	15828	MLLT3	MLLT3 super elongation complex subunit	LN-unique
cg14115130	0.0586516	chr3	96159287	96159288	0.0360531	Intron (NM_001081606/535408, intron 1 of 6)	1880	ELAVL4	ELAV like RNA binding protein 4	LN-unique
cg10950442	0.0586228	chr11	92674329	92674330	0.0171008	Exon (NM_001144082/541268, exon 16 of 20)	125022	DAB2IP	DAB2 interacting protein	LN-unique
cg27299745	0.0585784	chr12	58784731	58784732	0.0372748	Distal Intergenic	-1606988	MIR1256	microRNA mir-1256	LN-unique
cg19354122	0.0585124	chrX	109941966	109941967	0.0450729	Distal Intergenic	-1083596	LOC785287	ring finger protein, LIM domain interacting-like	LN-unique
cg04388093	0.0584868	chr4	5585169	5585170	0.0415819	Promoter (8-9kb)	-8447	IKZF1	IKAROS family zinc finger 1	LN-unique
cg08171000	0.0583978	chr19	27410131	27410132	0.0353902	Promoter (6-7kb)	-6549	DNAH2	dynein axonemal heavy chain 2	LN-unique
cg19808756	0.0583692	chr1	155502101	155502102	0.0330959	Intron (NM_001102040/516952, intron 4 of 10)	23063	SATB1	SATB homeobox 1	LN-unique
cg10143938	0.0583548	chr26	21651343	21651344	0.00705003	Distal Intergenic	-111514	SLF2	SMC5-SMC6 complex localization factor 2	LN-unique
cg18957485	0.0582975	chr19	37298714	37298715	0.0323932	Exon (NM_001193118/511703, exon 5 of 5)	12874	ZNF652	zinc finger protein 652	LN-unique
cg22330517	0.0582933	chr23	23278144	23278145	0.0248239	Promoter (<=1kb)	542	TFAP2D	transcription factor AP-2 delta	LN-unique
cg14156849	0.0582903	chr17	57036685	57036686	0.00352548	Exon (NM_001206058/534620, exon 12 of 19)	48050	PEBP1	phosphatidylethanolamine binding protein 1	shared
cg09985879	0.0582514	chr2	15639788	15639789	0.0315261	3' UTR	91630	UBE2E3	ubiquitin conjugating enzyme E2 E3	LN-unique
cg08156047	0.0582222	chr7	88929741	88929742	0.0181641	Distal Intergenic	-526387	MEF2C	myocyte enhancer factor 2C	LN-unique
cg25140691	0.0582113	chr19	40589079	40589080	0.00443212	Intron (NM_001014942/534280, intron 4 of 8)	29064	RARA	retinoic acid receptor alpha	LN-unique
cg24869367	0.0580778	chr11	101410179	101410180	0.00662064	Exon (NM_001205443/784219, exon 33 of 36)	54803	FAM78A	family with sequence similarity 78 member A	LN-unique
cg10759483	0.0580742	chr15	76888398	76888399	0.0198801	Intron (NM_001038037/505437, intron 1 of 8)	35764	C15H11orf49	chromosome 15 C11orf49 homolog	LN-unique
cg09258636	0.0580625	chr4	29502089	29502090	0.0384162	Distal Intergenic	478000	ITGB8	integrin subunit beta 8	LN-unique
cg01466662	0.0580608	chr4	28495555	28495556	0.0188472	Promoter (<=1kb)	202	TMEM196	transmembrane protein 196	shared
cg25527392	0.0580482	chr22	48843624	48843625	0.0434028	Distal Intergenic	18505	DUSP7	dual specificity phosphatase 7	LN-unique
cg01131483	0.0580342	chr6	20812778	20812779	0.0228868	Distal Intergenic	-541339	TACR3	tachykinin receptor 3	shared
cg11666770	0.0580341	chr18	51306647	51306648	0.0456534	Distal Intergenic	32578	RABAC1	Rab acceptor 1	LN-unique
cg06630761	0.0580284	chr21	64210273	64210274	0.0341148	Distal Intergenic	-297289	CCNK	cyclin K	LN-unique
cg18054695	0.0579377	chr1	155490145	155490146	0.00902994	Intron (NM_001102040/516952, intron 5 of 10)	35019	SATB1	SATB homeobox 1	LN-unique
cg22800590	0.05787	chr16	69576906	69576907	0.00674149	Promoter (<=1kb)	235	PROX1	prospero homeobox 1	LN-unique
cg24026327	0.0578404	chr9	25695770	25695771	0.0189328	Distal Intergenic	-134677	HEY2	hes related family bHLH transcription factor with YRPW motif 2	LN-unique
cg01059261	0.0578183	chr26	37434539	37434540	0.00633533	Distal Intergenic	37517	VAX1	ventral anterior homeobox 1	LN-unique
cg17543551	0.0578083	chr17	66558610	66558611	0.00492477	Distal Intergenic	289827	CRYBA4	crystallin beta A4	LN-unique
cg20850428	0.0577834	chr26	33389397	33389398	0.0265138	Distal Intergenic	-77423	TCF7L2	transcription factor 7 like 2	LN-unique
cg20715028	0.0577543	chr7	49772976	49772977	0.00347495	Distal Intergenic	35524	MIR2459	microRNA mir-2459	LN-unique
cg09434366	0.0576891	chr19	21805031	21805032	0.0290107	Exon (NM_001046204/515556, exon 6 of 23)	65366	TIMM22	translocase of inner mitochondrial membrane 22	LN-unique
cg05631094	0.0576684	chr19	27410105	27410106	0.0233812	Promoter (6-7kb)	-6575	DNAH2	dynein axonemal heavy chain 2	LN-unique
cg12317478	0.0575903	chr3	104656152	104656153	0.0280943	Distal Intergenic	-44870	EDN2	endothelin 2	LN-unique
cg01637769	0.0575457	chr13	80349144	80349145	0.0133581	Distal Intergenic	-466997	ZFP64	ZFP64 zinc finger protein	LN-unique
cg13608832	0.0575453	chr24	31508589	31508590	0.0287859	Promoter (4-5kb)	-4322	MIR12051	microRNA mir-12051	LN-unique
cg16983701	0.0574822	chr3	109755142	109755143	0.00313649	Exon (NM_001001133/406231, exon 19 of 19)	20854	LOC100138302	magnesium transporter 1-like pseudogene	LN-unique
cg11645949	0.0574604	chr11	94877403	94877404	0.0427182	Exon (NM_001193014/514134, exon 5 of 22)	181198	DENND1A	DENN domain containing 1A	LN-unique
cg07565103	0.0574445	chr1	155502028	155502029	0.0326313	Intron (NM_001102040/516952, intron 4 of 10)	23136	SATB1	SATB homeobox 1	LN-unique
cg20327494	0.0574122	chr8	96621868	96621869	0.0196302	Distal Intergenic	-41683	ZNF462	zinc finger protein 462	LN-unique
cg26470591	0.0573995	chr14	33965876	33965877	0.0259651	Distal Intergenic	12147	MIR2285BW	microRNA mir-2285bw	LN-unique
cg23407421	0.0573641	chr28	31116301	31116302	0.00781893	Distal Intergenic	-127415	COMTD1	catechol-O-methyltransferase domain containing 1	LN-unique
cg05273495	0.0573422	chr19	11921318	11921319	0.00532066	Distal Intergenic	-228742	TBX2	T-box transcription factor 2	LN-unique
cg23443081	0.0572717	chr14	12938000	12938001	0.031913	Distal Intergenic	-279635	MYC	MYC proto-oncogene, bHLH transcription factor	LN-unique
cg17641835	0.057266	chr3	101406837	101406838	0.00690843	Intron (NM_001076941/616005, intron 3 of 14)	51778	TMEM53	transmembrane protein 53	shared
cg02770072	0.0572408	chrX	103883273	103883274	0.00802913	Distal Intergenic	474432	BCOR	BCL6 corepressor	shared
cg27177870	0.0572342	chr15	64237027	64237028	0.049174	Distal Intergenic	97425	C15H11orf91	chromosome 15 C11orf91 homolog	LN-unique
cg12469892	0.0571488	chr10	16551985	16551986	0.0206595	Distal Intergenic	208158	RPLP1	ribosomal protein lateral stalk subunit P1	LN-unique
cg13288931	0.0571146	chr14	29124440	29124441	0.0355599	Promoter (<=1kb)	85	MIR124A-2	microRNA mir-124a-2	LN-unique
cg00103598	0.057091	chr1	85291303	85291304	0.0237147	Distal Intergenic	12467	SOX2	SRY-box transcription factor 2	LN-unique
cg27512741	0.0570546	chr11	42827661	42827662	0.0138328	Distal Intergenic	482091	BCL11A	BAF chromatin remodeling complex subunit BCL11A	shared
cg07231412	0.0570458	chr16	59763768	59763769	0.0147696	Distal Intergenic	-151233	TEX35	testis expressed 35	shared
cg10887333	0.0570419	chr18	18789579	18789580	0.033719	Distal Intergenic	-22862	BRD7	bromodomain containing 7	LN-unique
cg00167853	0.0569998	chr8	29859397	29859398	0.0126371	Exon (NM_001076104/538474, exon 2 of 9)	6944	NFIB	nuclear factor I B	LN-unique
cg02111171	0.056993	chr13	66539866	66539867	0.0489369	Distal Intergenic	-64403	CTNNBL1	catenin beta like 1	LN-unique
cg22515103	0.0569684	chr7	51224674	51224675	0.0179368	Distal Intergenic	-74282	PURA	purine rich element binding protein A	LN-unique
cg04452872	0.0569462	chr15	61945211	61945212	0.0193841	Distal Intergenic	-199691	DNAJC24	DnaJ heat shock protein family (Hsp40) member C24	LN-unique
cg02684031	0.0569064	chr16	42942396	42942397	0.0122142	Distal Intergenic	166057	PEX14	peroxisomal biogenesis factor 14	LN-unique
cg04784672	0.0569052	chr21	51329097	51329098	0.0276878	Promoter (<=1kb)	58	LRFN5	leucine rich repeat and fibronectin type III domain containing 5	LN-unique
cg13932370	0.0568996	chr5	42932142	42932143	0.013433	Intron (NM_001205297/505696, intron 4 of 33)	46738	PTPRB	protein tyrosine phosphatase receptor type B	LN-unique
cg23767994	0.056877	chr4	14376282	14376283	0.0430872	Distal Intergenic	32106	DLX5	distal-less homeobox 5	LN-unique
cg05742632	0.0568474	chr3	82393893	82393894	0.0184434	Distal Intergenic	-185733	ALG6	ALG6 alpha-1,3-glucosyltransferase	LN-unique
cg06662679	0.0567542	chr2	20829106	20829107	0.00448962	Distal Intergenic	-15333	HOXD12	homeobox D12	LN-unique
cg21245555	0.056716	chr4	30398771	30398772	0.0280075	Distal Intergenic	337385	CDCA7L	cell division cycle associated 7 like	LN-unique
cg22391013	0.0566643	chr8	27474241	27474242	0.00460543	Distal Intergenic	-227790	CNTLN	centlein	LN-unique
cg15403466	0.056627	chr23	45614994	45614995	0.0286295	Promoter (4-5kb)	-4607	TFAP2A	transcription factor AP-2 alpha	shared
cg25866143	0.056555	chr4	68899022	68899023	0.0125244	Promoter (<=1kb)	23	HOXA5	homeobox A5	LN-unique
cg04004289	0.056474	chr22	38927677	38927678	0.0284024	Promoter (<=1kb)	884	FEZF2	FEZ family zinc finger 2	LN-unique
cg04557908	0.0564448	chr16	50580822	50580823	0.0469139	Distal Intergenic	-12958	FAAP20	Fanconi anemia core complex associated protein 20	LN-unique
cg27492283	0.0564314	chr18	51298001	51298002	0.0248996	Distal Intergenic	23932	RABAC1	Rab acceptor 1	LN-unique
cg03062698	0.0564236	chr2	52241647	52241648	0.00983132	Intron (NM_001076192/539873, intron 2 of 2)	67459	ZEB2	zinc finger E-box binding homeobox 2	LN-unique
cg05142376	0.0564121	chr21	11755681	11755682	0.0335659	Distal Intergenic	-1186228	NR2F2	nuclear receptor subfamily 2 group F member 2	shared
cg18160025	0.0563825	chr17	70128810	70128811	0.0261793	Intron (NM_001191197/532416, intron 4 of 4)	14610	PATZ1	POZ/BTB and AT hook containing zinc finger 1	LN-unique
cg27410202	0.0563677	chr7	11700275	11700276	0.0182761	Distal Intergenic	35017	DCAF15	DDB1 and CUL4 associated factor 15	LN-unique
cg15958715	0.0563303	chrX	87309180	87309181	0.0438557	Promoter (<=1kb)	777	PPP1R3F	protein phosphatase 1 regulatory subunit 3F	LN-unique
cg00032807	0.0563184	chr4	68795072	68795073	0.0136102	Downstream (2-3kb)	5945	EVX1	even-skipped homeobox 1	LN-unique
cg13758628	0.0562835	chr13	72308212	72308213	0.015929	Distal Intergenic	-31029	GTSF1L	gametocyte specific factor 1 like	LN-unique
cg24824630	0.056246	chr1	155502229	155502230	0.0380432	Intron (NM_001102040/516952, intron 4 of 10)	22935	SATB1	SATB homeobox 1	LN-unique
cg25830596	0.056238	chr23	45637792	45637793	0.0420145	Distal Intergenic	18191	TFAP2A	transcription factor AP-2 alpha	LN-unique
cg03600207	0.0561919	chr1	120914385	120914386	0.034989	Distal Intergenic	-938410	PLSCR5	phospholipid scramblase family member 5	LN-unique
cg05571450	0.0560972	chr7	22154859	22154860	0.0156642	Intron (NM_001034491/515410, intron 2 of 6)	7704	PDLIM4	PDZ and LIM domain 4	shared
cg04162275	0.0560971	chr21	2334352	2334353	0.00779667	Exon (NM_001098462/533136, exon 4 of 12)	32053	UBE3A	ubiquitin protein ligase E3A	shared
cg04531442	0.0560083	chr1	155506363	155506364	0.0236996	Intron (NM_001102040/516952, intron 2 of 10)	18801	SATB1	SATB homeobox 1	LN-unique
cg08476750	0.0559999	chr7	50885857	50885858	0.00474638	3' UTR	7456	CXXC5	CXXC finger protein 5	LN-unique
cg14032328	0.0559935	chr1	155506588	155506589	0.0161747	Intron (NM_001102040/516952, intron 2 of 10)	18576	SATB1	SATB homeobox 1	LN-unique
cg18331800	0.0559891	chr6	60649398	60649399	0.0133328	Distal Intergenic	-165404	TMEM33	transmembrane protein 33	LN-unique
cg12903031	0.0559799	chr14	26635857	26635858	0.0173635	Distal Intergenic	-219009	CLVS1	clavesin 1	LN-unique
cg24104506	0.0559466	chr23	23282355	23282356	0.0221404	Intron (NM_001192329/539910, intron 2 of 7)	4753	TFAP2D	transcription factor AP-2 delta	LN-unique
cg05512265	0.0559353	chr7	88425811	88425812	0.0121492	Distal Intergenic	-22457	MEF2C	myocyte enhancer factor 2C	LN-unique
cg00477261	0.0559299	chr5	107098144	107098145	0.0197649	Distal Intergenic	67548	SLC6A12	solute carrier family 6 member 12	LN-unique
cg24543708	0.0559272	chr7	7876315	7876316	0.0122193	Distal Intergenic	-14939	EPHX3	epoxide hydrolase 3	LN-unique
cg21303286	0.0559077	chr26	22247801	22247802	0.00348776	Intron (NM_001083475/534072, intron 3 of 13)	86925	POLL	DNA polymerase lambda	LN-unique
cg05482254	0.0558903	chr1	110949537	110949538	0.0267496	Intron (NM_001206048/540975, intron 2 of 5)	6353	TIPARP	TCDD inducible poly(ADP-ribose) polymerase	LN-unique
cg14702003	0.0558873	chr25	26435153	26435154	0.0140257	Promoter (<=1kb)	-391	MIR2385	microRNA mir-2385	LN-unique
cg12067414	0.0558835	chr1	85302755	85302756	0.0378971	Exon (NM_001105463/784383, exon 2 of 2)	1015	SOX2	SRY-box transcription factor 2	LN-unique
cg02628039	0.0558643	chr1	85499012	85499013	0.0177437	Distal Intergenic	-195242	SOX2	SRY-box transcription factor 2	LN-unique
cg26434291	0.0558106	chr1	59320820	59320821	0.0104744	Distal Intergenic	-366942	MIR568	microRNA mir-568	shared
cg01243312	0.0558051	chr2	61675841	61675842	0.00165814	Promoter (<=1kb)	14	MIR128-1	microRNA mir-128-1	shared
cg06079669	0.0557984	chr1	155522263	155522264	0.00871781	Intron (NM_001102040/516952, intron 1 of 10)	2901	SATB1	SATB homeobox 1	LN-unique
cg11894292	0.0557953	chr16	74585845	74585846	0.024062	Distal Intergenic	-556694	PLXNA2	plexin A2	LN-unique
cg24560445	0.055783	chr13	72098157	72098158	0.0128869	Intron (NM_001035272/507828, intron 2 of 6)	1432	SRSF6	serine and arginine rich splicing factor 6	LN-unique
cg01426713	0.0557594	chr9	43883945	43883946	0.00882774	Distal Intergenic	-17744	PRDM1	PR/SET domain 1	shared
cg05761508	0.0557343	chr6	110761126	110761127	0.00416258	Promoter (6-7kb)	-6265	MIR2448	microRNA mir-2448	LN-unique
cg01088131	0.0557342	chr13	40454834	40454835	0.00625686	Distal Intergenic	-35413	KIZ	kizuna centrosomal protein	LN-unique
cg05745611	0.0556879	chr8	55505532	55505533	0.0132642	Distal Intergenic	-71377	TLE4	TLE family member 4, transcriptional corepressor	LN-unique
cg04370307	0.0556864	chr19	40546992	40546993	0.0154564	Distal Intergenic	11896	CDC6	cell division cycle 6	LN-unique
cg12092528	0.0556857	chr26	21485430	21485431	0.0336705	Distal Intergenic	62699	HIF1AN	hypoxia inducible factor 1 subunit alpha inhibitor	LN-unique
cg14354194	0.0556477	chr2	125747261	125747262	0.0127157	Distal Intergenic	-12241	AHDC1	AT-hook DNA binding motif containing 1	shared
cg16999170	0.0556417	chr1	7053679	7053680	0.00997746	Distal Intergenic	-60525	CCT8	chaperonin containing TCP1 subunit 8	LN-unique
cg26163340	0.0555902	chr6	58266702	58266703	0.0219345	Distal Intergenic	-42831	TMEM156	transmembrane protein 156	LN-unique
cg11244870	0.0555092	chr9	95546243	95546244	0.0102916	Distal Intergenic	-173788	TAGAP	T cell activation RhoGTPase activating protein	LN-unique
cg00608633	0.0554966	chr8	29858921	29858922	0.00882874	Exon (NM_001076104/538474, exon 2 of 9)	6468	NFIB	nuclear factor I B	LN-unique
cg19694311	0.0554658	chr17	66425760	66425761	0.0216302	Distal Intergenic	156977	CRYBA4	crystallin beta A4	shared
cg06325209	0.0554564	chr3	6853829	6853830	0.0239745	Promoter (<=1kb)	-567	DDR2	discoidin domain receptor tyrosine kinase 2	shared
cg12951432	0.0554312	chr6	58266713	58266714	0.00695129	Distal Intergenic	-42842	TMEM156	transmembrane protein 156	LN-unique
cg09410314	0.0553646	chr23	48168558	48168559	0.0305777	Distal Intergenic	163818	SSR1	signal sequence receptor subunit 1	LN-unique
cg18875620	0.0553168	chr3	107936606	107936607	0.0211382	Distal Intergenic	15877	POU3F1	POU class 3 homeobox 1	LN-unique
cg11251215	0.0552457	chr3	101386682	101386683	0.00864396	Intron (NM_001076941/616005, intron 8 of 14)	31623	TMEM53	transmembrane protein 53	LN-unique
cg16022461	0.0552173	chr7	50944382	50944383	0.00142674	Distal Intergenic	65981	CXXC5	CXXC finger protein 5	LN-unique
cg15723222	0.0551576	chr19	11921448	11921449	0.0122048	Distal Intergenic	-228872	TBX2	T-box transcription factor 2	LN-unique
cg05439214	0.0551573	chr1	155769154	155769155	0.00120175	Distal Intergenic	-243990	SATB1	SATB homeobox 1	LN-unique
cg17495299	0.0551264	chr11	8808892	8808893	0.015066	Distal Intergenic	-305117	MRPS9	mitochondrial ribosomal protein S9	LN-unique
cg24466113	0.0551239	chr8	91511931	91511932	0.0172293	Promoter (<=1kb)	62	GRIN3A	glutamate ionotropic receptor NMDA type subunit 3A	LN-unique
cg01515407	0.0550954	chrX	103883166	103883167	0.0432834	Distal Intergenic	474325	BCOR	BCL6 corepressor	shared
cg10707619	0.0550719	chr23	15406597	15406598	0.0421105	Intron (NM_001205524/517805, intron 7 of 15)	22556	FOXP4	forkhead box P4	LN-unique
cg03663215	0.0550591	chr20	65842974	65842975	0.0112066	Distal Intergenic	497335	FASTKD3	FAST kinase domains 3	LN-unique
cg00508255	0.0550315	chr15	76447227	76447228	0.00250845	Intron (NM_001034522/517263, intron 12 of 18)	-67217	CHRM4	cholinergic receptor muscarinic 4	LN-unique
cg20565449	0.0550284	chr24	47268233	47268234	0.00377863	Distal Intergenic	283230	SMAD2	SMAD family member 2	LN-unique
cg12735070	0.0550053	chr21	43121593	43121594	0.0185624	Intron (NM_001192923/537810, intron 9 of 13)	-270835	MIR6522	microRNA mir-6522	LN-unique
cg13283797	0.0549022	chr25	26435603	26435604	0.016943	Promoter (<=1kb)	-841	MIR2385	microRNA mir-2385	LN-unique
cg13420273	0.0548918	chr4	27409151	27409152	0.00741181	Distal Intergenic	410722	TWIST1	twist family bHLH transcription factor 1	LN-unique
cg07053071	0.054891	chr22	39121776	39121777	0.031807	Intron (NM_001076228/540575, intron 13 of 30)	-129161	C22H3orf14	chromosome 22 C3orf14 homolog	LN-unique
cg10289720	0.05488	chr21	39242040	39242041	0.0278945	Distal Intergenic	-1974630	G2E3	G2/M-phase specific E3 ubiquitin protein ligase	LN-unique
cg19820507	0.0548336	chr18	18029234	18029235	0.0157364	Intron (NM_001101893/508025, intron 5 of 7)	186780	C18H16orf78	chromosome 18 C16orf78 homolog	LN-unique
cg18511670	0.0548102	chr18	38021513	38021514	0.0201355	Distal Intergenic	1006095	DHX38	DEAH-box helicase 38	shared
cg00612925	0.0547905	chr10	72826881	72826882	0.0185624	Distal Intergenic	-68207	MNAT1	MNAT1 component of CDK activating kinase	LN-unique
cg14089899	0.0547897	chr16	69570208	69570209	0.0199508	Intron (NM_001193232/515324, intron 1 of 3)	6933	PROX1	prospero homeobox 1	LN-unique
cg03821480	0.0547715	chr10	16864709	16864710	0.0208038	Distal Intergenic	106072	TLE3	TLE family member 3, transcriptional corepressor	shared
cg23552770	0.0547479	chr9	44498255	44498256	0.00881191	Distal Intergenic	-77918	PREP	prolyl endopeptidase	shared
cg16464310	0.0547134	chr1	155489870	155489871	0.0295445	Intron (NM_001102040/516952, intron 5 of 10)	35294	SATB1	SATB homeobox 1	LN-unique
cg02248486	0.0547068	chr4	68899088	68899089	0.0136102	Promoter (<=1kb)	89	HOXA5	homeobox A5	shared
cg03477060	0.054655	chr11	43324226	43324227	0.0233444	Distal Intergenic	-14474	BCL11A	BAF chromatin remodeling complex subunit BCL11A	LN-unique
cg07291439	0.054648	chr1	120902359	120902360	0.0266503	Distal Intergenic	-950436	PLSCR5	phospholipid scramblase family member 5	LN-unique
cg14850368	0.0546343	chr10	40745540	40745541	0.036693	Distal Intergenic	-1097068	RPL10L	ribosomal protein L10 like	LN-unique
cg19729765	0.0545769	chr8	20443073	20443074	0.0179151	Distal Intergenic	808862	IZUMO3	IZUMO family member 3	LN-unique
cg12299440	0.0545659	chr21	39932705	39932706	0.038261	Distal Intergenic	-1283965	G2E3	G2/M-phase specific E3 ubiquitin protein ligase	LN-unique
cg25140607	0.0545391	chr23	45624256	45624257	0.03593	Exon (NM_001080228/505849, exon 2 of 7)	4655	TFAP2A	transcription factor AP-2 alpha	LN-unique
cg19423145	0.0545336	chr14	47652734	47652735	0.0117756	Intron (NM_001025322/506873, intron 3 of 7)	80577	EIF3H	eukaryotic translation initiation factor 3 subunit H	LN-unique
cg10885769	0.054436	chr18	36962098	36962099	0.0134864	Promoter (<=1kb)	86	MIR140	microRNA mir-140	LN-unique
cg15284809	0.0544276	chr11	22855034	22855035	0.00590967	Promoter (<=1kb)	-96	SLC8A1	solute carrier family 8 member A1	LN-unique
cg08346566	0.0544049	chr3	25039743	25039744	0.00918764	Intron (NM_001206874/535545, intron 3 of 48)	39020	SPAG17	sperm associated antigen 17	LN-unique
cg21790694	0.0543675	chr8	75649384	75649385	0.00671657	Exon (NM_001100376/517788, exon 7 of 7)	68915	UBAP1	ubiquitin associated protein 1	LN-unique
cg12375054	0.0543486	chr13	63920115	63920116	0.00201198	Exon (NM_001046175/514547, exon 4 of 4)	1120	MAP1LC3A	microtubule associated protein 1 light chain 3 alpha	shared
cg01105418	0.0542895	chr16	33155664	33155665	0.0273814	Promoter (<=1kb)	8	ZBTB18	zinc finger and BTB domain containing 18	LN-unique
cg07624582	0.0542331	chr8	29895444	29895445	0.0330986	Intron (NM_001076104/538474, intron 2 of 8)	42991	NFIB	nuclear factor I B	LN-unique
cg08696221	0.0542016	chr28	34666073	34666074	0.0308913	Distal Intergenic	-300713	PPIF	peptidylprolyl isomerase F	LN-unique
cg02916332	0.0541855	chr4	68898693	68898694	0.0280075	Promoter (<=1kb)	-306	HOXA5	homeobox A5	shared
cg12204071	0.0541003	chr26	49199458	49199459	0.0222152	Distal Intergenic	-193362	GLRX3	glutaredoxin 3	LN-unique
cg02546724	0.0540969	chr3	115656092	115656093	0.0305252	Distal Intergenic	-11046	GBX2	gastrulation brain homeobox 2	LN-unique
cg26112867	0.0540803	chrX	85547906	85547907	0.0032334	Intron (NM_001206693/505749, intron 5 of 23)	16188	RBM10	RNA binding motif protein 10	LN-unique
cg17082219	0.0540687	chr25	7894995	7894996	0.0205436	Promoter (2-3kb)	-2782	MIR12003	microRNA mir-12003	LN-unique
cg06608341	0.0540623	chr14	33928622	33928623	0.00835327	Distal Intergenic	49401	MIR2285BW	microRNA mir-2285bw	LN-unique
cg14854610	0.0540382	chr18	18029457	18029458	0.0247426	Intron (NM_001101893/508025, intron 5 of 7)	187003	C18H16orf78	chromosome 18 C16orf78 homolog	LN-unique
cg14941078	0.053974	chr29	29760470	29760471	0.00628879	Intron (NM_001078085/618028, intron 12 of 14)	61397	ST3GAL4	ST3 beta-galactoside alpha-2,3-sialyltransferase 4	LN-unique
cg00223609	0.053876	chr8	82113933	82113934	0.0445896	Intron (NM_001205879/520994, intron 17 of 23)	46667	PTCH1	patched 1	LN-unique
cg14762104	0.0537915	chr2	121231219	121231220	0.0233348	Intron (NM_001037444/404126, intron 5 of 13)	8182	MARCKSL1	MARCKS like 1	LN-unique
cg02805735	0.0536663	chr8	54326307	54326308	0.0275769	Distal Intergenic	109396	PSAT1	phosphoserine aminotransferase 1	LN-unique
cg00823323	0.0536614	chr25	29952417	29952418	0.00662064	Distal Intergenic	-388633	GALNT17	polypeptide N-acetylgalactosaminyltransferase 17	LN-unique
cg21089733	0.0536528	chr18	41197816	41197817	0.0182543	Distal Intergenic	654966	URI1	URI1 prefoldin like chaperone	LN-unique
cg21431551	0.053649	chr13	64685809	64685810	0.00250845	Promoter (<=1kb)	-578	GDF5	growth differentiation factor 5	shared
cg04337454	0.0536392	chr10	32751103	32751104	0.0159929	Intron (NM_001191269/539573, intron 7 of 11)	19577	MEIS2	Meis homeobox 2	LN-unique
cg20928267	0.053608	chr26	37473437	37473438	0.0117367	Promoter (1-2kb)	-1381	VAX1	ventral anterior homeobox 1	LN-unique
cg01462418	0.0535901	chr15	75903292	75903293	0.0466845	Exon (NM_001289786/509058, exon 7 of 12)	-15535	MAPK8IP1	mitogen-activated protein kinase 8 interacting protein 1	LN-unique
cg15405572	0.0535465	chr5	7300775	7300776	0.0118749	Promoter (<=1kb)	-641	NAV3	neuron navigator 3	LN-unique
cg25165498	0.0535258	chr17	57036624	57036625	0.00995384	Exon (NM_001206058/534620, exon 12 of 19)	48111	PEBP1	phosphatidylethanolamine binding protein 1	shared
cg07601212	0.0535153	chr10	72575989	72575990	0.0308815	Distal Intergenic	75315	PPM1A	protein phosphatase, Mg2+/Mn2+ dependent 1A	LN-unique
cg10516422	0.0534845	chr2	53046323	53046324	0.00352548	Intron (NM_001105003/616246, intron 12 of 13)	615988	ARHGAP15	Rho GTPase activating protein 15	LN-unique
cg08707617	0.0534775	chrX	103402296	103402297	0.0133639	Promoter (6-7kb)	-6545	BCOR	BCL6 corepressor	LN-unique
cg17554167	0.0534616	chr19	23083515	23083516	0.0374439	Promoter (8-9kb)	-8896	MIR2337	microRNA mir-2337	LN-unique
cg17243044	0.0534293	chr23	27464777	27464778	0.0283866	Promoter (2-3kb)	-2425	EHMT2	euchromatic histone lysine methyltransferase 2	LN-unique
cg08873615	0.0534117	chr13	78828325	78828326	0.00257788	Promoter (6-7kb)	-6430	MIR6527	microRNA mir-6527	LN-unique
cg25253213	0.0533922	chrX	103617551	103617552	0.0233444	Distal Intergenic	208710	BCOR	BCL6 corepressor	LN-unique
cg19523270	0.0533734	chr8	57746647	57746648	0.0124198	Distal Intergenic	-121157	TLE1	transducin-like enhancer of split 1 (E(sp1) homolog, Drosophila)	LN-unique
cg05314634	0.0533557	chr5	32461936	32461937	0.0168005	Promoter (5-6kb)	-5521	HDAC7	histone deacetylase 7	shared
cg11885473	0.053319	chr7	46976976	46976977	0.00351173	Distal Intergenic	-94892	MACROH2A1	macroH2A.1 histone	LN-unique
cg05730460	0.053294	chr8	42401240	42401241	0.0333424	Intron (NM_001099115/540904, intron 27 of 32)	146117	SMARCA2	SWI/SNF related, matrix associated, actin dependent regulator of chromatin, subfamily a, member 2	LN-unique
cg15314715	0.05325	chr18	19661996	19661997	0.0151759	Distal Intergenic	-101635	SALL1	spalt like transcription factor 1	LN-unique
cg17537491	0.0532166	chr16	64585265	64585266	0.00607483	Exon (NM_001193205/537131, exon 9 of 22)	53469	NCF2	neutrophil cytosolic factor 2	LN-unique
cg11227540	0.053207	chr4	68912834	68912835	0.013808	Promoter (<=1kb)	844	HOXA4	homeobox A4	LN-unique
cg21288677	0.0531979	chr27	33461775	33461776	0.0172685	Intron (NM_001075595/513054, intron 9 of 23)	1069	MIR2400	microRNA mir-2400	shared
cg16589235	0.0531561	chr26	33066472	33066473	0.0120307	Distal Intergenic	89437	VTI1A	vesicle transport through interaction with t-SNAREs 1A	LN-unique
cg19555331	0.0531023	chr17	11675998	11675999	0.0427945	Exon (NM_001192952/532453, exon 2 of 2)	1613	POU4F2	POU class 4 homeobox 2	LN-unique
cg24855577	0.0530469	chr22	38927266	38927267	0.0236452	Promoter (<=1kb)	473	FEZF2	FEZ family zinc finger 2	LN-unique
cg22358400	0.0530413	chr17	57036646	57036647	0.00224887	Exon (NM_001206058/534620, exon 12 of 19)	48089	PEBP1	phosphatidylethanolamine binding protein 1	LN-unique
cg03537184	0.0530309	chr22	7853580	7853581	0.0104604	Intron (NM_001191201/531418, intron 7 of 38)	55655	CLASP2	cytoplasmic linker associated protein 2	LN-unique
cg16220784	0.0530265	chr17	60744132	60744133	0.0337187	Distal Intergenic	125388	RBM19	RNA binding motif protein 19	LN-unique
cg10958641	0.0530168	chr3	53148023	53148024	0.0305072	Distal Intergenic	111708	ZNF326	zinc finger protein 326	LN-unique
cg08766215	0.0529736	chr21	46703248	46703249	0.0412665	Exon (NM_001191458/613713, exon 2 of 2)	1818	NKX2-1	NK2 homeobox 1	LN-unique
cg06798470	0.0529729	chr6	14501974	14501975	0.00656173	Distal Intergenic	-216146	MIR2444	microRNA mir-2444	LN-unique
cg02551260	0.052951	chr18	36998728	36998729	0.0354203	Promoter (8-9kb)	-8856	PSMD7	proteasome 26S subunit, non-ATPase 7	shared
cg27031992	0.0529481	chr22	38932184	38932185	0.0212521	Distal Intergenic	5391	FEZF2	FEZ family zinc finger 2	LN-unique
cg10887670	0.052941	chr20	11405964	11405965	0.0136025	Intron (NM_174575/282307, intron 6 of 14)	73744	PIK3R1	phosphoinositide-3-kinase regulatory subunit 1	LN-unique
cg26073458	0.0528928	chr22	38927672	38927673	0.0239331	Promoter (<=1kb)	879	FEZF2	FEZ family zinc finger 2	LN-unique
cg24952195	0.0528897	chr1	155440998	155440999	0.0172064	Intron (NM_001102040/516952, intron 9 of 10)	84166	SATB1	SATB homeobox 1	LN-unique
cg26214460	0.0528278	chr6	99119688	99119689	0.00164735	Distal Intergenic	192343	NKX6-1	NK6 homeobox 1	shared
cg04222851	0.0527553	chr11	94877393	94877394	0.0094503	Exon (NM_001193014/514134, exon 5 of 22)	181208	DENND1A	DENN domain containing 1A	LN-unique
cg13684852	0.0526856	chr3	56705291	56705292	0.0153362	Intron (NM_001034751/614212, intron 2 of 4)	7084	LMO4	LIM domain only 4	LN-unique
cg20374928	0.0526592	chr13	72098145	72098146	0.0241988	Intron (NM_001035272/507828, intron 2 of 6)	1420	SRSF6	serine and arginine rich splicing factor 6	LN-unique
cg06873785	0.0526568	chr5	106319879	106319880	0.0491801	Exon (NM_001206873/615834, exon 10 of 10)	69571	PRMT8	protein arginine methyltransferase 8	LN-unique
cg11905007	0.0526416	chr22	38430627	38430628	0.0247945	Promoter (<=1kb)	-367	CADPS	calcium dependent secretion activator	LN-unique
cg26573821	0.0525256	chr7	50944484	50944485	0.0187533	Distal Intergenic	66083	CXXC5	CXXC finger protein 5	LN-unique
cg21747259	0.0524757	chr11	24372150	24372151	0.0279581	Distal Intergenic	-92684	PKDCC	protein kinase domain containing, cytoplasmic	LN-unique
cg00200899	0.0524697	chr24	22850286	22850287	0.0337277	Promoter (<=1kb)	182	NOL4	nucleolar protein 4	LN-unique
cg15043841	0.0524631	chr26	28128919	28128920	0.0363948	Promoter (<=1kb)	439	SORCS1	sortilin related VPS10 domain containing receptor 1	LN-unique
cg25966448	0.0524369	chr26	19225796	19225797	0.00706793	Distal Intergenic	-54978	CRTAC1	cartilage acidic protein 1	LN-unique
cg12522514	0.0524357	chr11	37382952	37382953	0.00869138	Intron (NM_001192276/526027, intron 32 of 35)	-15525	MIR2297	microRNA mir-2297	LN-unique
cg22527167	0.052362	chr9	50205565	50205566	0.0228868	Promoter (<=1kb)	-508	PRDM13	PR/SET domain 13	LN-unique
cg08498445	0.0522967	chr5	67147101	67147102	0.0456452	Distal Intergenic	-126022	STAB2	stabilin 2	LN-unique
cg26834803	0.0522916	chr23	23279503	23279504	0.019671	Exon (NM_001192329/539910, exon 2 of 8)	1901	TFAP2D	transcription factor AP-2 delta	LN-unique
cg26134378	0.0522693	chr20	41270020	41270021	0.0457447	Distal Intergenic	-169609	GOLPH3	golgi phosphoprotein 3	LN-unique
cg02439040	0.0522241	chr19	51400542	51400543	0.0260907	Distal Intergenic	-87828	TEPSIN	TEPSIN adaptor related protein complex 4 accessory protein	LN-unique
cg19848164	0.0521639	chr21	39932009	39932010	0.0344958	Distal Intergenic	-1284661	G2E3	G2/M-phase specific E3 ubiquitin protein ligase	LN-unique
cg17961335	0.052153	chr21	64235381	64235382	0.0120966	Distal Intergenic	-272181	CCNK	cyclin K	LN-unique
cg04607114	0.0521301	chr23	51593390	51593391	0.0117184	Intron (NM_001080331/617688, intron 9 of 10)	425172	GMDS	GDP-mannose 4,6-dehydratase	LN-unique
cg11670972	0.0520967	chr23	45633474	45633475	0.0403698	Intron (NM_001080228/505849, intron 5 of 6)	13873	TFAP2A	transcription factor AP-2 alpha	LN-unique
cg14562454	0.0520962	chr7	88195088	88195089	0.0223266	Exon (NR_038195/100616526, exon 4 of 4)	1003	MIR9-2	microRNA mir-9-2	LN-unique
cg05099709	0.0520702	chr24	54655750	54655751	0.00657018	Intron (NM_001034621/534935, intron 1 of 12)	43885	TCF4	transcription factor 4	LN-unique
cg07751902	0.0520409	chr5	11350656	11350657	0.0271798	Distal Intergenic	558515	CCDC59	coiled-coil domain containing 59	LN-unique
cg24835636	0.0520319	chr16	21921253	21921254	0.0107189	Distal Intergenic	113251	TGFB2	transforming growth factor beta 2	LN-unique
cg06685955	0.0520268	chr18	18029344	18029345	0.0134816	Intron (NM_001101893/508025, intron 5 of 7)	186890	C18H16orf78	chromosome 18 C16orf78 homolog	LN-unique
cg11012495	0.0520139	chr26	49260592	49260593	0.013863	Distal Intergenic	-132228	GLRX3	glutaredoxin 3	LN-unique
cg13083173	0.0520136	chr3	16535546	16535547	0.0372748	Distal Intergenic	-39397	GATAD2B	GATA zinc finger domain containing 2B	LN-unique
cg27627814	0.0518827	chr21	10563614	10563615	0.0221171	Exon (NM_174402/281945, exon 3 of 3)	5839	NR2F2	nuclear receptor subfamily 2 group F member 2	LN-unique
cg05966186	0.0518297	chr8	55228953	55228954	0.0472206	Distal Intergenic	-347956	TLE4	TLE family member 4, transcriptional corepressor	LN-unique
cg04784052	0.0518182	chr2	130713881	130713882	0.0248645	Distal Intergenic	40725	CDC42	cell division cycle 42	LN-unique
cg25338994	0.0517907	chr11	11499379	11499380	0.0325244	Distal Intergenic	23731	EMX1	empty spiracles homeobox 1	LN-unique
cg24373438	0.051768	chr8	27471320	27471321	0.0276695	Distal Intergenic	-224869	CNTLN	centlein	LN-unique
cg11987336	0.0517466	chr2	35013960	35013961	0.00292749	Intron (NM_001076067/535683, intron 7 of 11)	-45948	TBR1	T-box brain transcription factor 1	LN-unique
cg17771970	0.0517379	chr14	48898185	48898186	0.00803118	Exon (NM_001192913/537652, exon 5 of 6)	215128	TRPS1	transcriptional repressor GATA binding 1	LN-unique
cg01957447	0.0517307	chr19	22812388	22812389	0.0350743	Promoter (<=1kb)	-737	MIR22	microRNA mir-22	LN-unique
cg19117962	0.0517226	chr17	57070970	57070971	0.00539705	3' UTR	13765	PEBP1	phosphatidylethanolamine binding protein 1	LN-unique
cg18932952	0.0516961	chr4	92899229	92899230	0.0265773	Exon (NM_001035465/615340, exon 4 of 11)	5628	IRF5	interferon regulatory factor 5	LN-unique
cg15359143	0.0516358	chr4	63083809	63083810	0.0253817	Distal Intergenic	24611	MIR1814C	microRNA mir-1814c	LN-unique
cg22767566	0.0516082	chr3	19008273	19008274	0.0167173	Exon (NM_001105375/515706, exon 4 of 6)	10329	OAZ3	ornithine decarboxylase antizyme 3	LN-unique
cg03668418	0.0515892	chr10	32001620	32001621	0.0372673	Distal Intergenic	-242473	CDIN1	CDAN1 interacting nuclease 1	LN-unique
cg23218693	0.0515513	chr15	61371628	61371629	0.0453812	Promoter (6-7kb)	-6056	MPPED2	metallophosphoesterase domain containing 2	LN-unique
cg15666136	0.0514345	chr19	27538254	27538255	0.00614858	Promoter (7-8kb)	-7713	TMEM88	transmembrane protein 88	LN-unique
cg09753530	0.0514103	chr4	29985465	29985466	0.0023224	Distal Intergenic	750691	CDCA7L	cell division cycle associated 7 like	LN-unique
cg25107566	0.051385	chr18	41078496	41078497	0.0338164	Distal Intergenic	535646	URI1	URI1 prefoldin like chaperone	LN-unique
cg16108207	0.0513821	chr20	5608585	5608586	0.025681	Distal Intergenic	-94301	C20H5orf47	chromosome 20 C5orf47 homolog	LN-unique
cg13623418	0.0513803	chr16	69564166	69564167	0.0147739	Intron (NM_001193232/515324, intron 2 of 3)	12975	PROX1	prospero homeobox 1	LN-unique
cg12688234	0.0513439	chr20	1889573	1889574	0.0175696	Distal Intergenic	-122725	FOXI1	forkhead box I1	LN-unique
cg19092839	0.0513076	chr2	124470579	124470580	0.00770549	Intron (NM_174311/281753, intron 11 of 16)	45237	TMEM200B	transmembrane protein 200B	LN-unique
cg23917034	0.0512925	chr8	30093718	30093719	0.0138435	Intron (NM_001076104/538474, intron 8 of 8)	241265	NFIB	nuclear factor I B	LN-unique
cg15147429	0.0512641	chr10	72824757	72824758	0.0382643	Distal Intergenic	-70331	MNAT1	MNAT1 component of CDK activating kinase	LN-unique
cg21149585	0.0512412	chr21	61694145	61694146	0.0380826	Exon (NM_001038224/618880, exon 6 of 13)	52083	VRK1	VRK serine/threonine kinase 1	LN-unique
cg12808985	0.0512395	chr11	95542541	95542542	0.0186367	Promoter (3-4kb)	-3926	NR5A1	nuclear receptor subfamily 5 group A member 1	LN-unique
cg17003896	0.0511941	chr15	36964400	36964401	0.0150394	Distal Intergenic	518176	INSC	INSC spindle orientation adaptor protein	LN-unique
cg09203697	0.0511778	chr22	43192808	43192809	0.0363681	Exon (NM_001191460/613533, exon 11 of 47)	6029	MIR2370	microRNA mir-2370	LN-unique
cg21589872	0.0511593	chr2	89509528	89509529	0.0191889	Promoter (<=1kb)	-6	CLK1	CDC like kinase 1	LN-unique
cg19638409	0.0511362	chr4	68899092	68899093	0.00567962	Promoter (<=1kb)	93	HOXA5	homeobox A5	shared
cg25715832	0.0511323	chr3	101404423	101404424	0.0209344	Intron (NM_001076941/616005, intron 3 of 14)	49364	TMEM53	transmembrane protein 53	shared
cg14518255	0.0510949	chr5	56829565	56829566	0.00434867	3' UTR	32791	BAZ2A	bromodomain adjacent to zinc finger domain 2A	LN-unique
cg03371896	0.0510562	chr22	38927254	38927255	0.0277901	Promoter (<=1kb)	461	FEZF2	FEZ family zinc finger 2	LN-unique
cg06644235	0.0510377	chrX	103407874	103407875	0.005762	Promoter (<=1kb)	-967	BCOR	BCL6 corepressor	LN-unique
cg18315514	0.051034	chr1	20439718	20439719	0.0173701	Promoter (4-5kb)	-4296	MIR99A	microRNA mir-99a	LN-unique
cg27521327	0.0510119	chr2	135741229	135741230	0.019128	Exon (NM_001114608/512452, exon 3 of 4)	18166	SZRD1	SUZ RNA binding domain containing 1	LN-unique
cg16746452	0.0509927	chr29	24636653	24636654	0.0219733	Distal Intergenic	-56664	HTATIP2	HIV-1 Tat interactive protein 2	LN-unique
cg01982830	0.0509513	chr16	62923345	62923346	0.00628879	Exon (NM_001191123/353113, exon 39 of 47)	310928	CACNA1E	calcium voltage-gated channel subunit alpha1 E	LN-unique
cg21328218	0.0508489	chr4	5514762	5514763	0.0195564	Exon (NM_001105257/541154, exon 6 of 7)	60294	FIGNL1	fidgetin like 1	LN-unique
cg18033250	0.0508474	chr8	57746503	57746504	0.00726093	Distal Intergenic	-121013	TLE1	transducin-like enhancer of split 1 (E(sp1) homolog, Drosophila)	shared
cg23475389	0.0508357	chr7	78844068	78844069	0.00468534	Distal Intergenic	1234583	MIR8549	microRNA mir-8549	LN-unique
cg18324647	0.0507935	chr18	53831918	53831919	0.0147205	Distal Intergenic	-17461	FKRP	fukutin related protein	LN-unique
cg06595108	0.0507916	chr26	43205832	43205833	0.0065505	Distal Intergenic	257806	BUB3	BUB3 mitotic checkpoint protein	shared
cg23786996	0.0507742	chr3	107722926	107722927	0.0105388	Distal Intergenic	-197803	POU3F1	POU class 3 homeobox 1	shared
cg19604048	0.0507626	chr19	27410107	27410108	0.0415819	Promoter (6-7kb)	-6573	DNAH2	dynein axonemal heavy chain 2	LN-unique
cg09205258	0.05073	chr19	40093536	40093537	0.0423844	Exon (NM_001303629/505709, exon 20 of 27)	5662	MIEN1	migration and invasion enhancer 1	LN-unique
cg24082322	0.0507067	chr15	25402401	25402402	0.00869138	Distal Intergenic	-304327	NXPE4	neurexophilin and PC-esterase domain family, member 4	LN-unique
cg17421077	0.0507043	chr7	79998600	79998601	0.00280831	Distal Intergenic	-357967	MIR2462	microRNA mir-2462	LN-unique
cg12336777	0.0506327	chr2	52241588	52241589	0.00869138	Intron (NM_001076192/539873, intron 2 of 2)	67400	ZEB2	zinc finger E-box binding homeobox 2	LN-unique
cg27035680	0.0506326	chr15	61350294	61350295	0.0335644	Intron (NM_001076929/540914, intron 2 of 5)	15278	MPPED2	metallophosphoesterase domain containing 2	LN-unique
cg20758412	0.0505407	chr14	21260692	21260693	0.0188699	Distal Intergenic	-198645	PCMTD1	protein-L-isoaspartate (D-aspartate) O-methyltransferase domain containing 1	LN-unique
cg14667871	0.0505259	chr20	57707177	57707178	0.0276248	Distal Intergenic	-600349	ANKH	ANKH inorganic pyrophosphate transport regulator	LN-unique
cg19362114	0.050525	chr26	22104824	22104825	0.0494879	Distal Intergenic	-25327	BTRC	beta-transducin repeat containing E3 ubiquitin protein ligase	LN-unique
cg22861867	0.050504	chr21	58036818	58036819	0.0375721	Distal Intergenic	205783	UBR7	ubiquitin protein ligase E3 component n-recognin 7	LN-unique
cg05588506	0.0504967	chr21	58523214	58523215	0.00517975	Distal Intergenic	56017	ASB2	ankyrin repeat and SOCS box containing 2	LN-unique
cg18722778	0.0504959	chr11	98855826	98855827	0.029727	Promoter (<=1kb)	9	MIR199B	microRNA mir-199b	LN-unique
cg05177513	0.0504694	chr17	5317552	5317553	0.022994	Promoter (<=1kb)	383	FBXW7	F-box and WD repeat domain containing 7	LN-unique
cg22506418	0.0504554	chr16	69576445	69576446	0.0032334	Promoter (<=1kb)	696	PROX1	prospero homeobox 1	LN-unique
cg00857814	0.0504189	chr16	64595468	64595469	0.0116649	Exon (NM_001193205/537131, exon 16 of 22)	43266	NCF2	neutrophil cytosolic factor 2	LN-unique
cg22419039	0.0504011	chr16	20548971	20548972	0.0383096	Distal Intergenic	-123775	MIR2285AZ	microRNA mir-2285az	LN-unique
cg24012221	0.0503332	chr10	3262908	3262909	0.0236996	Promoter (<=1kb)	518	KCNN2	potassium calcium-activated channel subfamily N member 2	LN-unique
cg10662219	0.0503302	chr28	31810329	31810330	0.0291735	Distal Intergenic	-821443	COMTD1	catechol-O-methyltransferase domain containing 1	LN-unique
cg26491213	0.0503201	chr11	27366002	27366003	0.0212595	Promoter (<=1kb)	-404	SIX3	SIX homeobox 3	LN-unique
cg21086539	0.0502584	chr19	23181508	23181509	0.0181309	Intron (NM_001205827/516411, intron 12 of 18)	89097	MIR2337	microRNA mir-2337	shared
cg11786622	0.0502463	chr17	57036697	57036698	0.00176801	Exon (NM_001206058/534620, exon 12 of 19)	48038	PEBP1	phosphatidylethanolamine binding protein 1	shared
cg19529849	0.0502424	chr24	19505852	19505853	0.0348064	Promoter (<=1kb)	201	CELF4	CUGBP Elav-like family member 4	LN-unique
cg12121908	0.0502381	chr2	125747308	125747309	0.00814343	Distal Intergenic	-12194	AHDC1	AT-hook DNA binding motif containing 1	shared
cg19631032	0.0502207	chr14	29747015	29747016	0.00832822	Distal Intergenic	277818	ARMC1	armadillo repeat containing 1	LN-unique
cg16139529	0.0502189	chr5	111649027	111649028	0.0107999	Exon (NM_001192655/528167, exon 19 of 23)	-26558	ADSL	adenylosuccinate lyase	LN-unique
cg01599574	0.0502135	chr26	19225801	19225802	0.00243106	Distal Intergenic	-54983	CRTAC1	cartilage acidic protein 1	LN-unique
cg26540559	0.0502053	chr26	21550535	21550536	0.0131336	Distal Intergenic	127804	HIF1AN	hypoxia inducible factor 1 subunit alpha inhibitor	LN-unique
cg04087693	0.0501957	chr23	23282345	23282346	0.0357632	Intron (NM_001192329/539910, intron 2 of 7)	4743	TFAP2D	transcription factor AP-2 delta	LN-unique
cg25260782	0.0501927	chr8	28654751	28654752	0.0130465	Distal Intergenic	-138078	PSIP1	PC4 and SFRS1 interacting protein 1	LN-unique
cg26320696	0.0501814	chr15	40347156	40347157	0.0491544	Promoter (<=1kb)	-29	PARVA	parvin alpha	LN-unique
cg10393810	0.0501324	chr23	23773605	23773606	0.0378202	Distal Intergenic	398364	TFAP2B	transcription factor AP-2 beta	LN-unique
cg21144985	0.0501223	chr1	154899847	154899848	0.00992513	Distal Intergenic	-283260	TBC1D5	TBC1 domain family member 5	shared
cg01802683	0.0500834	chr2	126457697	126457698	0.0141551	Intron (NM_001205785/540181, intron 1 of 19)	19326	ARID1A	AT-rich interaction domain 1A	LN-unique
cg22174870	0.050079	chr13	28178732	28178733	0.0276695	Exon (NM_001369852/504404, exon 6 of 9)	49773	BEND7	BEN domain containing 7	LN-unique
cg01019569	0.0499733	chr19	46008867	46008868	0.0330804	Distal Intergenic	124463	MAPT	microtubule associated protein tau	LN-unique
cg20451246	0.0499714	chr18	41197941	41197942	0.0189277	Distal Intergenic	655091	URI1	URI1 prefoldin like chaperone	LN-unique
cg10603790	0.0499516	chr6	17110276	17110277	0.0499929	Intron (NM_001192856/535399, intron 3 of 11)	26006	LEF1	lymphoid enhancer binding factor 1	LN-unique
cg26772463	-0.0499584	chrX	90771888	90771889	0.0193847	Distal Intergenic	84019	SMC1A	structural maintenance of chromosomes 1A	LN-unique
cg12406333	-0.0499879	chr10	33560484	33560485	0.042911	Promoter (5-6kb)	-5261	TMCO5A	transmembrane and coiled-coil domains 5A	LN-unique
cg22379728	-0.0500621	chr15	25735782	25735783	0.0224423	Intron (NM_001038558/529873, intron 7 of 8)	335274	CADM1	cell adhesion molecule 1	LN-unique
cg06943259	-0.0501469	chr21	65808203	65808204	0.0223266	Promoter (<=1kb)	20	MIR370	microRNA mir-370	LN-unique
cg26795581	-0.0501784	chr23	17011305	17011306	0.0368767	Exon (NM_001083494/540262, exon 3 of 5)	1835	DLK2	delta like non-canonical Notch ligand 2	LN-unique
cg25135154	-0.0501915	chr11	106176825	106176826	0.0114212	Distal Intergenic	-30905	MIR12014	microRNA mir-12014	LN-unique
cg24217703	-0.0502011	chr28	31725881	31725882	0.0233048	Distal Intergenic	-736995	COMTD1	catechol-O-methyltransferase domain containing 1	LN-unique
cg20424596	-0.0502025	chr24	23536182	23536183	0.00657656	Distal Intergenic	72411	MIR2285M-3	microRNA mir-2285m-3	LN-unique
cg13288645	-0.0502116	chr28	27646857	27646858	0.0383624	Intron (NM_001191206/784716, intron 5 of 66)	76135	CDH23	cadherin related 23	LN-unique
cg04926767	-0.0502474	chr29	41027092	41027093	0.0296047	Promoter (1-2kb)	-1587	BSCL2	BSCL2 lipid droplet biogenesis associated, seipin	LN-unique
cg01268748	-0.0502985	chr16	62918099	62918100	0.00343672	Exon (NM_001191123/353113, exon 38 of 47)	305682	CACNA1E	calcium voltage-gated channel subunit alpha1 E	shared
cg01001431	-0.050319	chr16	32985797	32985798	0.00662064	Distal Intergenic	-147399	C16H1orf100	chromosome 16 C1orf100 homolog	shared
cg27342032	-0.0503806	chr10	67200377	67200378	0.00296816	Exon (NM_001206853/540852, exon 2 of 12)	126558	MIR2292	microRNA mir-2292	LN-unique
cg01705898	-0.0503906	chr13	22724268	22724269	0.0385058	Distal Intergenic	-106335	MIR2285D	microRNA mir-2285d	LN-unique
cg04235854	-0.0503952	chr22	12392604	12392605	0.0116553	Exon (NM_001076524/618860, exon 2 of 19)	15372	WDR48	WD repeat domain 48	LN-unique
cg17356865	-0.0503978	chr23	16877875	16877876	0.018719	Distal Intergenic	-15284	SLC22A7	solute carrier family 22 member 7	LN-unique
cg10173562	-0.0504198	chr14	29702776	29702777	0.00849465	Distal Intergenic	322057	ARMC1	armadillo repeat containing 1	shared
cg19104606	-0.0504489	chr13	70965709	70965710	0.0127837	Distal Intergenic	-733452	CHD6	chromodomain helicase DNA binding protein 6	LN-unique
cg14842657	-0.0504605	chr10	80084382	80084383	0.0206828	Intron (NM_001193137/617007, intron 7 of 10)	414558	RAD51B	RAD51 paralog B	LN-unique
cg16870887	-0.0504913	chr24	31450005	31450006	0.0108137	Intron (NM_001105419/538792, intron 2 of 6)	-13682	MIR378C	microRNA mir-378c	LN-unique
cg11848424	-0.0504999	chr6	50182687	50182688	0.0238853	Exon (NM_001192975/514537, exon 3 of 4)	224599	PCDH7	protocadherin 7	LN-unique
cg14756077	-0.0505053	chr19	20419329	20419330	0.00734332	3' UTR	12979	PIPOX	pipecolic acid and sarcosine oxidase	LN-unique
cg12545274	-0.050552	chr3	75144592	75144593	0.0166689	Exon (NM_001192108/538844, exon 16 of 25)	167013	LRRC40	leucine rich repeat containing 40	shared
cg05520357	-0.0505606	chr11	105026244	105026245	0.00440028	Distal Intergenic	-60715	RXRA	retinoid X receptor alpha	LN-unique
cg10221974	-0.0505964	chr2	52077044	52077045	0.0373043	Distal Intergenic	-97144	ZEB2	zinc finger E-box binding homeobox 2	LN-unique
cg09921638	-0.0505996	chr5	86597573	86597574	0.00983132	Intron (NM_001083471/533829, intron 11 of 14)	436706	SOX5	SRY-box transcription factor 5	shared
cg09799162	-0.0506868	chr7	88261557	88261558	0.00761088	Exon (NM_001046113/512254, exon 7 of 11)	-47536	LOC100616526	uncharacterized LOC100616526	LN-unique
cg10588962	-0.0507073	chr19	37902237	37902238	0.0173635	Promoter (3-4kb)	-3659	MIR2886	microRNA mir-2886	LN-unique
cg08187930	-0.0507679	chr12	12680900	12680901	0.0260177	Distal Intergenic	-20230	TNFSF11	TNF superfamily member 11	LN-unique
cg03855540	-0.0507962	chr3	56707232	56707233	0.00944114	Intron (NM_001034751/614212, intron 2 of 4)	5143	LMO4	LIM domain only 4	LN-unique
cg09065756	-0.0508602	chr2	80621606	80621607	0.00521302	Exon (NM_001076101/538354, exon 10 of 10)	277701	TMEFF2	transmembrane protein with EGF like and two follistatin like domains 2	shared
cg21253032	-0.050907	chr5	103237068	103237069	0.00548324	Exon (NM_001075425/509969, exon 11 of 18)	13528	CLSTN3	calsyntenin 3	LN-unique
cg26294928	-0.0510016	chr4	52945157	52945158	0.00713313	Distal Intergenic	595985	MDFIC	MyoD family inhibitor domain containing	LN-unique
cg09772534	-0.051067	chr7	61987788	61987789	0.0151655	Promoter (2-3kb)	-2701	SYNPO	synaptopodin	LN-unique
cg00104779	-0.0510784	chr3	87679225	87679226	0.0465407	Distal Intergenic	199915	OMA1	OMA1 zinc metallopeptidase	LN-unique
cg11821165	-0.0511023	chr14	29510782	29510783	0.00221002	Distal Intergenic	386427	MIR124A-2	microRNA mir-124a-2	shared
cg09376856	-0.0511042	chr2	6384176	6384177	0.0233348	Distal Intergenic	105313	MSTN	myostatin	LN-unique
cg07107420	-0.0511457	chr4	16053396	16053397	0.0273962	Distal Intergenic	302231	ICA1	islet cell autoantigen 1	LN-unique
cg17696987	-0.0511612	chr6	40087142	40087143	0.00413236	Promoter (<=1kb)	13	MIR218-1	microRNA mir-218-1	LN-unique
cg15131523	-0.0511653	chr14	65332716	65332717	0.0102651	Exon (NM_001034328/508692, exon 4 of 4)	7196	OSR2	odd-skipped related transciption factor 2	LN-unique
cg02976613	-0.0512402	chr13	72543823	72543824	0.00773656	Intron (NM_001206688/519845, intron 3 of 8)	129428	TOX2	TOX high mobility group box family member 2	LN-unique
cg25960707	-0.0512753	chr7	50900741	50900742	0.0297433	Distal Intergenic	22340	CXXC5	CXXC finger protein 5	LN-unique
cg26709300	-0.0514145	chr25	26194039	26194040	0.00583798	Promoter (<=1kb)	889	YPEL3	yippee like 3	LN-unique
cg09820365	-0.0514604	chr25	30024260	30024261	0.00500369	Distal Intergenic	-460476	GALNT17	polypeptide N-acetylgalactosaminyltransferase 17	LN-unique
cg21166041	-0.0514871	chr8	61466451	61466452	0.0194255	Intron (NM_001046100/511821, intron 6 of 8)	-88685	GRHPR	glyoxylate and hydroxypyruvate reductase	LN-unique
cg12661492	-0.0514899	chr16	42904505	42904506	0.0104744	Distal Intergenic	203948	PEX14	peroxisomal biogenesis factor 14	LN-unique
cg16713390	-0.0515196	chr26	26085958	26085959	0.0472866	Exon (NM_001205986/531405, exon 13 of 27)	324349	MIR202	microRNA mir-202	LN-unique
cg22663524	-0.0515261	chr18	7383666	7383667	0.00669155	Distal Intergenic	57893	DYNLRB2	dynein light chain roadblock-type 2	LN-unique
cg14319933	-0.0515632	chr2	100764648	100764649	0.0193108	Distal Intergenic	-1645697	VWC2L	von Willebrand factor C domain containing 2 like	LN-unique
cg00505445	-0.0516085	chr6	12343786	12343787	0.00620113	Distal Intergenic	543430	CAMK2D	calcium/calmodulin dependent protein kinase II delta	LN-unique
cg06774254	-0.0516145	chr4	53811858	53811859	0.00783283	Exon (NM_001205569/505502, exon 11 of 17)	265040	FOXP2	forkhead box P2	LN-unique
cg00658982	-0.051681	chr17	46714903	46714904	0.00662064	Distal Intergenic	47203	PIWIL1	piwi like RNA-mediated gene silencing 1	shared
cg26556400	-0.0516957	chr1	85581335	85581336	0.0116317	Distal Intergenic	-277565	SOX2	SRY-box transcription factor 2	LN-unique
cg14517144	-0.0516981	chr28	24757813	24757814	0.00177238	Exon (NM_001206579/539850, exon 4 of 10)	6483	HNRNPH3	heterogeneous nuclear ribonucleoprotein H3	LN-unique
cg22954841	-0.051784	chr19	40003979	40003980	0.000985905	Promoter (2-3kb)	-2513	PPP1R1B	protein phosphatase 1 regulatory inhibitor subunit 1B	LN-unique
cg20433492	-0.0517973	chrX	128935631	128935632	0.0301401	Intron (NM_001192914/537660, intron 3 of 8)	43582	GLRA2	glycine receptor alpha 2	LN-unique
cg20198417	-0.051907	chr26	49264594	49264595	0.0283773	Distal Intergenic	-128226	GLRX3	glutaredoxin 3	LN-unique
cg07001053	-0.0519219	chr16	69787330	69787331	0.00591316	Distal Intergenic	-210189	PROX1	prospero homeobox 1	LN-unique
cg13143654	-0.0519941	chr2	122532396	122532397	0.00195613	Exon (NM_001193123/535450, exon 2 of 22)	4383	PUM1	pumilio RNA binding family member 1	LN-unique
cg25946283	-0.0520269	chr1	59104141	59104142	0.0353061	Distal Intergenic	-150263	MIR568	microRNA mir-568	LN-unique
cg03719598	-0.0520633	chr8	75995324	75995325	0.00532211	Promoter (5-6kb)	-5025	DCTN3	dynactin subunit 3	LN-unique
cg13859400	-0.0520965	chr11	93013471	93013472	0.00766145	Distal Intergenic	33340	NDUFA8	NADH:ubiquinone oxidoreductase subunit A8	LN-unique
cg00290812	-0.0521278	chr22	11420445	11420446	0.0178338	Promoter (<=1kb)	6	MIR26A-1	microRNA mir-26a-1	LN-unique
cg01861038	-0.0521604	chr10	35747534	35747535	0.00500614	Intron (NM_001077485/541141, intron 2 of 2)	6931	BMF	Bcl2 modifying factor	LN-unique
cg14805279	-0.0521623	chr20	68423643	68423644	0.0219345	Distal Intergenic	1605846	MED10	mediator complex subunit 10	LN-unique
cg12013003	-0.0521856	chr28	32050095	32050096	0.0190117	Distal Intergenic	-1061209	COMTD1	catechol-O-methyltransferase domain containing 1	LN-unique
cg21963283	-0.0522147	chr7	29025402	29025403	0.01508	Intron (NM_001206306/509992, intron 1 of 8)	5013	ZNF608	zinc finger protein 608	LN-unique
cg27353147	-0.0522191	chr8	36603644	36603645	0.00768196	Distal Intergenic	-491678	DMAC1	distal membrane arm assembly complex 1	LN-unique
cg13150749	-0.0523101	chr18	40936577	40936578	0.00224669	Distal Intergenic	393727	URI1	URI1 prefoldin like chaperone	LN-unique
cg20026123	-0.0523306	chr19	13243384	13243385	0.0447997	Distal Intergenic	-57338	LHX1	LIM homeobox 1	LN-unique
cg10319365	-0.0523373	chr1	131816449	131816450	0.0349735	Distal Intergenic	390812	IL20RB	interleukin 20 receptor subunit beta	shared
cg21057323	-0.052433	chr21	67632393	67632394	0.00551754	Distal Intergenic	21427	AMN	amnion associated transmembrane protein	LN-unique
cg17025741	-0.0524829	chr6	12031188	12031189	0.00669155	Intron (NM_001046333/532713, intron 6 of 18)	230832	CAMK2D	calcium/calmodulin dependent protein kinase II delta	LN-unique
cg23973122	-0.0524872	chr7	50935811	50935812	0.00329606	Distal Intergenic	57410	CXXC5	CXXC finger protein 5	LN-unique
cg03721347	-0.0525071	chr5	25984302	25984303	0.0285219	Promoter (4-5kb)	-4538	HOXC4	homeobox C4	LN-unique
cg21015914	-0.0525181	chr4	5611261	5611262	0.0391217	Distal Intergenic	-34539	IKZF1	IKAROS family zinc finger 1	LN-unique
cg27594957	-0.0526384	chr29	40003926	40003927	0.00662064	Distal Intergenic	25097	LRRC10B	leucine rich repeat containing 10B	LN-unique
cg11948733	-0.0526509	chr25	26194029	26194030	0.00835979	Promoter (<=1kb)	879	YPEL3	yippee like 3	LN-unique
cg00634704	-0.052655	chr14	65332732	65332733	0.0148992	Exon (NM_001034328/508692, exon 4 of 4)	7180	OSR2	odd-skipped related transciption factor 2	LN-unique
cg16770694	-0.0528007	chr2	51980541	51980542	0.00385329	Distal Intergenic	-193647	ZEB2	zinc finger E-box binding homeobox 2	shared
cg11012613	-0.0528262	chrX	49434725	49434726	0.0111188	Distal Intergenic	-141540	TNMD	tenomodulin	LN-unique
cg25168580	-0.0529207	chr14	71964443	71964444	0.0484285	Distal Intergenic	-344620	RUNX1T1	RUNX1 partner transcriptional co-repressor 1	LN-unique
cg04281230	-0.0529504	chr2	40565870	40565871	0.045464	Distal Intergenic	677592	NR4A2	nuclear receptor subfamily 4 group A member 2	LN-unique
cg12370548	-0.0529781	chr11	61538101	61538102	0.00663947	Promoter (8-9kb)	-8777	OTX1	orthodenticle homeobox 1	LN-unique
cg27553955	-0.053028	chr11	24885147	24885148	0.00621004	Distal Intergenic	-51850	MTA3	metastasis associated 1 family member 3	LN-unique
cg05201282	-0.0530648	chr27	7348726	7348727	0.0497951	Downstream (<1kb)	143020	GPM6A	glycoprotein M6A	LN-unique
cg20689051	-0.0531219	chr7	94193186	94193187	0.0362397	Distal Intergenic	205460	MCTP1	multiple C2 and transmembrane domain containing 1	LN-unique
cg14082613	-0.0531447	chr26	49002113	49002114	0.0342876	Distal Intergenic	-390707	GLRX3	glutaredoxin 3	LN-unique
cg10081375	-0.0532235	chr19	23351120	23351121	0.00461193	3' UTR	15769	MNT	MAX network transcriptional repressor	LN-unique
cg08823201	-0.0532358	chr10	69317425	69317426	0.0372569	Distal Intergenic	-97756	OTX2	orthodenticle homeobox 2	LN-unique
cg12315723	-0.0532461	chr3	66737440	66737441	0.0160825	Distal Intergenic	30020	FUBP1	far upstream element binding protein 1	LN-unique
cg22078690	-0.053345	chr11	93013368	93013369	0.032557	Distal Intergenic	33443	NDUFA8	NADH:ubiquinone oxidoreductase subunit A8	LN-unique
cg22940406	-0.0533496	chr1	26157945	26157946	0.00524071	Exon (NM_001192888/536815, exon 23 of 31)	1095434	ROBO1	roundabout guidance receptor 1	shared
cg22717202	-0.0533499	chr2	53052082	53052083	0.028279	Intron (NM_001105003/616246, intron 12 of 13)	610229	ARHGAP15	Rho GTPase activating protein 15	LN-unique
cg21349069	-0.0533586	chr16	70272087	70272088	0.00540102	Distal Intergenic	280719	RPS6KC1	ribosomal protein S6 kinase C1	LN-unique
cg11451100	-0.0533814	chr3	101414951	101414952	0.00521302	Intron (NM_001076941/616005, intron 2 of 14)	59892	TMEM53	transmembrane protein 53	shared
cg06650573	-0.0534059	chr26	49274157	49274158	0.00215221	Distal Intergenic	-118663	GLRX3	glutaredoxin 3	LN-unique
cg25864929	-0.0534076	chr10	69076361	69076362	0.00222664	Distal Intergenic	71213	TMEM260	transmembrane protein 260	LN-unique
cg08995424	-0.0534155	chr5	26369074	26369075	0.00818006	Promoter (5-6kb)	-5507	ATP5MC2	ATP synthase membrane subunit c locus 2	LN-unique
cg01633657	-0.0534263	chr3	4419687	4419688	0.00789645	Intron (NM_001192768/540688, intron 2 of 8)	60823	PBX1	PBX homeobox 1	LN-unique
cg07790870	-0.0534533	chr13	63015460	63015461	0.0228868	Distal Intergenic	-100279	SNTA1	syntrophin alpha 1	LN-unique
cg13461622	-0.0534689	chr2	127998587	127998588	0.0126371	Promoter (<=1kb)	198	RUNX3	RUNX family transcription factor 3	LN-unique
cg16766999	-0.0534715	chr22	50971518	50971519	0.00395826	Promoter (<=1kb)	57	MIR425	microRNA mir-425	LN-unique
cg05304748	-0.053479	chr8	70126351	70126352	0.0161052	Intron (NM_001034440/513254, intron 4 of 6)	118336	PEBP4	phosphatidylethanolamine binding protein 4	LN-unique
cg24020035	-0.0535042	chr3	80816870	80816871	0.00722284	Distal Intergenic	372305	JAK1	Janus kinase 1	LN-unique
cg22769825	-0.0535597	chr22	51233452	51233453	0.026959	Exon (NM_001205337/523793, exon 15 of 36)	12735	CELSR3	cadherin EGF LAG seven-pass G-type receptor 3	LN-unique
cg20012467	-0.0536034	chr10	36461047	36461048	0.00731047	Promoter (3-4kb)	-3630	DLL4	delta like canonical Notch ligand 4	LN-unique
cg10308200	-0.0536442	chr28	31897299	31897300	0.00761088	Distal Intergenic	-908413	COMTD1	catechol-O-methyltransferase domain containing 1	LN-unique
cg09572920	-0.0536606	chrX	103472576	103472577	0.00926284	Distal Intergenic	63735	BCOR	BCL6 corepressor	LN-unique
cg05941858	-0.0537424	chr17	17898340	17898341	0.00396725	Distal Intergenic	163914	MGST2	microsomal glutathione S-transferase 2	LN-unique
cg06931807	-0.0538033	chr7	70420353	70420354	0.0257618	Exon (NM_001192916/537712, exon 8 of 16)	274119	EBF1	EBF transcription factor 1	shared
cg10566267	-0.0538439	chr22	8529926	8529927	0.010333	Distal Intergenic	-620691	CLASP2	cytoplasmic linker associated protein 2	LN-unique
cg13096896	-0.0538459	chr2	52214373	52214374	0.0195786	Intron (NM_001076192/539873, intron 2 of 2)	40185	ZEB2	zinc finger E-box binding homeobox 2	LN-unique
cg13666700	-0.0538784	chr17	28335490	28335491	0.0101078	Distal Intergenic	664634	JADE1	jade family PHD finger 1	LN-unique
cg07199314	-0.0539422	chrX	61297945	61297946	0.0115827	Promoter (1-2kb)	-1755	AMOT	angiomotin	LN-unique
cg08796800	-0.0539534	chrX	49434704	49434705	0.00706793	Distal Intergenic	-141561	TNMD	tenomodulin	shared
cg01429507	-0.0539537	chr7	92161279	92161280	0.0188849	Distal Intergenic	-891025	NR2F1	nuclear receptor subfamily 2 group F member 1	LN-unique
cg00689651	-0.0539666	chr7	12478298	12478299	0.00177238	Distal Intergenic	2596	LYL1	LYL1 basic helix-loop-helix family member	LN-unique
cg20881186	-0.0540408	chr14	72737123	72737124	0.0446517	Distal Intergenic	428060	RUNX1T1	RUNX1 partner transcriptional co-repressor 1	LN-unique
cg17616139	-0.054063	chr5	57084602	57084603	0.00458674	Promoter (8-9kb)	-8921	MIR2433	microRNA mir-2433	LN-unique
cg01193554	-0.0540839	chr3	104818094	104818095	0.00263114	Distal Intergenic	117072	EDN2	endothelin 2	LN-unique
cg13113575	-0.0542583	chr19	13347801	13347802	0.0169437	Distal Intergenic	47079	LHX1	LIM homeobox 1	LN-unique
cg16666801	-0.0543098	chr26	33666642	33666643	0.00234204	3' UTR	199822	TCF7L2	transcription factor 7 like 2	LN-unique
cg03826688	-0.0543113	chr5	93271485	93271486	0.0173701	Intron (NM_001046337/532870, intron 2 of 4)	6879	LMO3	LIM domain only 3	shared
cg04366185	-0.0543699	chr5	26203177	26203178	0.00863938	Distal Intergenic	-109605	HOXC13	homeobox C13	shared
cg03616753	-0.0544199	chr27	32793340	32793341	0.0217457	Distal Intergenic	-185348	ZNF703	zinc finger protein 703	LN-unique
cg03032396	-0.0544648	chr7	93255782	93255783	0.00296981	Distal Intergenic	203478	NR2F1	nuclear receptor subfamily 2 group F member 1	LN-unique
cg09939588	-0.0544929	chr2	52261545	52261546	0.026327	Intron (NM_001076192/539873, intron 2 of 2)	87357	ZEB2	zinc finger E-box binding homeobox 2	LN-unique
cg07182005	-0.0545296	chr7	93676845	93676846	0.0106893	Distal Intergenic	-273419	SLF1	SMC5-SMC6 complex localization factor 1	LN-unique
cg12092187	-0.0545572	chr11	75268947	75268948	0.0290795	Intron (NM_001164494/537141, intron 6 of 13)	87127	MIR12049	microRNA mir-12049	LN-unique
cg15264026	-0.0545824	chr26	49274039	49274040	0.0326873	Distal Intergenic	-118781	GLRX3	glutaredoxin 3	shared
cg11350655	-0.0545825	chrX	104097141	104097142	0.0169089	Distal Intergenic	379088	MID1IP1	MID1 interacting protein 1	LN-unique
cg17148169	-0.0545885	chr8	61451705	61451706	0.00788744	Intron (NM_001046100/511821, intron 5 of 8)	-103431	GRHPR	glyoxylate and hydroxypyruvate reductase	LN-unique
cg02288751	-0.0547015	chr4	16054391	16054392	0.0140134	Distal Intergenic	301236	ICA1	islet cell autoantigen 1	LN-unique
cg22749775	-0.0547117	chr6	13059834	13059835	0.0161747	Promoter (6-7kb)	-6992	NEUROG2	neurogenin 2	LN-unique
cg09786645	-0.0547118	chr10	36460986	36460987	0.00412305	Promoter (3-4kb)	-3691	DLL4	delta like canonical Notch ligand 4	LN-unique
cg20049845	-0.054841	chr28	31452580	31452581	0.03255	Distal Intergenic	-463694	COMTD1	catechol-O-methyltransferase domain containing 1	shared
cg06841460	-0.0549794	chr13	62173757	62173758	0.0118826	Promoter (8-9kb)	-8608	MAPRE1	microtubule associated protein RP/EB family member 1	LN-unique
cg22522751	-0.0549814	chr24	19807743	19807744	0.00741119	Exon (NM_001099068/535177, exon 12 of 13)	302092	CELF4	CUGBP Elav-like family member 4	LN-unique
cg11031526	-0.0549942	chr10	35747507	35747508	0.00137705	Intron (NM_001077485/541141, intron 2 of 2)	6958	BMF	Bcl2 modifying factor	LN-unique
cg11054001	-0.0550008	chr2	49750750	49750751	0.014867	Distal Intergenic	-1376117	ACVR2A	activin A receptor type 2A	LN-unique
cg09585004	-0.0550369	chr11	38667638	38667639	0.00165814	Distal Intergenic	-10476	MIR216B	microRNA mir-216b	LN-unique
cg09473797	-0.0550369	chr13	80952058	80952059	0.0112066	Distal Intergenic	538824	BCAS1	brain enriched myelin associated protein 1	LN-unique
cg03799825	-0.0550378	chr3	33087487	33087488	0.0041707	Distal Intergenic	43093	SLC16A4	solute carrier family 16 member 4	LN-unique
cg05019226	-0.055165	chr7	12556128	12556129	0.00178165	Distal Intergenic	-51241	GADD45GIP1	GADD45G interacting protein 1	LN-unique
cg09551493	-0.0551656	chrX	122890584	122890585	0.00163001	Distal Intergenic	-12407	MIR2285N-7	microRNA mir-2285n-7	LN-unique
cg12689672	-0.0552441	chr19	13044713	13044714	0.0233348	Distal Intergenic	103417	MRM1	mitochondrial rRNA methyltransferase 1	LN-unique
cg23318877	-0.0552754	chr10	73210406	73210407	0.0485454	Distal Intergenic	-88819	TRMT5	tRNA methyltransferase 5	LN-unique
cg06267904	-0.0552949	chr11	65053503	65053504	0.0136503	Distal Intergenic	244845	MEIS1	Meis homeobox 1	LN-unique
cg00073543	-0.0553546	chr3	107516429	107516430	0.0423938	Distal Intergenic	394510	RRAGC	Ras related GTP binding C	LN-unique
cg23218897	-0.0554363	chr19	23249605	23249606	0.00521302	Intron (NM_001205827/516411, intron 8 of 18)	-29660	SRR	serine racemase	LN-unique
cg21290622	-0.0554952	chr12	46477338	46477339	0.0137077	Distal Intergenic	999314	MZT1	mitotic spindle organizing protein 1	shared
cg27167954	-0.0555405	chr19	25815712	25815713	0.00543982	Distal Intergenic	-129932	WSCD1	WSC domain containing 1	shared
cg26289105	-0.0555684	chr15	26854382	26854383	0.0175767	Distal Intergenic	576534	BUD13	BUD13 homolog	LN-unique
cg14206377	-0.0556306	chr3	96073210	96073211	0.0192095	3' UTR	87957	ELAVL4	ELAV like RNA binding protein 4	LN-unique
cg22358587	-0.0556523	chr2	39519064	39519065	0.0161348	Distal Intergenic	283009	GPD2	glycerol-3-phosphate dehydrogenase 2	LN-unique
cg00839129	-0.0557099	chr26	49274314	49274315	0.00228548	Distal Intergenic	-118506	GLRX3	glutaredoxin 3	LN-unique
cg13100152	-0.0557787	chr8	101718912	101718913	0.0164361	Intron (NM_001104988/534155, intron 1 of 2)	3055	LOC534155	immunoglobulin (CD79A) binding protein 1-like	LN-unique
cg03848010	-0.0557805	chr15	34736240	34736241	0.00286117	3' UTR	43713	KCNC1	potassium voltage-gated channel subfamily C member 1	shared
cg18862502	-0.0558229	chr21	65780686	65780687	0.00436819	Promoter (<=1kb)	-4	MIR127	microRNA mir-127	shared
cg22669570	-0.0558702	chr24	10859221	10859222	0.0119879	Exon (NM_001192904/537324, exon 2 of 11)	54938	CDH7	cadherin 7	shared
cg04896252	-0.0558924	chr7	11542514	11542515	0.021653	Intron (NM_001113728/788252, intron 4 of 22)	32036	ADGRL1	adhesion G protein-coupled receptor L1	LN-unique
cg10749945	-0.0559079	chr5	26368964	26368965	0.00395826	Promoter (5-6kb)	-5617	ATP5MC2	ATP synthase membrane subunit c locus 2	LN-unique
cg10643442	-0.0559498	chr9	50778504	50778505	0.0180448	Distal Intergenic	-30955	FBXL4	F-box and leucine rich repeat protein 4	LN-unique
cg02152513	-0.0559524	chr10	57646474	57646475	0.00178165	Distal Intergenic	40000	ONECUT1	one cut homeobox 1	LN-unique
cg17143801	-0.0560154	chr26	49002111	49002112	0.0460668	Distal Intergenic	-390709	GLRX3	glutaredoxin 3	LN-unique
cg19345073	-0.0560368	chr14	51802737	51802738	0.0289235	Distal Intergenic	996957	CSMD3	CUB and Sushi multiple domains 3	shared
cg19152887	-0.0561142	chr1	79589680	79589681	0.00250845	Promoter (6-7kb)	-6725	BCL6	BCL6 transcription repressor	LN-unique
cg24314564	-0.0563341	chr1	78375869	78375870	0.032156	Distal Intergenic	-206577	TPRG1	tumor protein p63 regulated 1	shared
cg19848521	-0.0564038	chr4	95248850	95248851	0.0307195	Distal Intergenic	222859	MKLN1	muskelin 1	LN-unique
cg25020809	-0.0564774	chr3	107809570	107809571	0.01005	Distal Intergenic	-111159	POU3F1	POU class 3 homeobox 1	LN-unique
cg09862138	-0.0564962	chr26	49189422	49189423	0.0328643	Distal Intergenic	-203398	GLRX3	glutaredoxin 3	LN-unique
cg25671487	-0.0565982	chr16	42945958	42945959	0.016104	Distal Intergenic	162495	PEX14	peroxisomal biogenesis factor 14	LN-unique
cg14824014	-0.0566017	chr13	50652945	50652946	0.0217117	Distal Intergenic	62164	HAO1	hydroxyacid oxidase 1	LN-unique
cg20186843	-0.0566456	chr4	69521619	69521620	0.00243727	Distal Intergenic	133810	SNX10	sorting nexin 10	LN-unique
cg00653985	-0.0566478	chr19	36523293	36523294	0.0127457	Promoter (3-4kb)	-3317	SAMD14	sterile alpha motif domain containing 14	LN-unique
cg13946460	-0.0567453	chr18	24910627	24910628	0.0088204	Promoter (<=1kb)	54	MIR138-2	microRNA mir-138-2	LN-unique
cg02321644	-0.0567497	chr15	62041461	62041462	0.00998529	Distal Intergenic	-103441	DNAJC24	DnaJ heat shock protein family (Hsp40) member C24	LN-unique
cg20904945	-0.0567593	chr24	55879178	55879179	0.0224018	Distal Intergenic	101734	TXNL1	thioredoxin like 1	shared
cg05546219	-0.0567769	chr7	52102518	52102519	0.0220866	Exon (NM_001102506/523226, exon 4 of 4)	121847	PCDHA13	protocadherin alpha 13	LN-unique
cg25718356	-0.056782	chrX	103324170	103324171	0.0385299	Distal Intergenic	-84671	BCOR	BCL6 corepressor	LN-unique
cg25150443	-0.0568528	chr9	51380964	51380965	0.0194309	Distal Intergenic	-458842	POU3F2	POU class 3 homeobox 2	LN-unique
cg20404758	-0.0568942	chr5	103236913	103236914	0.00389715	Exon (NM_001075425/509969, exon 12 of 18)	13683	CLSTN3	calsyntenin 3	LN-unique
cg10798053	-0.0570102	chr14	39867831	39867832	0.0468716	Intron (NM_001193227/539762, intron 1 of 10)	18492	ZFHX4	zinc finger homeobox 4	LN-unique
cg14444486	-0.0571126	chr3	84202147	84202148	0.0206829	Downstream (1-2kb)	254481	TM2D1	TM2 domain containing 1	LN-unique
cg08698311	-0.0571351	chr18	38199295	38199296	0.00500028	Distal Intergenic	828313	DHX38	DEAH-box helicase 38	LN-unique
cg07988062	-0.0571566	chr18	42497666	42497667	0.00908961	Distal Intergenic	-362675	ZNF507	zinc finger protein 507	LN-unique
cg19831512	-0.0571683	chr28	26720256	26720257	0.0244143	Promoter (<=1kb)	185	PALD1	phosphatase domain containing paladin 1	LN-unique
cg20224547	-0.0571705	chr11	95419877	95419878	0.0229439	Intron (NM_001038527/511207, intron 6 of 7)	39546	PSMB7	proteasome 20S subunit beta 7	LN-unique
cg05111000	-0.0572027	chr29	24662294	24662295	0.00981764	Distal Intergenic	-82305	HTATIP2	HIV-1 Tat interactive protein 2	LN-unique
cg08409258	-0.05724	chr22	30209067	30209068	0.0109358	Distal Intergenic	-85283	FOXP1	forkhead box P1	LN-unique
cg17284609.1	-0.0572764	chr15	36065032	36065033	0.00696391	Promoter (<=1kb)	-270	SOX6	SRY-box transcription factor 6	shared
cg10593034	-0.0572937	chr2	39901745	39901746	0.0157812	Intron (NM_001076208/540245, intron 3 of 7)	13467	NR4A2	nuclear receptor subfamily 4 group A member 2	shared
cg19227907	-0.0573561	chr15	44336856	44336857	0.00261946	Distal Intergenic	29750	MIR2285BX	microRNA mir-2285bx	LN-unique
cg21764717	-0.0575001	chr18	22643478	22643479	0.00726093	Distal Intergenic	-25646	IRX3	iroquois homeobox 3	LN-unique
cg07064892	-0.057503	chr3	29438792	29438793	0.0137257	Exon (NM_001109998/512233, exon 2 of 16)	11154	HIPK1	homeodomain interacting protein kinase 1	LN-unique
cg07610132	-0.0576641	chr15	63122378	63122379	0.00663947	Distal Intergenic	-176479	EIF3M	eukaryotic translation initiation factor 3 subunit M	shared
cg11392779	-0.0577136	chr20	25538990	25538991	0.0117023	Distal Intergenic	-23029	NDUFS4	NADH:ubiquinone oxidoreductase subunit S4	LN-unique
cg24551749	-0.0577324	chr5	26368665	26368666	0.00748162	Promoter (5-6kb)	-5916	ATP5MC2	ATP synthase membrane subunit c locus 2	LN-unique
cg03760813	-0.0577764	chr18	42261358	42261359	0.00960096	Distal Intergenic	205652	MIR2899	microRNA mir-2899	LN-unique
cg03787614	-0.0577991	chr9	48013876	48013877	0.0173701	Intron (NM_001193063/615226, intron 12 of 15)	604854	GRIK2	glutamate ionotropic receptor kainate type subunit 2	LN-unique
cg10436871	-0.057844	chr7	12556085	12556086	0.0116584	Distal Intergenic	-51284	GADD45GIP1	GADD45G interacting protein 1	LN-unique
cg18467615	-0.0578886	chr21	59940234	59940235	0.0150757	Distal Intergenic	59173	DICER1	dicer 1, ribonuclease III	shared
cg05928186	-0.0579474	chr4	68895216	68895217	0.00752886	Promoter (3-4kb)	-3783	HOXA5	homeobox A5	LN-unique
cg17284609.2	-0.057967	chr15	36065032	36065033	0.0111439	Promoter (<=1kb)	-270	SOX6	SRY-box transcription factor 6	shared
cg06787269	-0.0579917	chr11	94578954	94578955	0.00396392	Intron (NM_001193014/514134, intron 19 of 21)	-158422	STRBP	spermatid perinuclear RNA binding protein	LN-unique
cg22448306	-0.0579931	chr4	53771581	53771582	0.00802882	3' UTR	-230439	MDFIC	MyoD family inhibitor domain containing	LN-unique
cg13181002	-0.0580432	chr2	39519136	39519137	0.0128537	Distal Intergenic	282937	GPD2	glycerol-3-phosphate dehydrogenase 2	shared
cg09783341	-0.0580454	chr17	7512794	7512795	0.00808555	Distal Intergenic	-790705	RPS3A	ribosomal protein S3A	LN-unique
cg09610373	-0.0580628	chrX	81638420	81638421	0.0165832	Exon (NM_001080299/534413, exon 2 of 5)	9611	EFNB1	ephrin B1	LN-unique
cg21347985	-0.0580666	chr28	30991688	30991689	0.0024083	Promoter (2-3kb)	-2802	COMTD1	catechol-O-methyltransferase domain containing 1	LN-unique
cg09051526	-0.05807	chrX	103324140	103324141	0.0233348	Distal Intergenic	-84701	BCOR	BCL6 corepressor	LN-unique
cg17513136	-0.0580918	chr15	24760381	24760382	0.00874382	Intron (NM_001037476/534401, intron 4 of 6)	-160196	RBM7	RNA binding motif protein 7	LN-unique
cg03121178	-0.0581496	chr21	36714312	36714313	0.00231333	Distal Intergenic	164312	NOVA1	NOVA alternative splicing regulator 1	shared
cg13487071	-0.0581677	chr4	52774329	52774330	0.00510334	Distal Intergenic	491991	TFEC	transcription factor EC	shared
cg17543367	-0.0581784	chr23	15343461	15343462	0.00946958	Distal Intergenic	-40580	FOXP4	forkhead box P4	LN-unique
cg13010941	-0.058222	chr28	30448310	30448311	0.0123515	Intron (NM_001076066/783572, intron 7 of 10)	-231466	MIR584-3	microRNA mir-584-3	LN-unique
cg15639204	-0.0582361	chr8	59365229	59365230	0.0111628	Promoter (3-4kb)	-3878	STOML2	stomatin like 2	LN-unique
cg02034779	-0.0582464	chr2	132139742	132139743	0.0188996	3' UTR	2936	CAMK2N1	calcium/calmodulin dependent protein kinase II inhibitor 1	LN-unique
cg15804503	-0.0582674	chr23	11489808	11489809	0.020416	Distal Intergenic	-100812	CCDC167	coiled-coil domain containing 167	LN-unique
cg10700567	-0.0582702	chr2	107413660	107413661	0.0150394	Exon (NM_001142485/523490, exon 31 of 42)	-15819	GMPPA	GDP-mannose pyrophosphorylase A	LN-unique
cg15668213	-0.0582769	chr29	42881814	42881815	0.0203923	Intron (NM_001192922/537808, intron 17 of 21)	73902	NRXN2	neurexin 2	LN-unique
cg15013603	-0.0583562	chr26	6950828	6950829	0.0150915	Exon (NM_174436/282004, exon 10 of 18)	-101524	DKK1	dickkopf WNT signaling pathway inhibitor 1	shared
cg08335585	-0.0583746	chr24	31777041	31777042	0.00497303	Distal Intergenic	264130	MIR12051	microRNA mir-12051	LN-unique
cg24884825	-0.0584834	chr10	49397759	49397760	0.010266	Intron (NM_001192861/535597, intron 1 of 10)	-309985	ICE2	interactor of little elongation complex ELL subunit 2	shared
cg03695609	-0.0585053	chr20	36640757	36640758	0.00338182	Distal Intergenic	21774	GDNF	glial cell derived neurotrophic factor	shared
cg23437216	-0.058507	chr5	30725408	30725409	0.0100737	Distal Intergenic	26098	TUBA1B	tubulin, alpha 1b	LN-unique
cg11465136	-0.0585559	chr24	14579676	14579677	0.0279816	Distal Intergenic	-537348	PIK3C3	phosphatidylinositol 3-kinase catalytic subunit type 3	shared
cg12164527	-0.058653	chr19	37895996	37895997	0.0234309	Promoter (9-10kb)	-9900	MIR2886	microRNA mir-2886	LN-unique
cg16533117	-0.0586667	chr21	11343658	11343659	0.0363362	Distal Intergenic	-774205	NR2F2	nuclear receptor subfamily 2 group F member 2	LN-unique
cg22981774	-0.0586974	chr3	33087815	33087816	0.0105837	Distal Intergenic	43421	SLC16A4	solute carrier family 16 member 4	LN-unique
cg18086725	-0.0587076	chr27	32732806	32732807	0.0132548	Distal Intergenic	-245882	ZNF703	zinc finger protein 703	LN-unique
cg02040823	-0.0588381	chr29	34228344	34228345	0.00959557	Intron (NM_174407/281957, intron 1 of 6)	246358	OPCML	opioid binding protein/cell adhesion molecule like	LN-unique
cg17551415	-0.058901	chr5	70291982	70291983	0.0436324	Exon (NM_001105415/535947, exon 2 of 12)	-34151	MTERF2	mitochondrial transcription termination factor 2	LN-unique
cg16541327	-0.0589606	chr13	80952063	80952064	0.0345824	Distal Intergenic	538819	BCAS1	brain enriched myelin associated protein 1	LN-unique
cg27568643	-0.0589817	chr11	15912145	15912146	0.00709158	Intron (NM_001103091/510559, intron 27 of 29)	-155428	RASGRP3	RAS guanyl releasing protein 3	LN-unique
cg10419473	-0.0590248	chr5	26006117	26006118	0.00936053	Promoter (6-7kb)	-6292	HOXC5	homeobox C5	LN-unique
cg06039237	-0.0591942	chr20	69403953	69403954	0.0139537	Distal Intergenic	-1373603	IRX4	iroquois homeobox 4	LN-unique
cg15771070	-0.0591983	chr3	104818017	104818018	0.0130772	Distal Intergenic	116995	EDN2	endothelin 2	LN-unique
cg16663507	-0.0592945	chr21	36710681	36710682	0.00301829	Distal Intergenic	167943	NOVA1	NOVA alternative splicing regulator 1	LN-unique
cg00036705	-0.059362	chr11	9038430	9038431	0.037694	Distal Intergenic	-75579	MRPS9	mitochondrial ribosomal protein S9	LN-unique
cg12082993	-0.0593881	chr8	28179693	28179694	0.00213097	Distal Intergenic	-613136	PSIP1	PC4 and SFRS1 interacting protein 1	LN-unique
cg06619360	-0.059502	chr10	25885585	25885586	0.0207611	Intron (NM_001034395/510852, intron 1 of 8)	4615	HNRNPC	heterogeneous nuclear ribonucleoprotein C	LN-unique
cg11729098	-0.0596387	chr2	99508564	99508565	0.0404625	Distal Intergenic	1180673	CPS1	carbamoyl-phosphate synthase 1	LN-unique
cg23477257	-0.0599827	chr4	43407217	43407218	0.0108231	Promoter (<=1kb)	4	PHTF2	putative homeodomain transcription factor 2	LN-unique
cg25409348	-0.060014	chr7	50873878	50873879	0.0112681	Promoter (4-5kb)	-4523	CXXC5	CXXC finger protein 5	LN-unique
cg18958337	-0.0600167	chr3	104815299	104815300	0.0267496	Distal Intergenic	114277	EDN2	endothelin 2	LN-unique
cg26862234	-0.0600642	chr13	32962061	32962062	0.00221645	Exon (NM_175789/327667, exon 6 of 13)	115979	NSUN6	NOP2/Sun RNA methyltransferase 6	LN-unique
cg17715428	-0.0600716	chr11	37632175	37632176	0.00895819	Exon (NM_001192457/516921, exon 16 of 41)	126331	RTN4	reticulon 4	LN-unique
cg05646405	-0.0601673	chr7	50873845	50873846	0.00605437	Promoter (4-5kb)	-4556	CXXC5	CXXC finger protein 5	LN-unique
cg11851593	-0.0603165	chr11	64816894	64816895	0.0070048	Intron (NM_001083507/613877, intron 6 of 12)	8236	MEIS1	Meis homeobox 1	LN-unique
cg11011487	-0.0603207	chr21	34402896	34402897	0.00338182	Distal Intergenic	74312	CYP11A1	cytochrome P450, family 11, subfamily A, polypeptide 1	LN-unique
cg15985470	-0.0603621	chr5	105667347	105667348	0.00656552	Promoter (<=1kb)	-20	FGF6	fibroblast growth factor 6	LN-unique
cg21375168	-0.0603947	chr11	40518750	40518751	0.0278891	Distal Intergenic	-170531	VRK2	VRK serine/threonine kinase 2	LN-unique
cg24183611	-0.0604259	chr19	11711623	11711624	0.00177238	Distal Intergenic	-19047	TBX2	T-box transcription factor 2	LN-unique
cg18257737	-0.0604719	chr27	32925907	32925908	0.00274962	Distal Intergenic	-52781	ZNF703	zinc finger protein 703	LN-unique
cg14122415	-0.0604762	chr16	24348126	24348127	0.00598662	Promoter (2-3kb)	-2791	HLX	H2.0 like homeobox	LN-unique
cg21797039	-0.0604864	chr24	31558382	31558383	0.0294784	Intron (NM_001105419/538792, intron 4 of 6)	45471	MIR12051	microRNA mir-12051	LN-unique
cg01433318	-0.060488	chr8	55613129	55613130	0.00257663	Intron (NM_001081583/508893, intron 4 of 19)	36220	TLE4	TLE family member 4, transcriptional corepressor	LN-unique
cg23004138	-0.0605288	chr5	26368705	26368706	0.012224	Promoter (5-6kb)	-5876	ATP5MC2	ATP synthase membrane subunit c locus 2	LN-unique
cg13514522	-0.0605517	chr18	40890541	40890542	0.0305623	Distal Intergenic	347691	URI1	URI1 prefoldin like chaperone	shared
cg25943999	-0.0606108	chr4	8274632	8274633	0.00690883	Exon (NM_001206776/784403, exon 8 of 15)	336339	CDK14	cyclin dependent kinase 14	LN-unique
cg03328885	-0.0606257	chr7	12489125	12489126	0.0145289	Distal Intergenic	13423	LYL1	LYL1 basic helix-loop-helix family member	LN-unique
cg19641975	-0.0606504	chr21	10273117	10273118	0.00300405	Distal Intergenic	296336	NR2F2	nuclear receptor subfamily 2 group F member 2	LN-unique
cg15035143	-0.0606995	chr19	9301527	9301528	0.003499	Promoter (<=1kb)	-10	MIR142	microRNA mir-142	LN-unique
cg05739278	-0.0607282	chr13	72523500	72523501	0.0197649	Intron (NM_001206688/519845, intron 3 of 8)	109105	TOX2	TOX high mobility group box family member 2	LN-unique
cg19055375	-0.0607542	chr12	47188833	47188834	0.0250365	Distal Intergenic	287819	MZT1	mitotic spindle organizing protein 1	LN-unique
cg01658829	-0.0607816	chr1	107067561	107067562	0.00462114	Exon (NM_001105326/353350, exon 6 of 24)	6152	MIR16B	microRNA mir-16b	LN-unique
cg24321942	-0.0608063	chr7	25705952	25705953	0.037053	3' UTR	147102	SLC12A2	solute carrier family 12 member 2	LN-unique
cg06849858	-0.0608663	chr15	37200537	37200538	0.00203238	Distal Intergenic	282039	INSC	INSC spindle orientation adaptor protein	LN-unique
cg25674839	-0.0608898	chr1	120444055	120444056	0.0187701	Distal Intergenic	-922806	AGTR1	angiotensin II receptor type 1	LN-unique
cg09931904	-0.060906	chr1	85498601	85498602	0.0062044	Distal Intergenic	-194831	SOX2	SRY-box transcription factor 2	LN-unique
cg08694560	-0.0609157	chr5	56208180	56208181	0.00360611	3' UTR	2322	NDUFA4L2	NDUFA4 mitochondrial complex associated like 2	LN-unique
cg17799200	-0.0609356	chr7	93069503	93069504	0.0297832	Distal Intergenic	17199	NR2F1	nuclear receptor subfamily 2 group F member 1	LN-unique
cg10835286	-0.0609987	chr11	64804447	64804448	0.00313787	Promoter (4-5kb)	-4211	MEIS1	Meis homeobox 1	shared
cg17876174	-0.0610027	chr8	57062647	57062648	0.0213017	Distal Intergenic	562843	TLE1	transducin-like enhancer of split 1 (E(sp1) homolog, Drosophila)	shared
cg22746319	-0.0610193	chr13	22724153	22724154	0.0225611	Distal Intergenic	-106220	MIR2285D	microRNA mir-2285d	LN-unique
cg13916225	-0.061068	chr28	31482608	31482609	0.0457547	Distal Intergenic	-493722	COMTD1	catechol-O-methyltransferase domain containing 1	LN-unique
cg25533693	-0.0610794	chr17	63525974	63525975	0.0117184	Distal Intergenic	-37881	FAM222A	family with sequence similarity 222 member A	LN-unique
cg08350912	-0.0612657	chr13	40454362	40454363	0.0224474	Distal Intergenic	-35885	KIZ	kizuna centrosomal protein	LN-unique
cg08783750	-0.0613008	chr4	26982213	26982214	0.00662064	Distal Intergenic	-418367	PRPS1L1	phosphoribosyl pyrophosphate synthetase 1 like 1	shared
cg02023768	-0.0614073	chr10	32547705	32547706	0.00886161	3' UTR	222975	MEIS2	Meis homeobox 2	LN-unique
cg05010579	-0.0614629	chr2	32645445	32645446	0.0101779	Distal Intergenic	963719	GRB14	growth factor receptor bound protein 14	LN-unique
cg09200986	-0.0615433	chr7	29082563	29082564	0.0112105	Intron (NM_001206306/509992, intron 2 of 8)	62174	ZNF608	zinc finger protein 608	LN-unique
cg09117664	-0.0615492	chr9	60035105	60035106	0.00804337	Distal Intergenic	355327	MAP3K7	mitogen-activated protein kinase kinase kinase 7	LN-unique
cg27507336	-0.0615979	chr9	73374658	73374659	0.00787912	Distal Intergenic	152207	MYB	MYB proto-oncogene, transcription factor	shared
cg03598181	-0.0616067	chr11	43302443	43302444	0.00451337	Exon (NM_001076121/538680, exon 2 of 5)	7309	BCL11A	BAF chromatin remodeling complex subunit BCL11A	LN-unique
cg13076512	-0.0616078	chr11	100810975	100810976	0.020035	Exon (NM_173892/280726, exon 12 of 15)	40749	ASS1	argininosuccinate synthase 1	LN-unique
cg09190887	-0.0616215	chr8	27048230	27048231	0.003499	Intron (NM_001192721/532280, intron 9 of 25)	198221	CNTLN	centlein	LN-unique
cg06789893	-0.0617644	chr11	64437910	64437911	0.0366593	Distal Intergenic	-370748	MEIS1	Meis homeobox 1	LN-unique
cg25556035	-0.0618088	chr7	12556077	12556078	0.00944646	Distal Intergenic	-51292	GADD45GIP1	GADD45G interacting protein 1	LN-unique
cg05176833	-0.0618458	chr22	49402519	49402520	0.0094503	Distal Intergenic	-18893	MANF	mesencephalic astrocyte derived neurotrophic factor	LN-unique
cg21299277	-0.0618799	chr15	76025376	76025377	0.0148376	Intron (NM_001206197/510395, intron 3 of 15)	74026	LARGE2	LARGE xylosyl- and glucuronyltransferase 2	LN-unique
cg05475048	-0.0619526	chr7	47721850	47721851	0.00361694	Exon (NM_001192795/540902, exon 4 of 12)	84320	TRPC7	transient receptor potential cation channel subfamily C member 7	LN-unique
cg03256684	-0.0619536	chr10	57643593	57643594	0.00213653	Distal Intergenic	37119	ONECUT1	one cut homeobox 1	LN-unique
cg08362592	-0.0619795	chr10	16443983	16443984	0.00529258	Distal Intergenic	100156	RPLP1	ribosomal protein lateral stalk subunit P1	LN-unique
cg19618621	-0.0620565	chr8	23955903	23955904	0.00128832	Exon (NM_001192549/521962, exon 4 of 11)	171284	MLLT3	MLLT3 super elongation complex subunit	LN-unique
cg03095484	-0.0620624	chr7	12489156	12489157	0.00178165	Distal Intergenic	13454	LYL1	LYL1 basic helix-loop-helix family member	shared
cg01745451	-0.062093	chr7	70513010	70513011	0.0206102	Intron (NM_001192916/537712, intron 6 of 15)	181462	EBF1	EBF transcription factor 1	LN-unique
cg02554923	-0.0621616	chr21	38809206	38809207	0.00695129	Distal Intergenic	-1930582	NOVA1	NOVA alternative splicing regulator 1	shared
cg26411814	-0.0621886	chr15	81932012	81932013	0.032647	Distal Intergenic	-44881	LPXN	leupaxin	LN-unique
cg09792441	-0.0622044	chr14	29889332	29889333	0.0207511	Distal Intergenic	135501	ARMC1	armadillo repeat containing 1	shared
cg08255799	-0.0622518	chr21	39722206	39722207	0.0121737	Distal Intergenic	-1494464	G2E3	G2/M-phase specific E3 ubiquitin protein ligase	LN-unique
cg20589055	-0.062272	chr2	129296292	129296293	0.00802552	Promoter (<=1kb)	-479	ID3	inhibitor of DNA binding 3, HLH protein	LN-unique
cg04291050	-0.0623477	chr2	22447187	22447188	0.00326916	Downstream (1-2kb)	4388	SP9	Sp9 transcription factor	LN-unique
cg10404717	-0.062505	chr11	98985339	98985340	0.0235144	Promoter (<=1kb)	30	MIR219-1	microRNA mir-219-1	LN-unique
cg25249359	-0.0625628	chr2	39240759	39240760	0.0286711	Distal Intergenic	-171638	GALNT5	polypeptide N-acetylgalactosaminyltransferase 5	LN-unique
cg21460254	-0.0625729	chr1	20434602	20434603	0.00216224	Promoter (<=1kb)	97	MIRLET7C	microRNA let-7c	shared
cg02042105	-0.0625733	chr11	21295001	21295002	0.0123975	Distal Intergenic	54302	MIR2284Z-2	microRNA mir-2284z-2	LN-unique
cg07786198	-0.0625994	chr7	50900730	50900731	0.020825	Distal Intergenic	22329	CXXC5	CXXC finger protein 5	LN-unique
cg23367919	-0.0626392	chr2	86870645	86870646	0.0104624	Distal Intergenic	551428	PLCL1	phospholipase C like 1 (inactive)	LN-unique
cg20341609	-0.0627739	chr12	5184538	5184539	0.0102529	Exon (NM_001205680/510554, exon 3 of 4)	36994	PCDH17	protocadherin 17	shared
cg06182411	-0.0627785	chr3	101648447	101648448	0.0259713	Intron (NM_001076941/616005, intron 1 of 14)	4161	RNF220	ring finger protein 220	LN-unique
cg00300211	-0.0628258	chr22	45161320	45161321	0.0188056	Distal Intergenic	-379444	WNT5A	Wnt family member 5A	LN-unique
cg02285637	-0.0628499	chr7	12478486	12478487	0.0016404	Distal Intergenic	2784	LYL1	LYL1 basic helix-loop-helix family member	LN-unique
cg10207321	-0.0629475	chr23	16877872	16877873	0.0133328	Distal Intergenic	-15287	SLC22A7	solute carrier family 22 member 7	LN-unique
cg15391310	-0.0631861	chr14	72227407	72227408	0.0435319	Distal Intergenic	-81656	RUNX1T1	RUNX1 partner transcriptional co-repressor 1	LN-unique
cg01445252	-0.0632038	chr26	14601674	14601675	0.00859666	Distal Intergenic	185241	CYP26A1	cytochrome P450, family 26, subfamily A, polypeptide 1	LN-unique
cg17361857	-0.063211	chr3	104817977	104817978	0.00410059	Distal Intergenic	116955	EDN2	endothelin 2	LN-unique
cg08974380	-0.0632171	chr19	36111339	36111340	0.00469665	Exon (NM_001193140/282411, exon 31 of 38)	-15766	ABCC3	ATP binding cassette subfamily C member 3	shared
cg11345132	-0.0632986	chr3	44940876	44940877	0.00692654	Distal Intergenic	-300213	MIR137	microRNA mir-137	LN-unique
cg17521136	-0.0633167	chr28	30534796	30534797	0.0120966	Intron (NM_001076066/783572, intron 10 of 10)	-144980	MIR584-3	microRNA mir-584-3	LN-unique
cg20832532	-0.0633373	chrX	104097144	104097145	0.00570231	Distal Intergenic	379085	MID1IP1	MID1 interacting protein 1	LN-unique
cg01461078	-0.0633782	chr3	96000270	96000271	0.0104519	Distal Intergenic	134362	DMRTA2	DMRT like family A2	LN-unique
cg16473663	-0.0634543	chr23	17420977	17420978	0.00559345	Distal Intergenic	139063	VEGFA	vascular endothelial growth factor A	LN-unique
cg16157434	-0.0634765	chr8	67422078	67422079	0.0297536	Distal Intergenic	-50524	LZTS1	leucine zipper tumor suppressor 1	shared
cg04283340	-0.0635411	chr8	27667966	27667967	0.0216998	Distal Intergenic	-421515	CNTLN	centlein	shared
cg09351212	-0.0635545	chrX	124822496	124822497	0.00228548	Distal Intergenic	-247408	SCML2	Scm polycomb group protein like 2	LN-unique
cg06607996	-0.063569	chr3	15591723	15591724	0.00770549	Intron (NM_001192204/509019, intron 1 of 2)	2272	ZBTB7B	zinc finger and BTB domain containing 7B	shared
cg17425313	-0.0635996	chr21	64006970	64006971	0.0101071	Distal Intergenic	-500592	CCNK	cyclin K	shared
cg03320248	-0.0636665	chr11	102180394	102180395	0.0400931	Distal Intergenic	-15250	MED27	mediator complex subunit 27	LN-unique
cg05332877	-0.0636957	chr26	13618751	13618752	0.00479545	Exon (NM_001193228/537016, exon 7 of 9)	109596	CPEB3	cytoplasmic polyadenylation element binding protein 3	LN-unique
cg08496735	-0.0637183	chr16	33154706	33154707	0.0251041	Promoter (<=1kb)	966	ZBTB18	zinc finger and BTB domain containing 18	LN-unique
cg00823568	-0.0637583	chr2	53040242	53040243	0.00643571	Intron (NM_001105003/616246, intron 12 of 13)	622069	ARHGAP15	Rho GTPase activating protein 15	LN-unique
cg19302617	-0.063759	chr4	25592061	25592062	0.0167173	Distal Intergenic	-213734	AHR	aryl hydrocarbon receptor	LN-unique
cg14043264	-0.0637657	chr5	63318107	63318108	0.00538936	Exon (NM_001102291/NM_001102291, exon 1 of 13)	533161	APAF1	apoptotic peptidase activating factor 1	LN-unique
cg15711227	-0.063783	chr6	94231925	94231926	0.0113473	Distal Intergenic	-114302	GK2	glycerol kinase 2	shared
cg25490255	-0.0639254	chr11	97010360	97010361	0.0212648	Distal Intergenic	458499	PBX3	PBX homeobox 3	LN-unique
cg27557124	-0.0639623	chr9	38880045	38880046	0.0144275	Distal Intergenic	-50395	REV3L	REV3 like, DNA directed polymerase zeta catalytic subunit	LN-unique
cg22355370	-0.0639702	chr23	44679636	44679637	0.00440028	Distal Intergenic	69447	ADTRP	androgen dependent TFPI regulating protein	LN-unique
cg03252517	-0.0639876	chr24	18118180	18118181	0.0145215	Distal Intergenic	-1387471	CELF4	CUGBP Elav-like family member 4	LN-unique
cg05756833	-0.0639909	chr22	30209044	30209045	0.005762	Distal Intergenic	-85306	FOXP1	forkhead box P1	LN-unique
cg14403641	-0.0640195	chr21	36711226	36711227	0.0394063	Distal Intergenic	167398	NOVA1	NOVA alternative splicing regulator 1	LN-unique
cg22821335	-0.064075	chr22	31228685	31228686	0.00863938	Distal Intergenic	422412	MITF	melanocyte inducing transcription factor	LN-unique
cg00156720	-0.0640829	chr21	10146101	10146102	0.00847896	Distal Intergenic	423352	NR2F2	nuclear receptor subfamily 2 group F member 2	LN-unique
cg15788625	-0.0641187	chr7	6642977	6642978	0.00263685	Intron (NM_001101871/506374, intron 21 of 21)	89626	EPS15L1	epidermal growth factor receptor pathway substrate 15 like 1	LN-unique
cg17151497	-0.064141	chr14	71879406	71879407	0.0159537	Distal Intergenic	-429657	RUNX1T1	RUNX1 partner transcriptional co-repressor 1	LN-unique
cg14407961	-0.0641707	chr10	36461002	36461003	0.00257788	Promoter (3-4kb)	-3675	DLL4	delta like canonical Notch ligand 4	LN-unique
cg25209681	-0.0641715	chr12	46193781	46193782	0.0208926	Distal Intergenic	1282871	MZT1	mitotic spindle organizing protein 1	LN-unique
cg05121253	-0.0641824	chr11	82408101	82408102	0.00516851	Distal Intergenic	301279	DDX1	DEAD-box helicase 1	LN-unique
cg18527971	-0.0642442	chr2	20145112	20145113	0.0147251	Distal Intergenic	-481458	MIR4444	microRNA mir-4444	LN-unique
cg17456953	-0.0642459	chr5	25984184	25984185	0.00912345	Promoter (4-5kb)	-4420	HOXC4	homeobox C4	LN-unique
cg09830675	-0.0642995	chr8	21091928	21091929	0.0138455	Distal Intergenic	643280	DMRTA1	DMRT like family A1	LN-unique
cg18149227	-0.0643208	chr7	93819295	93819296	0.00918067	Distal Intergenic	-130969	SLF1	SMC5-SMC6 complex localization factor 1	shared
cg05765439	-0.0643747	chr1	62598618	62598619	0.0201556	Distal Intergenic	168516	MIR2285DE	microRNA mir-2285de	shared
cg16056527	-0.0644458	chr14	59506890	59506891	0.00790031	Distal Intergenic	-270598	MIR2285CN	microRNA mir-2285cn	LN-unique
cg03665633	-0.0646613	chr3	105445957	105445958	0.0115161	Intron (NM_001034598/534003, intron 9 of 9)	11892	MIR30C	microRNA mir-30c	LN-unique
cg04757064	-0.0646756	chr9	14932362	14932363	0.00435567	Exon (NM_001192362/514193, exon 5 of 5)	-38978	TMEM30A	transmembrane protein 30A	LN-unique
cg25542004	-0.0647302	chr2	53624533	53624534	0.0149425	Intron (NM_001105003/616246, intron 2 of 13)	37778	ARHGAP15	Rho GTPase activating protein 15	LN-unique
cg16763002	-0.0648052	chr27	32615779	32615780	0.0217234	Distal Intergenic	-362909	ZNF703	zinc finger protein 703	LN-unique
cg05067925	-0.0648276	chr7	88016779	88016780	0.0290491	Intron (NR_038196/100616526, intron 4 of 5)	179312	MIR9-2	microRNA mir-9-2	LN-unique
cg24970974	-0.0648887	chr3	52522619	52522620	0.0378391	Promoter (9-10kb)	-9459	BARHL2	BarH like homeobox 2	LN-unique
cg19624555	-0.0649806	chr4	13588033	13588034	0.00457877	Distal Intergenic	491901	SEM1	SEM1 26S proteasome complex subunit	LN-unique
cg19915213	-0.065086	chr13	52424616	52424617	0.00405964	Distal Intergenic	41754	CPXM1	carboxypeptidase X, M14 family member 1	LN-unique
cg07129960	-0.0651233	chr17	69986190	69986191	0.00347227	Exon (NM_001080910/527631, exon 3 of 7)	2486	PLA2G3	phospholipase A2 group III	LN-unique
cg16337006	-0.0651468	chr14	65332676	65332677	0.00662064	3' UTR	7236	OSR2	odd-skipped related transciption factor 2	LN-unique
cg03701585	-0.0652009	chr7	38314368	38314369	0.0308913	Distal Intergenic	181713	UIMC1	ubiquitin interaction motif containing 1	shared
cg11218107	-0.0652069	chr18	34881566	34881567	0.0108397	Exon (NM_001205729/512686, exon 5 of 16)	5750	SLC9A5	solute carrier family 9 member A5	LN-unique
cg01440864	-0.0652607	chr19	45388657	45388658	0.00551754	Intron (NM_001206024/540753, intron 1 of 3)	3856	WNT3	Wnt family member 3	LN-unique
cg11882732	-0.0653461	chr7	91629964	91629965	0.00333208	Distal Intergenic	-776345	ARRDC3	arrestin domain containing 3	LN-unique
cg11940021	-0.0653826	chr8	30135887	30135888	0.0025758	Distal Intergenic	283434	NFIB	nuclear factor I B	LN-unique
cg11550061	-0.0653881	chr2	122532399	122532400	0.0016404	Exon (NM_001193123/535450, exon 2 of 22)	4386	PUM1	pumilio RNA binding family member 1	LN-unique
cg01363325	-0.0653886	chr2	32767926	32767927	0.00904897	Distal Intergenic	1086200	GRB14	growth factor receptor bound protein 14	LN-unique
cg11385236	-0.0654785	chr15	36391299	36391300	0.00690843	Intron (NM_001191418/534321, intron 6 of 15)	325997	SOX6	SRY-box transcription factor 6	LN-unique
cg23807698	-0.0655056	chr2	39645450	39645451	0.00360296	Distal Intergenic	156623	GPD2	glycerol-3-phosphate dehydrogenase 2	LN-unique
cg15022918	-0.0655545	chr26	48809483	48809484	0.00382765	Distal Intergenic	-583337	GLRX3	glutaredoxin 3	shared
cg09143180	-0.065571	chr7	50575861	50575862	0.0117506	Promoter (5-6kb)	-5514	SNHG4	small nucleolar RNA host gene 4 (non-protein coding)	LN-unique
cg17107784	-0.0655973	chr2	91615368	91615369	0.00389715	Exon (NM_001101171/537711, exon 5 of 10)	70367	ABI2	abl interactor 2	LN-unique
cg05772846	-0.0656167	chr3	46242975	46242976	0.00666446	Intron (NM_174041/281124, intron 20 of 22)	496780	PTBP2	polypyrimidine tract binding protein 2	LN-unique
cg26052854	-0.0656531	chr4	54164265	54164266	0.0166883	Distal Intergenic	-87367	FOXP2	forkhead box P2	shared
cg04539724	-0.0656577	chr5	26484406	26484407	0.00413236	Exon (NM_001192843/541204, exon 3 of 12)	-33266	NPFF	neuropeptide FF-amide peptide precursor	LN-unique
cg26109480	-0.0657295	chr16	19965926	19965927	0.0149452	Distal Intergenic	-37210	MIR2285BM	microRNA mir-2285bm	LN-unique
cg08965751	-0.0657524	chr12	55272481	55272482	0.00609134	Distal Intergenic	71393	SPRY2	sprouty RTK signaling antagonist 2	LN-unique
cg04905851	-0.06592	chr24	31584799	31584800	0.00221541	Intron (NM_001105419/538792, intron 4 of 6)	71888	MIR12051	microRNA mir-12051	shared
cg10631255	-0.0659494	chr2	93196794	93196795	0.00543513	Distal Intergenic	-831484	NRP2	neuropilin 2	LN-unique
cg16564092	-0.0660751	chr5	43135233	43135234	0.00820097	3' UTR	-15075	KCNMB4	potassium calcium-activated channel subfamily M regulatory beta subunit 4	LN-unique
cg15521201	-0.0661591	chr19	44009675	44009676	0.00352548	3' UTR	4163	TMUB2	transmembrane and ubiquitin like domain containing 2	LN-unique
cg00309562	-0.066227	chr11	96773137	96773138	0.00432924	Exon (NM_001046453/539222, exon 7 of 8)	221276	PBX3	PBX homeobox 3	LN-unique
cg27547016	-0.0662555	chr14	71964777	71964778	0.0323861	Distal Intergenic	-344286	RUNX1T1	RUNX1 partner transcriptional co-repressor 1	LN-unique
cg24765252	-0.0662873	chr14	65332701	65332702	0.0101471	Exon (NM_001034328/508692, exon 4 of 4)	7211	OSR2	odd-skipped related transciption factor 2	LN-unique
cg26736720	-0.0663436	chr19	8626713	8626714	0.0120913	Distal Intergenic	33444	MRPS23	mitochondrial ribosomal protein S23	LN-unique
cg02458378	-0.0664012	chr23	28177242	28177243	0.016028	Exon (NM_001076012/534092, exon 12 of 18)	9618	DDR1	discoidin domain receptor tyrosine kinase 1	LN-unique
cg23024952	-0.0664123	chr1	82871081	82871082	0.0124545	Distal Intergenic	17157	PSMD2	proteasome 26S subunit, non-ATPase 2	LN-unique
cg17247323	-0.0664312	chr29	24760533	24760534	0.00510047	Intron (NM_001098998/517514, intron 2 of 3)	2596	DBX1	developing brain homeobox 1	LN-unique
cg26335624	-0.0665218	chr13	4147923	4147924	0.00224887	Distal Intergenic	-163722	JAG1	jagged canonical Notch ligand 1	LN-unique
cg09072617	-0.0665688	chr3	97015858	97015859	0.0133411	Distal Intergenic	-452401	BEND5	BEN domain containing 5	LN-unique
cg02775852	-0.0666416	chr21	10273260	10273261	0.00162719	Distal Intergenic	296193	NR2F2	nuclear receptor subfamily 2 group F member 2	LN-unique
cg18375032	-0.0667561	chr1	20172331	20172332	0.0475254	Distal Intergenic	213253	MIR125B-2	microRNA mir-125b-2	LN-unique
cg04777732	-0.0667854	chr9	60035114	60035115	0.00594211	Distal Intergenic	355336	MAP3K7	mitogen-activated protein kinase kinase kinase 7	LN-unique
cg26156864	-0.0669006	chr8	57594762	57594763	0.0107999	Exon (NM_001098020/512888, exon 6 of 7)	30728	TLE1	transducin-like enhancer of split 1 (E(sp1) homolog, Drosophila)	LN-unique
cg18266944	-0.0669117	chr5	66247051	66247052	0.00656623	Intron (NM_001077828/281239, intron 2 of 3)	16996	IGF1	insulin like growth factor 1	shared
cg12270819	-0.066927	chr29	42463858	42463859	0.0386044	Intron (NM_001046509/613568, intron 3 of 10)	14281	MACROD1	mono-ADP ribosylhydrolase 1	LN-unique
cg24472499	-0.0669635	chr1	24553050	24553051	0.0131735	Distal Intergenic	-1586219	RBM11	RNA binding motif protein 11	LN-unique
cg05730868	-0.0670342	chr3	100074575	100074576	0.0478698	Distal Intergenic	111482	PIK3R3	phosphoinositide-3-kinase regulatory subunit 3	LN-unique
cg10790531	-0.0670381	chr5	47888474	47888475	0.00216224	Distal Intergenic	41424	MIR763	microRNA mir-763	LN-unique
cg12626758	-0.0670597	chr13	81031455	81031456	0.00195613	Distal Intergenic	459427	BCAS1	brain enriched myelin associated protein 1	LN-unique
cg11041122	-0.0671654	chr3	101493479	101493480	0.00483661	Intron (NM_001076941/616005, intron 2 of 14)	138420	TMEM53	transmembrane protein 53	LN-unique
cg17731392	-0.0672609	chr9	93117807	93117808	0.00195613	Distal Intergenic	-743720	MIR2481	microRNA mir-2481	LN-unique
cg07272882	-0.0673651	chr3	56259934	56259935	0.0087805	Distal Intergenic	452441	LMO4	LIM domain only 4	LN-unique
cg16682334	-0.0673895	chr15	61108477	61108478	0.00381449	Distal Intergenic	60591	ARL14EP	ADP ribosylation factor like GTPase 14 effector protein	shared
cg23292715	-0.0674507	chr11	98842994	98842995	0.00177238	Exon (NM_001076820/508794, exon 10 of 22)	-12761	MIR3604-2	microRNA mir-3604-2	shared
cg17149006	-0.0674692	chr24	46178004	46178005	0.00769382	Distal Intergenic	264594	C24H18orf25	chromosome 24 C18orf25 homolog	LN-unique
cg24566573	-0.0674762	chr8	55578364	55578365	0.00439247	Intron (NM_001081583/508893, intron 2 of 19)	1455	TLE4	TLE family member 4, transcriptional corepressor	LN-unique
cg19866637	-0.0675273	chr16	49918730	49918731	0.0226493	Distal Intergenic	115053	ACTRT2	actin related protein T2	LN-unique
cg26675789	-0.0675383	chr8	61086962	61086963	0.0147661	Distal Intergenic	-122475	ZCCHC7	zinc finger CCHC-type containing 7	LN-unique
cg20838828	-0.0676492	chr3	46662657	46662658	0.0124151	Distal Intergenic	77098	PTBP2	polypyrimidine tract binding protein 2	LN-unique
cg00801362	-0.0676732	chr5	86401011	86401012	0.0290888	Intron (NM_001083471/533829, intron 6 of 14)	240144	SOX5	SRY-box transcription factor 5	LN-unique
cg05293246	-0.0677415	chr18	41467792	41467793	0.0240657	Distal Intergenic	-587914	MIR2899	microRNA mir-2899	shared
cg02197333	-0.0678238	chr1	77479563	77479564	0.0460435	Exon (NM_001191337/615335, exon 4 of 14)	209026	TP63	tumor protein p63	shared
cg06917080	-0.0678406	chr29	29998660	29998661	0.0235917	Intron (NM_001078085/618028, intron 1 of 14)	299587	ST3GAL4	ST3 beta-galactoside alpha-2,3-sialyltransferase 4	LN-unique
cg02343936	-0.0679075	chr2	34243973	34243974	0.0192207	Intron (NM_001098001/508882, intron 17 of 26)	-48595	GCG	glucagon	shared
cg23596786	-0.0679086	chr16	19376920	19376921	0.0134474	Intron (NM_001191425/100296635, intron 31 of 70)	438985	USH2A	usherin	LN-unique
cg09952077	-0.0680912	chr10	21793809	21793810	0.00454831	Distal Intergenic	23326	PSMB11	proteasome subunit beta 11	LN-unique
cg04010581	-0.0681199	chr8	52785676	52785677	0.037244	Distal Intergenic	263036	GCNT1	glucosaminyl (N-acetyl) transferase 1	shared
cg00192066	-0.0682114	chr17	12800029	12800030	0.00908449	Distal Intergenic	-12187	SMAD1	SMAD family member 1	LN-unique
cg02865946	-0.0682754	chr11	98985318	98985319	0.0294656	Promoter (<=1kb)	42	MIR219B	microRNA mir-219b	shared
cg10355209	-0.0682927	chr23	46591044	46591045	0.0361784	Distal Intergenic	-776281	EEF1E1	eukaryotic translation elongation factor 1 epsilon 1	shared
cg01603001	-0.0682983	chr7	12480457	12480458	0.00406962	Distal Intergenic	4755	LYL1	LYL1 basic helix-loop-helix family member	LN-unique
cg23756667	-0.0683304	chr10	16792336	16792337	0.0089665	Distal Intergenic	178445	TLE3	TLE family member 3, transcriptional corepressor	LN-unique
cg16789680	-0.0683756	chr26	49274279	49274280	0.00221002	Distal Intergenic	-118541	GLRX3	glutaredoxin 3	LN-unique
cg14518260	-0.0684017	chr28	13519949	13519950	0.00936053	Distal Intergenic	-35294	CSGALNACT2	chondroitin sulfate N-acetylgalactosaminyltransferase 2	shared
cg09559982	-0.0684917	chr12	85999721	85999722	0.0131862	Distal Intergenic	-167593	SPACA7	sperm acrosome associated 7	LN-unique
cg20657276	-0.0685248	chr10	87363190	87363191	0.00221645	Intron (NM_001040521/513228, intron 5 of 8)	95209	IFT43	intraflagellar transport 43	LN-unique
cg02083803	-0.0685447	chr8	54535526	54535527	0.00706793	Distal Intergenic	318615	PSAT1	phosphoserine aminotransferase 1	LN-unique
cg02360445	-0.0687605	chr13	22722962	22722963	0.0182761	Distal Intergenic	-105029	MIR2285D	microRNA mir-2285d	shared
cg14254394	-0.0688456	chr23	25285155	25285156	0.00175996	Intron (NM_001034412/511798, intron 5 of 12)	9381	FBXO9	F-box protein 9	LN-unique
cg11808477	-0.0689202	chr2	108053709	108053710	0.0239901	Distal Intergenic	504534	SLC4A3	solute carrier family 4 member 3	shared
cg03615156	-0.0689422	chr16	49918527	49918528	0.0234341	Distal Intergenic	115256	ACTRT2	actin related protein T2	LN-unique
cg09168614	-0.0689611	chr3	107882532	107882533	0.0114614	Distal Intergenic	-38197	POU3F1	POU class 3 homeobox 1	LN-unique
cg02262384	-0.0691297	chr5	26537377	26537378	0.005762	Exon (NM_001205291/505427, exon 8 of 14)	3264	MAP3K12	mitogen-activated protein kinase kinase kinase 12	LN-unique
cg23931487	-0.0691767	chr5	26368701	26368702	0.00262473	Promoter (5-6kb)	-5880	ATP5MC2	ATP synthase membrane subunit c locus 2	LN-unique
cg07824232	-0.0691883	chr28	44595257	44595258	0.00238902	Downstream (<1kb)	-11499	DEPP1	DEPP1 autophagy regulator	LN-unique
cg13147417	-0.0691925	chr21	39995639	39995640	0.0423844	Distal Intergenic	-1221031	G2E3	G2/M-phase specific E3 ubiquitin protein ligase	LN-unique
cg21024532	-0.0692082	chr7	88016749	88016750	0.0168977	Intron (NR_038196/100616526, intron 4 of 5)	179342	MIR9-2	microRNA mir-9-2	LN-unique
cg08519802	-0.0692402	chr27	13394168	13394169	0.0104522	Intron (NM_001205307/511615, intron 2 of 26)	74537	TENM3	teneurin transmembrane protein 3	LN-unique
cg14458992	-0.0692512	chr14	59040537	59040538	0.0178338	Distal Intergenic	195755	MIR2285CN	microRNA mir-2285cn	LN-unique
cg02731116	-0.0692623	chr14	71568170	71568171	0.0121366	Distal Intergenic	-740893	RUNX1T1	RUNX1 partner transcriptional co-repressor 1	LN-unique
cg02584868	-0.0692802	chr4	53768918	53768919	0.0109507	Downstream (2-3kb)	-227776	MDFIC	MyoD family inhibitor domain containing	shared
cg07800922	-0.069405	chr21	62147211	62147212	0.0145323	Distal Intergenic	505149	VRK1	VRK serine/threonine kinase 1	shared
cg19116298	-0.069418	chr28	27659113	27659114	0.0386695	Intron (NM_001191206/784716, intron 5 of 66)	88391	CDH23	cadherin related 23	LN-unique
cg02273345	-0.0694274	chr14	52074218	52074219	0.0154772	Distal Intergenic	1268438	CSMD3	CUB and Sushi multiple domains 3	LN-unique
cg11208231	-0.0695031	chr14	29278562	29278563	0.0117756	Distal Intergenic	154207	MIR124A-2	microRNA mir-124a-2	shared
cg25011187	-0.0696717	chr4	53768957	53768958	0.0163087	Downstream (2-3kb)	-227815	MDFIC	MyoD family inhibitor domain containing	LN-unique
cg14885282	-0.0697423	chr20	27444877	27444878	0.0167532	Distal Intergenic	298857	ISL1	ISL LIM homeobox 1	LN-unique
cg25058672	-0.0697458	chr7	19004051	19004052	0.00222664	Distal Intergenic	253001	UHRF1	ubiquitin like with PHD and ring finger domains 1	LN-unique
cg03340793	-0.0697786	chrX	86648521	86648522	0.00329915	Exon (NM_001101208/540373, exon 3 of 13)	2241	PORCN	porcupine O-acyltransferase	shared
cg20838429	-0.0698287	chr2	34193220	34193221	0.00210968	Promoter (<=1kb)	933	FAP	fibroblast activation protein alpha	LN-unique
cg15104878	-0.0699464	chr27	32675379	32675380	0.0100789	Distal Intergenic	-303309	ZNF703	zinc finger protein 703	LN-unique
cg22803055	-0.0700751	chr18	41846704	41846705	0.00547691	Distal Intergenic	-209002	MIR2899	microRNA mir-2899	shared
cg11150973	-0.0702184	chr2	32750363	32750364	0.00183915	Distal Intergenic	1068637	GRB14	growth factor receptor bound protein 14	LN-unique
cg00820579	-0.0702871	chr4	13118495	13118496	0.0025706	Exon (NM_001046516/613724, exon 4 of 16)	56361	DYNC1I1	dynein cytoplasmic 1 intermediate chain 1	shared
cg23961204	-0.0702879	chr19	49025998	49025999	0.0167527	Distal Intergenic	-65798	KPNA2	karyopherin subunit alpha 2	LN-unique
cg03851519	-0.0703125	chr3	107703313	107703314	0.0145215	Distal Intergenic	-217416	POU3F1	POU class 3 homeobox 1	shared
cg23526147	-0.0703226	chr7	12549092	12549093	0.0186206	Distal Intergenic	-58277	GADD45GIP1	GADD45G interacting protein 1	LN-unique
cg22342392	-0.0703653	chr1	109425924	109425925	0.0194255	Exon (NM_001205527/525900, exon 7 of 7)	8091	SHOX2	short stature homeobox 2	LN-unique
cg20681197	-0.0704101	chr19	47083674	47083675	0.00338548	Exon (NM_001192670/529049, exon 8 of 30)	40533	MRC2	mannose receptor C type 2	LN-unique
cg24900201	-0.0704719	chr20	55909033	55909034	0.0037809	3' UTR	55111	BASP1	brain abundant membrane attached signal protein 1	LN-unique
cg17416451	-0.0705223	chr18	44208209	44208210	0.0144244	Intron (NM_001075568/512578, intron 3 of 6)	3759	KCTD15	potassium channel tetramerization domain containing 15	LN-unique
cg09460615	-0.0705324	chr14	59507339	59507340	0.0041707	Distal Intergenic	-271047	MIR2285CN	microRNA mir-2285cn	LN-unique
cg09082380	-0.0705632	chr14	65332698	65332699	0.0146127	Exon (NM_001034328/508692, exon 4 of 4)	7214	OSR2	odd-skipped related transciption factor 2	LN-unique
cg17006524	-0.070574	chr5	103585747	103585748	0.00311922	Promoter (2-3kb)	-2287	TPI1	triosephosphate isomerase 1	LN-unique
cg06210818	-0.0706448	chr2	22447192	22447193	0.00215611	Downstream (1-2kb)	4383	SP9	Sp9 transcription factor	LN-unique
cg07846083	-0.0706525	chr11	93013374	93013375	0.00389715	Distal Intergenic	33437	NDUFA8	NADH:ubiquinone oxidoreductase subunit A8	LN-unique
cg17096964	-0.070659	chr8	27540956	27540957	0.0164361	Distal Intergenic	-294505	CNTLN	centlein	LN-unique
cg05866252	-0.0706984	chr3	104818059	104818060	0.00514421	Distal Intergenic	117037	EDN2	endothelin 2	LN-unique
cg17140704	-0.0708212	chr29	42871848	42871849	0.00680359	Exon (NM_001192922/537808, exon 20 of 22)	83868	NRXN2	neurexin 2	shared
cg00271378	-0.0708428	chr21	43952888	43952889	0.00332673	Distal Intergenic	463265	EGLN3	egl-9 family hypoxia inducible factor 3	shared
cg18299835	-0.0710143	chr7	12480455	12480456	0.00352548	Distal Intergenic	4753	LYL1	LYL1 basic helix-loop-helix family member	LN-unique
cg01644993	-0.0711229	chr2	125726151	125726152	0.0116317	Distal Intergenic	-33351	AHDC1	AT-hook DNA binding motif containing 1	LN-unique
cg23086084	-0.0711283	chr11	20923213	20923214	0.0063834	Exon (NM_001076900/534315, exon 7 of 13)	24802	HNRNPLL	heterogeneous nuclear ribonucleoprotein L like	LN-unique
cg09780272	-0.0711461	chr2	122532468	122532469	0.00217989	Exon (NM_001193123/535450, exon 2 of 22)	4455	PUM1	pumilio RNA binding family member 1	LN-unique
cg05533667	-0.0713338	chr8	103213452	103213453	0.00250845	Distal Intergenic	95051	AMBP	alpha-1-microglobulin/bikunin precursor	LN-unique
cg03524646	-0.0714343	chr27	32732767	32732768	0.00913265	Distal Intergenic	-245921	ZNF703	zinc finger protein 703	LN-unique
cg15981030	-0.0714652	chr13	64046638	64046639	0.0253772	Distal Intergenic	127643	MAP1LC3A	microtubule associated protein 1 light chain 3 alpha	LN-unique
cg01476332	-0.0715042	chr13	39952367	39952368	0.00478775	Distal Intergenic	69657	INSM1	INSM transcriptional repressor 1	LN-unique
cg19208044	-0.0715682	chr10	8944841	8944842	0.0154772	Distal Intergenic	-59753	TBCA	tubulin folding cofactor A	LN-unique
cg19832765	-0.0716027	chr3	95338952	95338953	0.00120175	Exon (NM_001101054/505691, exon 2 of 2)	3816	CDKN2C	cyclin dependent kinase inhibitor 2C	LN-unique
cg05151611	-0.0716692	chr29	7175417	7175418	0.00331311	Distal Intergenic	-199995	CTSC	cathepsin C	LN-unique
cg17185827	-0.0717208	chr26	38539662	38539663	0.00296816	Distal Intergenic	72267	FAM204A	family with sequence similarity 204 member A	LN-unique
cg09894955	-0.0717899	chr4	92214212	92214213	0.00395826	Intron (NM_205784/404098, intron 16 of 23)	19398	LRRC4	leucine rich repeat containing 4	LN-unique
cg01158430	-0.0718262	chr9	42527478	42527479	0.0198791	Exon (NM_001101170/537433, exon 4 of 6)	43679	SOBP	sine oculis binding protein homolog	shared
cg08008930	-0.0718537	chr26	51005070	51005071	0.0158336	Distal Intergenic	220230	BNIP3	BCL2 interacting protein 3	LN-unique
cg11997728	-0.0719053	chr29	40008211	40008212	0.00960096	Distal Intergenic	29382	LRRC10B	leucine rich repeat containing 10B	LN-unique
cg17470917	-0.0719813	chr13	81068835	81068836	0.00554925	Distal Intergenic	422047	BCAS1	brain enriched myelin associated protein 1	shared
cg01938019	-0.0720692	chr3	89481680	89481681	0.00224887	Exon (NM_001205605/538954, exon 7 of 9)	67947	PRKAA2	protein kinase AMP-activated catalytic subunit alpha 2	LN-unique
cg09151424	-0.0720851	chr22	30344654	30344655	0.00177238	Intron (NM_001083689/515903, intron 1 of 17)	50304	FOXP1	forkhead box P1	LN-unique
cg24284745	-0.072123	chr26	13578260	13578261	0.00420695	3' UTR	150087	CPEB3	cytoplasmic polyadenylation element binding protein 3	LN-unique
cg11707875	-0.0721912	chr24	24382410	24382411	0.0016404	Promoter (2-3kb)	-2590	KLHL14	kelch like family member 14	LN-unique
cg16079333	-0.0721924	chr24	54697402	54697403	0.00983132	Intron (NM_001034621/534935, intron 1 of 12)	2233	TCF4	transcription factor 4	LN-unique
cg19963681	-0.0722167	chr18	53076853	53076854	0.00300916	Intron (NM_001102248/540819, intron 1 of 3)	1966	FOSB	FosB proto-oncogene, AP-1 transcription factor subunit	LN-unique
cg03009890	-0.0722941	chr16	42795613	42795614	0.0105001	Distal Intergenic	-190281	TARDBP	TAR DNA binding protein	LN-unique
cg10276377	-0.072325	chr16	19287261	19287262	0.00808555	Intron (NM_001191425/100296635, intron 36 of 70)	468415	KCTD3	potassium channel tetramerization domain containing 3	shared
cg27160009	-0.0723521	chr7	29117447	29117448	0.00786893	Exon (NM_001206306/509992, exon 4 of 9)	97058	ZNF608	zinc finger protein 608	LN-unique
cg16532688	-0.0724952	chr2	40461841	40461842	0.0124439	Distal Intergenic	573563	NR4A2	nuclear receptor subfamily 4 group A member 2	LN-unique
cg12737311	-0.0725771	chr1	126308560	126308561	0.00167664	Exon (NM_174476/282100, exon 3 of 16)	11863	TRPC1	transient receptor potential cation channel subfamily C member 1	LN-unique
cg13285426	-0.0726574	chr26	13618742	13618743	0.00315323	Exon (NM_001193228/537016, exon 7 of 9)	109605	CPEB3	cytoplasmic polyadenylation element binding protein 3	LN-unique
cg10662976	-0.0727931	chr16	51084320	51084321	0.0471607	Exon (NM_001206963/617545, exon 4 of 4)	5023	TMEM240	transmembrane protein 240	LN-unique
cg10283177	-0.0728236	chr6	101681004	101681005	0.00250845	Exon (NM_174590/282333, exon 18 of 37)	149564	PTPN13	protein tyrosine phosphatase non-receptor type 13	LN-unique
cg13650267	-0.0728862	chr26	21454414	21454415	0.0090846	Distal Intergenic	31683	HIF1AN	hypoxia inducible factor 1 subunit alpha inhibitor	LN-unique
cg18798831	-0.0728873	chr2	24582329	24582330	0.000469112	Exon (NM_001034347/509329, exon 7 of 11)	22345	HAT1	histone acetyltransferase 1	LN-unique
cg13849459	-0.0729336	chr7	29020503	29020504	0.0298591	Promoter (<=1kb)	114	ZNF608	zinc finger protein 608	LN-unique
cg07551190	-0.0729825	chr20	3072374	3072375	0.0107189	Distal Intergenic	-86727	TLX3	T cell leukemia homeobox 3	LN-unique
cg16748506	-0.0730905	chr18	40974760	40974761	0.00409096	Distal Intergenic	431910	URI1	URI1 prefoldin like chaperone	shared
cg04702586	-0.0731701	chr2	34243916	34243917	0.0166834	Intron (NM_001098001/508882, intron 17 of 26)	-48652	GCG	glucagon	LN-unique
cg17829420	-0.0731724	chr26	38750399	38750400	0.0113138	Distal Intergenic	130470	PRLHR	prolactin releasing hormone receptor	LN-unique
cg04202135	-0.0732462	chr9	52114420	52114421	0.00152584	Distal Intergenic	-381892	MMS22L	MMS22 like, DNA repair protein	LN-unique
cg19327674	-0.0732562	chr24	46154612	46154613	0.00237008	Distal Intergenic	241202	C24H18orf25	chromosome 24 C18orf25 homolog	LN-unique
cg27213004	-0.0732596	chr2	106440160	106440161	0.00222664	Exon (NM_001013591/281573, exon 17 of 20)	17335	VIL1	villin 1	LN-unique
cg07885525	-0.0733085	chr3	84201922	84201923	0.00550135	Downstream (1-2kb)	254256	TM2D1	TM2 domain containing 1	shared
cg26924415	-0.0733448	chr11	64951753	64951754	0.0025706	3' UTR	143095	MEIS1	Meis homeobox 1	LN-unique
cg13226074	-0.0733678	chr10	29740853	29740854	0.00670184	Distal Intergenic	237779	GREM1	gremlin 1, DAN family BMP antagonist	LN-unique
cg27523547	-0.0734188	chr3	29416760	29416761	0.00531471	Exon (NM_001109998/512233, exon 7 of 16)	-22379	OLFML3	olfactomedin like 3	LN-unique
cg10583873	-0.0734576	chr11	97287386	97287387	0.0362868	Distal Intergenic	-297025	ZBTB43	zinc finger and BTB domain containing 43	shared
cg16589174	-0.073475	chr3	88830989	88830990	0.00529258	Distal Intergenic	-334729	C8B	complement C8 beta chain	LN-unique
cg22373432	-0.0736303	chr8	69360524	69360525	0.0212595	Distal Intergenic	-10865	DMTN	dematin actin binding protein	LN-unique
cg01724721	-0.0736433	chr11	29915663	29915664	0.0142849	Exon (NM_001205890/521931, exon 2 of 2)	47957	KCNK12	potassium two pore domain channel subfamily K member 12	LN-unique
cg14025349	-0.0737227	chr3	29439081	29439082	0.00713313	Exon (NM_001109998/512233, exon 2 of 16)	10865	HIPK1	homeodomain interacting protein kinase 1	LN-unique
cg22031066	-0.0737342	chr19	34691545	34691546	0.00711579	Distal Intergenic	43998	MIR33B	microRNA mir-33b	LN-unique
cg22102944	-0.0737964	chr3	29590047	29590048	0.00177238	Exon (NM_001206227/508231, exon 2 of 7)	10942	RSBN1	round spermatid basic protein 1	LN-unique
cg05491758	-0.0738987	chr18	18273926	18273927	0.00167664	Intron (NM_001101893/508025, intron 1 of 7)	35109	ZNF423	zinc finger protein 423	shared
cg00476429	-0.0739411	chr13	39952412	39952413	0.00457088	Distal Intergenic	69702	INSM1	INSM transcriptional repressor 1	LN-unique
cg03257878	-0.0740185	chr15	26067744	26067745	0.00382887	Intron (NM_001038558/529873, intron 1 of 8)	3312	CADM1	cell adhesion molecule 1	shared
cg02897291	-0.0740304	chr16	42863090	42863091	0.0332929	Distal Intergenic	245363	PEX14	peroxisomal biogenesis factor 14	LN-unique
cg14877465	-0.0740385	chr26	22088297	22088298	0.00803923	Distal Intergenic	-41854	BTRC	beta-transducin repeat containing E3 ubiquitin protein ligase	LN-unique
cg12054177	-0.0741024	chr10	73879392	73879393	0.00313787	Promoter (9-10kb)	-9580	SNAPC1	small nuclear RNA activating complex polypeptide 1	LN-unique
cg20337249	-0.0741505	chr17	70418597	70418598	0.00120175	Distal Intergenic	-68824	PISD	phosphatidylserine decarboxylase	LN-unique
cg18221275	-0.0742136	chr24	46177819	46177820	0.00410059	Distal Intergenic	264409	C24H18orf25	chromosome 24 C18orf25 homolog	shared
cg24378708	-0.0742343	chr1	109425928	109425929	0.0242348	Exon (NM_001205527/525900, exon 7 of 7)	8095	SHOX2	short stature homeobox 2	LN-unique
cg06719282	-0.0742725	chr1	155907464	155907465	0.00266067	Distal Intergenic	-382300	SATB1	SATB homeobox 1	LN-unique
cg12895717	-0.0743376	chr11	64949094	64949095	0.00224887	Intron (NM_001083507/613877, intron 12 of 12)	140436	MEIS1	Meis homeobox 1	LN-unique
cg08606767	-0.0743674	chr3	104802278	104802279	0.00342333	Distal Intergenic	101256	EDN2	endothelin 2	LN-unique
cg25295558	-0.0743707	chr1	109425897	109425898	0.0266358	Exon (NM_001205527/525900, exon 7 of 7)	8064	SHOX2	short stature homeobox 2	LN-unique
cg21881832	-0.074434	chr3	107163856	107163857	0.00818006	Distal Intergenic	41937	RRAGC	Ras related GTP binding C	LN-unique
cg05714931	-0.0744591	chr4	39117396	39117397	0.0117704	Distal Intergenic	188011	HGF	hepatocyte growth factor	LN-unique
cg16442395	-0.0744911	chr26	21622247	21622248	0.0127076	Distal Intergenic	-140610	SLF2	SMC5-SMC6 complex localization factor 2	LN-unique
cg07165689	-0.0745053	chr10	50151257	50151258	0.00278049	Distal Intergenic	351117	ANXA2	annexin A2	LN-unique
cg21165934	-0.0745137	chr3	101493521	101493522	0.00743419	Intron (NM_001076941/616005, intron 2 of 14)	138462	TMEM53	transmembrane protein 53	LN-unique
cg25906059	-0.0745298	chr22	31098705	31098706	0.0466825	Distal Intergenic	552392	MITF	melanocyte inducing transcription factor	LN-unique
cg06559544	-0.0747336	chr6	72575629	72575630	0.00395826	Distal Intergenic	-90203	IGFBP7	insulin like growth factor binding protein 7	shared
cg13716164	-0.0747761	chr8	27608513	27608514	0.0027445	Distal Intergenic	-362062	CNTLN	centlein	LN-unique
cg07206688	-0.0747945	chr26	33625929	33625930	0.0148992	Intron (NM_001143739/540481, intron 6 of 13)	159109	TCF7L2	transcription factor 7 like 2	LN-unique
cg23001333	-0.0748278	chr2	109669922	109669923	0.00359457	Exon (NM_001083441/520192, exon 3 of 4)	8074	EPHA4	EPH receptor A4	shared
cg22069272	-0.0748661	chr12	39858569	39858570	0.00405964	Distal Intergenic	3587574	PSPC1	paraspeckle component 1	LN-unique
cg09091699	-0.0748676	chr6	109496248	109496249	0.0103205	Distal Intergenic	-665087	BOD1L1	biorientation of chromosomes in cell division 1 like 1	LN-unique
cg11201460	-0.0749899	chr8	61022591	61022592	0.00300753	Distal Intergenic	-186846	ZCCHC7	zinc finger CCHC-type containing 7	LN-unique
cg07983788	-0.0751088	chr13	40464892	40464893	0.0306087	Distal Intergenic	-25355	KIZ	kizuna centrosomal protein	LN-unique
cg05004394	-0.0751637	chr10	66153217	66153218	0.0224423	Distal Intergenic	369044	BMP4	bone morphogenetic protein 4	shared
cg12366082	-0.0751701	chr12	46070322	46070323	0.0167627	Distal Intergenic	1406330	MZT1	mitotic spindle organizing protein 1	LN-unique
cg23571447	-0.0751947	chr6	69625411	69625412	0.00392416	Promoter (3-4kb)	-3894	GSX2	GS homeobox 2	LN-unique
cg23145794	-0.0754216	chr13	39952343	39952344	0.00296816	Distal Intergenic	69633	INSM1	INSM transcriptional repressor 1	LN-unique
cg17050868	-0.0755303	chr29	43003614	43003615	0.010462	Promoter (6-7kb)	-6211	PYGM	glycogen phosphorylase, muscle associated	LN-unique
cg04163896	-0.075551	chr9	60035089	60035090	0.00598662	Distal Intergenic	355311	MAP3K7	mitogen-activated protein kinase kinase kinase 7	LN-unique
cg00577417	-0.0756393	chr10	25999137	25999138	0.00531471	Promoter (8-9kb)	-8497	TMEM253	transmembrane protein 253	shared
cg09711113	-0.0756761	chr19	27087703	27087704	0.00278049	Promoter (<=1kb)	390	NLGN2	neuroligin 2	shared
cg26532236	-0.0757691	chr24	44685993	44685994	0.00368217	Distal Intergenic	-643696	SLC14A2	solute carrier family 14 member 2	LN-unique
cg26601187	-0.0759082	chrX	59587790	59587791	0.00237008	Promoter (<=1kb)	187	DCX	doublecortin	LN-unique
cg04226139	-0.0760648	chr12	47102327	47102328	0.00853169	Distal Intergenic	374325	MZT1	mitotic spindle organizing protein 1	LN-unique
cg02184281	-0.0760679	chr24	48600224	48600225	0.00812548	Exon (NM_001192865/535916, exon 4 of 4)	27185	SMAD7	SMAD family member 7	LN-unique
cg05808663	-0.0761146	chr27	32625059	32625060	0.00548939	Distal Intergenic	-353629	ZNF703	zinc finger protein 703	LN-unique
cg21279152	-0.076284	chr8	30103664	30103665	0.0100036	Distal Intergenic	251211	NFIB	nuclear factor I B	LN-unique
cg03678271	-0.0762915	chr24	30165563	30165564	0.00195613	Distal Intergenic	151187	AQP4	aquaporin 4	shared
cg02884952	-0.0764135	chr19	59516870	59516871	0.00457198	Distal Intergenic	1101965	KCNJ2	potassium inwardly rectifying channel subfamily J member 2	shared
cg10235290	-0.0764949	chr3	101442947	101442948	0.00347495	Intron (NM_001076941/616005, intron 2 of 14)	87888	TMEM53	transmembrane protein 53	LN-unique
cg24715927	-0.0765024	chr14	71964489	71964490	0.0317435	Distal Intergenic	-344574	RUNX1T1	RUNX1 partner transcriptional co-repressor 1	LN-unique
cg25326872	-0.0765322	chrX	103474896	103474897	0.00656173	Distal Intergenic	66055	BCOR	BCL6 corepressor	LN-unique
cg03667077	-0.0766506	chr22	54487049	54487050	0.00773656	Exon (NM_001191245/613800, exon 3 of 21)	-48687	MIR885	microRNA mir-885	LN-unique
cg04117904	-0.0768254	chr15	25938701	25938702	0.00318636	Intron (NM_001038558/529873, intron 1 of 8)	132355	CADM1	cell adhesion molecule 1	LN-unique
cg27664916	-0.076864	chr20	69404407	69404408	0.0062992	Distal Intergenic	-1373149	IRX4	iroquois homeobox 4	LN-unique
cg19623982	-0.0769104	chr3	101554540	101554541	0.00432924	Intron (NM_001076941/616005, intron 2 of 14)	98068	RNF220	ring finger protein 220	LN-unique
cg18840370	-0.0769422	chr29	42922771	42922772	0.00415232	Exon (NM_001192922/537808, exon 6 of 22)	32945	NRXN2	neurexin 2	LN-unique
cg14337109	-0.0770714	chr9	73374673	73374674	0.0279894	Distal Intergenic	152222	MYB	MYB proto-oncogene, transcription factor	LN-unique
cg10028282	-0.077182	chr13	57251902	57251903	0.0262899	Distal Intergenic	-95575	PRELID3B	PRELI domain containing 3B	LN-unique
cg01648457	-0.0772702	chr16	51140693	51140694	0.0245726	Exon (NM_001034650/538796, exon 5 of 11)	3094	CCNL2	cyclin L2	LN-unique
cg23010525	-0.0773863	chr14	37579901	37579902	0.005762	Intron (NM_001192887/536811, intron 2 of 4)	15296	JPH1	junctophilin 1	LN-unique
cg20168721	-0.0774253	chr4	72296543	72296544	0.00306115	Intron (NM_001191131/523645, intron 29 of 30)	45203	SRI	sorcin	shared
cg15403104	-0.0776265	chr3	46243102	46243103	0.0026717	Intron (NM_174041/281124, intron 20 of 22)	496653	PTBP2	polypyrimidine tract binding protein 2	LN-unique
cg19127418	-0.0776457	chr6	50094687	50094688	0.00397467	Intron (NM_001192975/514537, intron 2 of 3)	136599	PCDH7	protocadherin 7	LN-unique
cg06579027	-0.0776539	chr5	111014429	111014430	0.00250676	Distal Intergenic	-59480	RPS19BP1	ribosomal protein S19 binding protein 1	shared
cg04107706	-0.0777143	chr10	33183746	33183747	0.0107962	Distal Intergenic	-381999	TMCO5A	transmembrane and coiled-coil domains 5A	shared
cg07410014	-0.0777915	chr8	61176065	61176066	0.00662064	Distal Intergenic	-33372	ZCCHC7	zinc finger CCHC-type containing 7	LN-unique
cg06733558	-0.0778017	chr13	40573301	40573302	0.0297585	Intron (NM_001163458/513688, intron 12 of 13)	-42195	XRN2	5'-3' exoribonuclease 2	LN-unique
cg05305327	-0.0778301	chr13	63019850	63019851	0.0025758	Distal Intergenic	-104669	SNTA1	syntrophin alpha 1	LN-unique
cg22815188	-0.0780244	chr18	23225392	23225393	0.00337017	Promoter (9-10kb)	-9857	IRX5	iroquois homeobox 5	shared
cg24016385	-0.0780663	chr5	30828778	30828779	0.00366665	Distal Intergenic	6817	WNT1	Wnt family member 1	LN-unique
cg17734433	-0.0781849	chr29	28197854	28197855	0.00120175	Distal Intergenic	-20934	NRGN	neurogranin	LN-unique
cg19783020	-0.0782375	chr3	49988639	49988640	0.00163001	Distal Intergenic	118265	DR1	down-regulator of transcription 1	LN-unique
cg03860580	-0.0783455	chrX	103396279	103396280	0.00358535	Distal Intergenic	-12562	BCOR	BCL6 corepressor	LN-unique
cg27633444	-0.0783642	chr6	108730143	108730144	0.00222664	Distal Intergenic	26926	NKX3-2	NK3 homeobox 2	LN-unique
cg12613764	-0.0784064	chr14	71878373	71878374	0.0186439	Distal Intergenic	-430690	RUNX1T1	RUNX1 partner transcriptional co-repressor 1	LN-unique
cg20102972	-0.0784368	chr8	30088478	30088479	0.00529847	Intron (NM_001076104/538474, intron 8 of 8)	236025	NFIB	nuclear factor I B	LN-unique
cg01342627	-0.078468	chr2	87876119	87876120	0.00381417	Intron (NM_001206070/541192, intron 8 of 9)	163611	SATB2	SATB homeobox 2	LN-unique
cg00240849	-0.0785347	chr6	86801577	86801578	0.0142992	Exon (NM_174605/282360, exon 22 of 24)	205484	GC	GC vitamin D binding protein	LN-unique
cg16454504	-0.0786063	chr24	50574818	50574819	0.00546818	Intron (NM_001076209/540248, intron 10 of 10)	29739	SMAD4	SMAD family member 4	LN-unique
cg17633063	-0.078875	chr13	71542983	71542984	0.00493782	Distal Intergenic	-553742	SRSF6	serine and arginine rich splicing factor 6	LN-unique
cg25943464	-0.0788907	chr15	23833149	23833150	0.026472	Distal Intergenic	149561	DRD2	dopamine receptor D2	LN-unique
cg21183610	-0.0788975	chr29	48862054	48862055	0.00869138	Intron (NM_001205441/784876, intron 11 of 15)	133560	CDKN1C	cyclin dependent kinase inhibitor 1C	LN-unique
cg16989060	-0.0789412	chr26	21622278	21622279	0.0375823	Distal Intergenic	-140579	SLF2	SMC5-SMC6 complex localization factor 2	LN-unique
cg04794444	-0.0790224	chr1	109425916	109425917	0.0181641	Exon (NM_001205527/525900, exon 7 of 7)	8083	SHOX2	short stature homeobox 2	LN-unique
cg18262799	-0.079041	chr11	7841420	7841421	0.0199185	Distal Intergenic	381797	TMEM182	transmembrane protein 182	LN-unique
cg07442873	-0.0790657	chr22	30474813	30474814	0.00404675	Intron (NM_001083689/515903, intron 3 of 17)	180463	FOXP1	forkhead box P1	LN-unique
cg26284526	-0.0790809	chr18	19362226	19362227	0.00540102	Distal Intergenic	198135	SALL1	spalt like transcription factor 1	LN-unique
cg08981690	-0.079376	chr9	50136161	50136162	0.00737394	Distal Intergenic	68896	PRDM13	PR/SET domain 13	shared
cg26878870	-0.0793851	chr7	29020358	29020359	0.00583798	Promoter (<=1kb)	-31	ZNF608	zinc finger protein 608	LN-unique
cg22180158	-0.0794684	chr1	59104088	59104089	0.0347002	Distal Intergenic	-150210	MIR568	microRNA mir-568	LN-unique
cg22973588	-0.0794887	chr7	50935850	50935851	0.00221645	Distal Intergenic	57449	CXXC5	CXXC finger protein 5	LN-unique
cg23109591	-0.0795525	chr11	93013371	93013372	0.00773656	Distal Intergenic	33440	NDUFA8	NADH:ubiquinone oxidoreductase subunit A8	LN-unique
cg27163308	-0.0796786	chr29	9105212	9105213	0.00572333	Exon (NM_001075877/525813, exon 12 of 15)	135601	HIKESHI	heat shock protein nuclear import factor hikeshi	shared
cg21431865	-0.0797155	chr2	55892650	55892651	0.00391557	Distal Intergenic	-2033412	KYNU	kynureninase	LN-unique
cg00207813	-0.0798848	chr28	31897343	31897344	0.00177864	Distal Intergenic	-908457	COMTD1	catechol-O-methyltransferase domain containing 1	LN-unique
cg05018696	-0.079921	chr29	28197861	28197862	0.00104509	Distal Intergenic	-20927	NRGN	neurogranin	LN-unique
cg09185777	-0.0800504	chr20	24882740	24882741	0.00444723	Intron (NM_001014943/534329, intron 1 of 4)	120142	ARL15	ADP ribosylation factor like GTPase 15	LN-unique
cg11339701	-0.0800767	chr6	105924399	105924400	0.0109948	Distal Intergenic	-591816	WDR1	WD repeat domain 1	shared
cg17905888	-0.0801803	chr2	40465362	40465363	0.00585642	Distal Intergenic	577084	NR4A2	nuclear receptor subfamily 4 group A member 2	LN-unique
cg19860820	-0.0803566	chr10	57643464	57643465	0.00711315	Distal Intergenic	36990	ONECUT1	one cut homeobox 1	LN-unique
cg17999692	-0.0804363	chr8	61407789	61407790	0.00213653	Intron (NM_001046100/511821, intron 2 of 8)	-147347	GRHPR	glyoxylate and hydroxypyruvate reductase	LN-unique
cg18769367	-0.0805045	chr2	49202028	49202029	0.00256843	Distal Intergenic	-827395	ACVR2A	activin A receptor type 2A	LN-unique
cg23582482	-0.0805279	chrX	103474917	103474918	0.00143618	Distal Intergenic	66076	BCOR	BCL6 corepressor	LN-unique
cg06600911	-0.0808074	chr15	21571476	21571477	0.00178165	Distal Intergenic	89337	POU2AF1	POU class 2 homeobox associating factor 1	LN-unique
cg06570403	-0.0808399	chr19	10621558	10621559	0.00352548	Exon (NM_174023/281080, exon 3 of 32)	25773	CLTC	clathrin heavy chain	LN-unique
cg04456854	-0.0812009	chr2	37001112	37001113	0.0178338	Exon (NM_001205418/535498, exon 22 of 37)	285687	BAZ2B	bromodomain adjacent to zinc finger domain 2B	LN-unique
cg09377007	-0.0812217	chr8	23803755	23803756	0.00937518	Intron (NM_001192549/521962, intron 2 of 10)	19136	MLLT3	MLLT3 super elongation complex subunit	LN-unique
cg20987616	-0.0812761	chr10	87588920	87588921	0.00299073	Distal Intergenic	129479	GPATCH2L	G-patch domain containing 2 like	shared
cg01422896	-0.0814621	chr26	39699840	39699841	0.00396392	Exon (NM_001193056/614540, exon 10 of 12)	17826	TIAL1	TIA1 cytotoxic granule associated RNA binding protein like 1	LN-unique
cg22828044	-0.0815642	chr10	32684948	32684949	0.00224669	Intron (NM_001191269/539573, intron 8 of 11)	85732	MEIS2	Meis homeobox 2	LN-unique
cg05990001	-0.0816315	chr23	16878637	16878638	0.00224887	Distal Intergenic	-14522	SLC22A7	solute carrier family 22 member 7	shared
cg02162827	-0.0817993	chr29	28690837	28690838	0.00228086	Distal Intergenic	-26520	MIR2285R	microRNA mir-2285r	shared
cg04404551	-0.0818465	chr14	39694878	39694879	0.00882889	Distal Intergenic	-154461	ZFHX4	zinc finger homeobox 4	LN-unique
cg07962310	-0.0818762	chr28	32617975	32617976	0.00618605	Distal Intergenic	-666884	MIR2285CL	microRNA mir-2285cl	shared
cg11422297	-0.0818768	chr9	60035063	60035064	0.00392854	Distal Intergenic	355285	MAP3K7	mitogen-activated protein kinase kinase kinase 7	LN-unique
cg04310284	-0.0819854	chr8	58471483	58471484	0.00906323	Distal Intergenic	710710	FAM205C	family with sequence similarity 205 member C	LN-unique
cg12653312	-0.0820748	chr18	38108640	38108641	0.00464114	Distal Intergenic	918968	DHX38	DEAH-box helicase 38	LN-unique
cg05638201	-0.0821345	chr23	46728678	46728679	0.00976082	Distal Intergenic	-638647	EEF1E1	eukaryotic translation elongation factor 1 epsilon 1	shared
cg01374899	-0.0822831	chr11	43291735	43291736	0.00786893	Intron (NM_001076121/538680, intron 2 of 4)	18017	BCL11A	BAF chromatin remodeling complex subunit BCL11A	LN-unique
cg00527510	-0.0822896	chr7	28359115	28359116	0.0205556	Distal Intergenic	-661274	ZNF608	zinc finger protein 608	LN-unique
cg20019402	-0.0823623	chr18	24910606	24910607	0.00773656	Promoter (<=1kb)	33	MIR138-2	microRNA mir-138-2	LN-unique
cg00247864	-0.0823806	chr16	61513703	61513704	0.00462193	Intron (NM_001083783/618245, intron 7 of 7)	85946	LHX4	LIM homeobox 4	LN-unique
cg22804672	-0.082387	chr12	43308318	43308319	0.00540102	Distal Intergenic	1217002	KLHL1	kelch like family member 1	LN-unique
[truncated: 616 more rows]
