# Supplementary material for: Profiling Genome-Wide Methylation Patterns in Cattle Infected with Ostertagia ostertagi
Source: Int J Mol Sci. 2024 Dec 26;26(1):89. doi: 10.3390/ijms26010089 (PMC11719486; doi:10.3390/ijms26010089)
Supplement: Supplementary file 1 [file ijms-26-00089-s001.zip › TableS3_GO_DMPs.xlsx]

## Sheet: TableS3
PANTHER GO-Slim	Tissue	GO category	Cattle REFLIST (5035)	Input (genes from DMPs)	expected	over/under	fold Enrichment	FDR
RNA polymerase II cis-regulatory region sequence-specific DNA binding (GO:0000978)	Fundic	MF	475	93	57.59	+	1.61	0.00176
RNA polymerase II transcription regulatory region sequence-specific DNA binding (GO:0000977)	Fundic	MF	547	107	66.32	+	1.61	0.000956
sequence-specific double-stranded DNA binding (GO:1990837)	Fundic	MF	579	113	70.2	+	1.61	0.00141
cis-regulatory region sequence-specific DNA binding (GO:0000987)	Fundic	MF	481	93	58.32	+	1.59	0.00234
double-stranded DNA binding (GO:0003690)	Fundic	MF	586	113	71.05	+	1.59	0.0011
sequence-specific DNA binding (GO:0043565)	Fundic	MF	592	113	71.77	+	1.57	0.00107
transcription cis-regulatory region binding (GO:0000976)	Fundic	MF	564	107	68.38	+	1.56	0.00186
transcription regulatory region nucleic acid binding (GO:0001067)	Fundic	MF	564	107	68.38	+	1.56	0.00155
DNA-binding transcription factor activity, RNA polymerase II-specific (GO:0000981)	Fundic	MF	549	104	66.56	+	1.56	0.00192
DNA-binding transcription factor activity (GO:0003700)	Fundic	MF	583	107	70.68	+	1.51	0.0029
DNA binding (GO:0003677)	Fundic	MF	661	116	80.14	+	1.45	0.00713
transcription regulator activity (GO:0140110)	Fundic	MF	711	124	86.2	+	1.44	0.00476
cis-regulatory region sequence-specific DNA binding (GO:0000987)	Lymph nodes	MF	481	139	88.99	+	1.56	0.000812
RNA polymerase II cis-regulatory region sequence-specific DNA binding (GO:0000978)	Lymph nodes	MF	475	137	87.88	+	1.56	0.000639
double-stranded DNA binding (GO:0003690)	Lymph nodes	MF	586	163	108.42	+	1.5	0.00127
sequence-specific double-stranded DNA binding (GO:1990837)	Lymph nodes	MF	579	160	107.12	+	1.49	0.000486
RNA polymerase II transcription regulatory region sequence-specific DNA binding (GO:0000977)	Lymph nodes	MF	547	151	101.2	+	1.49	0.000648
sequence-specific DNA binding (GO:0043565)	Lymph nodes	MF	592	163	109.53	+	1.49	0.000578
transcription cis-regulatory region binding (GO:0000976)	Lymph nodes	MF	564	155	104.35	+	1.49	0.000686
transcription regulatory region nucleic acid binding (GO:0001067)	Lymph nodes	MF	564	155	104.35	+	1.49	0.000588
DNA-binding transcription factor activity, RNA polymerase II-specific (GO:0000981)	Lymph nodes	MF	549	148	101.57	+	1.46	0.0018
DNA-binding transcription factor activity (GO:0003700)	Lymph nodes	MF	583	155	107.86	+	1.44	0.00165
DNA binding (GO:0003677)	Lymph nodes	MF	661	173	122.29	+	1.41	0.00164
transcription regulator activity (GO:0140110)	Lymph nodes	MF	711	175	131.54	+	1.33	0.0183
