# Supplementary material for: Profiling Genome-Wide Methylation Patterns in Cattle Infected with Ostertagia ostertagi
Source: Int J Mol Sci. 2024 Dec 26;26(1):89. doi: 10.3390/ijms26010089 (PMC11719486; doi:10.3390/ijms26010089)
Supplement: Supplementary file 1 [file ijms-26-00089-s001.zip › TableS5_IPA_cannonical_DMPs.xlsx]

## Sheet: Sheet0
Ingenuity Canonical Pathways	Tissue	-log(p-value)	Ratio	Molecules
Neurexins and neuroligins	Fundic	7.26	0.211	APBA1,DLG4,GRIN2B,LRRTM1,LRRTM2,LRRTM3,NLGN1,NLGN2,NLGN3,NRXN1,NRXN2,NRXN3
Synaptogenesis Signaling Pathway	Fundic	7.06	0.09	CADM1,CDH11,CDH2,CDH22,CDH6,CDH7,DLG4,EFNA5,EFNB1,EPHA4,EPHA7,EPHB2,GRIA1,GRIA2,GRIN2B,GRIN3A,LRRTM2,NECTIN1,NLGN1,NLGN2,NLGN3,NRXN1,NRXN2,NRXN3,NTRK2,PIK3C3,PRKCE,VAMP3
Cardiomyocyte Differentiation via BMP Receptors	Fundic	6.39	0.308	ACVR1,ACVR2A,BMP4,MAP3K7,MEF2C,MYH7,SMAD4,SMAD6
RAR Activation	Fundic	5.97	0.0749	ACVR1,ACVR2A,CCNH,DHRS3,DKK1,DRD2,EDA,FGF8,FOS,GRIA1,HOXA3,HOXA4,HOXA5,HOXB3,HOXC4,IFNG,IL17B,MEIS1,MEIS2,MPPED2,NR2F1,NR2F2,PAX6,PDE6D,PIK3C3,RXRA,SMAD4,TBX5,TNFSF8,VEGFA,ZBTB16
Transcriptional regulation of pluripotent stem cells	Fundic	5.31	0.353	FOXP1,PBX1,PRDM14,SMAD2,SMAD4,SOX2
Factors Promoting Cardiogenesis in Vertebrates	Fundic	5.26	0.107	ACVR1,ACVR2A,BMP4,DKK1,FZD7,MAP3K7,MEF2C,MYH7,PLCL1,PRKCE,SMAD2,SMAD4,TBX5,TCF4,TCF7L2,WNT5A
TGF-β Signaling	Fundic	4.75	0.125	ACVR1,ACVR2A,BCL2,BMP4,FOS,INHBA,MAP3K7,SMAD2,SMAD4,SMAD6,SMAD7,ZNF423
Transcriptional Regulatory Network in Embryonic Stem Cells	Fundic	4.73	0.0976	ACVR1,ACVR2A,BMP4,FZD7,GBX2,GSX2,IGF1,INHBA,MEIS1,ONECUT1,PAX6,PIK3C3,SMAD2,SMAD4,SOX2,WNT5A
Amyotrophic Lateral Sclerosis Signaling	Fundic	4.58	0.112	APAF1,BCL2,CACNA1E,CACNG3,GDNF,GRIA1,GRIA2,GRIK3,GRIN2B,GRIN3A,IGF1,PIK3C3,VEGFA
WNT/β-catenin Signaling	Fundic	4.5	0.0936	ACVR1,ACVR2A,BTRC,CDH2,DKK1,FZD7,MAP3K7,SOX14,SOX2,SOX5,SOX6,TCF4,TCF7L2,TLE1,TLE3,WNT5A
Role of Osteoblasts in Rheumatoid Arthritis Signaling Pathway	Fundic	3.96	0.0783	ACVR1,ACVR2A,BCL2,BMP4,DKK1,EDA,FZD7,IFNG,IGF1,IL17B,PIK3C3,SMAD4,SMAD6,TCF4,TCF7L2,TNFSF8,VEGFA,WNT5A
POU5F1 (OCT4), SOX2, NANOG repress genes related to differentiation	Fundic	3.93	0.4	DKK1,HHEX,SOX2,TSC22D1
Adipogenesis pathway	Fundic	3.83	0.0949	ACVR1,ACVR2A,BMP4,CCNH,EBF1,FBXW7,FZD7,HDAC7,NR1D1,NR2F2,RUNX1T1,WNT5A,ZNF423
Human Embryonic Stem Cell Pluripotency	Fundic	3.72	0.0804	ACVR1,ACVR2A,BMP4,FZD7,INHBA,MAP2K5,NTRK2,NTRK3,PIK3C3,PRKCE,SMAD2,SMAD4,SMAD6,SMAD7,SOX2,WNT5A
Role of Osteoblasts, Osteoclasts and Chondrocytes in Rheumatoid Arthritis	Fundic	3.61	0.0759	ACVR1,ACVR2A,BCL2,BMP4,DKK1,FOS,FZD7,IFNG,IGF1,MAP3K7,NFATC3,PIK3C3,SMAD4,SMAD6,TCF4,TCF7L2,WNT5A
Osteoarthritis Pathway	Fundic	3.44	0.0733	DDR2,DKK1,FGF8,FZD7,GDF5,HTRA1,ITGA4,MEF2C,PRKAB1,PTCH1,SMAD2,SMAD4,SMAD6,SMAD7,TCF4,TCF7L2,VEGFA
Myelination Signaling Pathway	Fundic	3.43	0.0654	ACVR1,ACVR2A,BMP4,FOS,FZD7,HDAC7,IGF1,mir-219,NFATC3,NTRK2,PIK3C3,POU3F1,SMAD2,SMAD4,SMAD6,SMAD7,SOX2,TCF4,TCF7L2,WNT5A,ZEB2
Activation of anterior HOX genes in hindbrain during early embryogenesis	Fundic	3.32	0.111	HOXA2,HOXA3,HOXA4,HOXB3,HOXC4,MEIS1,PAX6,PBX1,RXRA
CDX Gastrointestinal Cancer Signaling Pathway	Fundic	3.27	0.0761	ATOH1,BMP4,EDA,EFNB1,FOS,FZD7,IFNG,IL17B,PIK3C3,SMAD4,SOX2,TCF4,TCF7L2,TNFSF8,WNT5A
Transcriptional regulation by RUNX2	Fundic	3.25	0.137	AR,RBM14,SATB2,SMAD4,SMAD6,WWTR1,ZNF521
GABAergic Receptor Signaling Pathway (Enhanced)	Fundic	3.23	0.087	CACNA1E,CACNG3,GABRP,GRIN2B,GRIN3A,NLGN1,NLGN2,NLGN3,NRXN1,NRXN2,NRXN3,SLC12A5
Signaling by Activin	Fundic	3.16	0.267	ACVR2A,INHBA,SMAD2,SMAD4
ROBO SLIT Signaling Pathway	Fundic	3.08	0.0887	CDH2,FOS,mir-218,mir-383,NRXN1,NRXN2,NRXN3,PAK3,PAX6,ROBO1,VEGFA
Germ layer formation at gastrulation	Fundic	2.94	0.235	BMP4,SMAD2,SMAD4,SOX2
Circadian Rhythm Signaling	Fundic	2.83	0.0646	BHLHE40,BTRC,CACNA1E,CACNG3,GRIA1,GRIA2,GRIN2B,GRIN3A,GRPR,MAP2K5,NR1D1,NR1D2,NTRK2,PLCL1,PRKAB1,PRKCE,TRPC7
Thyroid Cancer Signaling	Fundic	2.82	0.104	FOS,GDNF,IGF1,NTRK2,NTRK3,PIK3C3,TCF4,TCF7L2
Glutamate binding, activation of AMPA receptors and synaptic plasticity	Fundic	2.77	0.161	CACNG3,DLG4,GRIA1,GRIA2,PICK1
Chronic Myeloid Leukemia Signaling	Fundic	2.67	0.0625	BCL2,FOS,FZD7,HDAC7,let-7,mir-138,mir-30,MSI2,NFATC3,PIK3C3,PLCL1,PRKAB1,PTCH1,SMAD4,TCF4,TCF7L2,WNT5A
Glutamate Receptor Signaling	Fundic	2.66	0.109	DLG4,GRIA1,GRIA2,GRIK3,GRIN2B,GRIN3A,PICK1
Macroautophagy	Fundic	2.62	0.108	AMBRA1,ATG4C,MAP1LC3A,PIK3C3,PRKAB1,RRAGC,RRAGD
Neuropathic Pain Signaling in Dorsal Horn Neurons	Fundic	2.6	0.0882	FOS,GRIA1,GRIA2,GRIN2B,GRIN3A,NTRK2,PIK3C3,PLCL1,PRKCE
Synaptic adhesion-like molecules	Fundic	2.58	0.19	DLG4,GRIA1,GRIN2B,PTPRF
Potassium Channels	Fundic	2.57	0.0874	KCNA2,KCNA4,KCNA6,KCNC1,KCNC4,KCND3,KCNH1,KCNJ15,KCNJ2
FAT10 Cancer Signaling Pathway	Fundic	2.55	0.12	ACVR1,ACVR2A,IFNG,SMAD2,SMAD4,TCF7L2
Activin Inhibin Signaling Pathway	Fundic	2.53	0.0664	ACVR1,ACVR2A,EGLN3,FOS,INHBA,MAP2K5,MAP3K7,PAX6,PIK3C3,SMAD2,SMAD4,SMAD7,TCF4,TCF7L2
Basal Cell Carcinoma Signaling	Fundic	2.43	0.1	BMP4,FZD7,HHIP,PTCH1,TCF4,TCF7L2,WNT5A
Signaling by TGF-beta Receptor Complex	Fundic	2.42	0.113	LTBP1,LTBP2,SMAD2,SMAD4,SMAD7,XPO1
BMP signaling pathway	Fundic	2.42	0.0899	ACVR1,ACVR2A,BMP4,MAP3K7,SMAD4,SMAD6,SMAD7,ZNF423
Hepatic Fibrosis Signaling Pathway	Fundic	2.41	0.0531	ACVR1,ACVR2A,AGTR1,BCL2,CACNA1E,CACNG3,FOS,FZD7,ITGA4,MAP2K5,MAP3K7,MYLK,PIK3C3,PRKCE,PTCH1,SMAD2,SMAD4,SMAD7,TCF4,TCF7L2,VEGFA,WNT5A
Degradation of beta-catenin by the destruction complex	Fundic	2.39	0.0889	BTRC,PSMB11,PSMD14,PSMD7,TCF4,TCF7L2,TLE1,TLE3
Axonal Guidance Signaling	Fundic	2.38	0.0506	BMP4,EFNA5,EFNB1,EIF3H,EPHA4,EPHA7,EPHB2,FZD7,HHIP,IGF1,ITGA4,NFATC3,NTRK2,NTRK3,PAK3,PIK3C3,PLCL1,PLXNA2,PRKCE,PSMD14,PTCH1,ROBO1,UNC5D,VEGFA,WNT5A
Incretin synthesis, secretion, and inactivation	Fundic	2.36	0.167	DPP4,GCG,PAX6,TCF7L2
Spermine and Spermidine Degradation I	Fundic	2.33	0.5	SAT1,SMOX
TCF dependent signaling in response to WNT	Fundic	2.33	0.0653	BTRC,DKK1,PSMB11,PSMD14,PSMD7,SOX2,SOX6,TCF4,TCF7L2,TLE1,TLE3,WNT5A,XPO1
Cardiac Hypertrophy Signaling (Enhanced)	Fundic	2.27	0.049	ACVR1,ACVR2A,AGTR1,CACNA1E,CACNG3,EDA,FGF5,FGF8,FZD7,HDAC7,IFNG,IGF1,IL17B,IL20RB,ITGA4,MAP2K5,MAP3K7,MEF2C,MPPED2,NFATC3,PDE6D,PIK3C3,PLCL1,PRKCE,TNFSF8,WNT5A
Signaling by BMP	Fundic	2.23	0.154	ACVR2A,SMAD4,SMAD6,SMAD7
Polyamine Regulation in Colon Cancer	Fundic	2.19	0.102	FOS,MAP2K5,SAT1,SMOX,TCF4,TCF7L2
GADD45 Signaling	Fundic	2.19	0.102	ACVR1,ACVR2A,mir-383,POU2F1,SMAD2,SMAD4
Glycerol Degradation I	Fundic	2.12	0.4	GK2,GPD2
SUMOylation of intracellular receptors	Fundic	2.11	0.143	AR,NR4A2,PIAS1,RXRA
Transcriptional Regulation by MECP2	Fundic	2.05	0.0952	FKBP5,GRIA2,GRIN2B,MEF2C,RBFOX1,SOX2
S100 Family Signaling Pathway	Fundic	2.04	0.044	ADGRL4,AGTR1,ANXA1,BCL2,CACNA1E,CACNG3,DRD2,FOS,FZD7,GPR162,GPR180,GPR85,GRPR,MAP2K5,MAP3K7,NKX2-1,NTRK2,PIK3C3,PLA2G1B,PLCL1,PRKCE,SMAD2,SMAD4,SMAD6,SMAD7,SSTR2,TACR3,TAS1R2,TCF4,TCF7L2,TP63,VEGFA,WNT5A
Regulation of the Epithelial Mesenchymal Transition by Growth Factors Pathway	Fundic	2.01	0.0619	CDH2,FGF5,FGF8,FOS,MAP2K5,MAP3K7,PIK3C3,SMAD2,SMAD4,TNFSF8,WWTR1,ZEB2
Transcriptional Regulatory Network in Embryonic Stem Cells	Lymph nodes	10.7	0.183	ACVR1,ACVR2A,AKT3,BMP4,FZD4,GBX2,GSX2,IGF1,INHBA,ISL1,JAK1,KLF4,MEIS1,MYC,ONECUT1,OTX1,PAX6,PIK3C3,PIK3R1,PIK3R3,SIX3,SMAD1,SMAD2,SMAD4,SOX2,TGFB2,TGFB3,WNT1,WNT3,WNT5A
Human Embryonic Stem Cell Pluripotency	Lymph nodes	9.17	0.156	ACVR1,ACVR2A,ACVRL1,AKT3,BDNF,BMP4,FZD4,ID2,ID3,INHBA,JAK1,KLF4,MAP2K5,MYC,NR0B1,NR5A2,NTRK2,PIK3C3,PIK3R1,PIK3R3,PRKCE,SMAD1,SMAD2,SMAD4,SMAD7,SOX2,TGFB2,TGFB3,WNT1,WNT3,WNT5A
WNT/β-catenin Signaling	Lymph nodes	8.2	0.158	ACVR1,ACVR2A,AKT3,BTRC,CD44,DKK1,FRZB,FZD4,LEF1,MAP3K7,MYC,NR5A2,RARA,SOX2,SOX4,SOX5,SOX6,TCF4,TCF7L2,TGFB2,TGFB3,TLE1,TLE3,TLE4,WNT1,WNT3,WNT5A
Myelination Signaling Pathway	Lymph nodes	7.63	0.118	ACVR1,ACVR2A,ACVRL1,AKT3,BACE1,BDNF,BMP4,CALM1 (includes others),CDC42,CNTN6,CREB5,DTX1,FZD4,HDAC7,ID2,IGF1,ITGB7,ITGB8,LMNB1,mir-219,NFATC3,NTRK2,PIK3C3,PIK3R1,PIK3R3,POU3F1,RAPGEF2,SMAD1,SMAD2,SMAD4,SMAD7,SOX2,TCF4,TCF7L2,WNT1,WNT3,WNT5A,ZEB2
Factors Promoting Cardiogenesis in Vertebrates	Lymph nodes	7.54	0.161	ACVR1,ACVR2A,ACVRL1,BMP4,CAMK2D,CREB5,DKK1,FZD4,LEF1,MAP3K7,MEF2C,MYC,PLCL1,PRKCE,SMAD1,SMAD2,SMAD4,TCF4,TCF7L2,TGFB2,TGFB3,WNT1,WNT3,WNT5A
RAR Activation	Lymph nodes	7.32	0.106	ACVR1,ACVR2A,ADCY5,AKT3,ARID1A,BRD7,CAMK2D,CDC42,CREB5,CYP26A1,DBX1,DHRS3,DKK1,DRD2,FGF8,GNAT1,HOXA3,HOXA4,HOXA5,HOXC4,IFNG,MEIS1,MEIS2,MMP2,MNAT1,MPPED2,NEUROG2,NR2F1,NR2F2,NT5C1B,PAX6,PIK3C3,PIK3R1,PIK3R3,PITX2,RARA,RORB,RXRA,SMAD4,SMARCA2,TGFB2,TGFB3,TNFSF11,VEGFA
Osteoarthritis Pathway	Lymph nodes	7	0.129	ACVRL1,ANKH,ANXA2,CREB5,DDR2,DKK1,DLX5,FGF8,FRZB,FZD4,GDF5,GREM1,HES1,ITGB7,ITGB8,JAG1,LEF1,MEF2C,mir-140,NKX3-2,PRKAA2,PRKAB1,PTCH1,SMAD1,SMAD2,SMAD4,SMAD7,TCF4,TCF7L2,VEGFA
Role of Osteoblasts in Rheumatoid Arthritis Signaling Pathway	Lymph nodes	6.55	0.126	ACVR1,ACVR2A,ACVRL1,AKT3,BMP4,CTSC,DKK1,DLX5,FRZB,FZD4,IFNG,IGF1,JAK1,LEF1,MMP2,PIK3C3,PIK3R1,PIK3R3,SMAD1,SMAD4,TCF4,TCF7L2,TGFB2,TGFB3,TNFSF11,VEGFA,WNT1,WNT3,WNT5A
Regulation of the Epithelial-Mesenchymal Transition Pathway	Lymph nodes	6.41	0.133	AKT3,ETS1,FGF6,FGF8,FZD4,HGF,ID2,JAG1,JAK1,LEF1,MAP2K5,MMP2,PIK3C3,PIK3R1,PIK3R3,SMAD2,SMAD4,TCF4,TCF7L2,TGFB2,TGFB3,TWIST1,WNT1,WNT3,WNT5A,ZEB2
Activin Inhibin Signaling Pathway	Lymph nodes	6.27	0.128	ACVR1,ACVR2A,AKT3,BAMBI,EGLN3,FOSB,INHBA,LEF1,MAF,MAP2K5,MAP3K7,mir-15,MMP2,PAX3,PAX6,PAX9,PIK3C3,PIK3R1,PIK3R3,SMAD1,SMAD2,SMAD4,SMAD7,TCF4,TCF7L2,TGFB2,TGFB3
TCF dependent signaling in response to WNT	Lymph nodes	6.24	0.131	BCL9L,BTRC,DKK1,FZD4,LEF1,LGR5,MYC,PSMB11,PSMB7,PSMD14,PSMD2,PSMD7,RSPO2,RUNX3,SEM1,SOX2,SOX4,SOX6,TCF4,TCF7L2,TLE1,TLE3,TLE4,WNT1,WNT3,WNT5A
Mouse Embryonic Stem Cell Pluripotency	Lymph nodes	5.56	0.162	AKT3,BMP4,FZD4,ID2,ID3,JAK1,LEF1,MAP3K7,MYC,PIK3C3,PIK3R1,PIK3R3,SMAD1,SMAD4,SOX2,TCF4,TCF7L2
Transcriptional regulation of pluripotent stem cells	Lymph nodes	5.42	0.412	FOXP1,KLF4,NR5A1,PBX1,SMAD2,SMAD4,SOX2
Role of Osteoblasts, Osteoclasts and Chondrocytes in Rheumatoid Arthritis	Lymph nodes	5.27	0.116	ACVR1,ACVR2A,ACVRL1,AKT3,BMP4,CALM1 (includes others),DKK1,DLX5,FRZB,FZD4,IFNG,IGF1,LEF1,MAP3K7,NFATC3,PIK3C3,PIK3R1,PIK3R3,SMAD1,SMAD4,TCF4,TCF7L2,TNFSF11,WNT1,WNT3,WNT5A
Synaptogenesis Signaling Pathway	Lymph nodes	5.2	0.103	ADCY5,AKT3,BDNF,CADM1,CALM1 (includes others),CAMK2D,CDC42,CDH11,CDH23,CDH6,CDH7,CLASP2,CREB5,DLG4,EFNA5,EFNB1,EPHA4,GRIA2,GRIN3A,MAPT,MARCKS,NAP1L1,NAPB,NLGN2,NLGN3,NRXN2,NTRK2,PIK3C3,PIK3R1,PIK3R3,PRKCE,VTI1A
Transcriptional regulation by RUNX2	Lymph nodes	5.02	0.216	AKT3,HES1,HEY2,ITGBL1,MAF,PPM1D,SATB2,SMAD1,SMAD4,TWIST1,WWTR1
Cardiomyocyte Differentiation via BMP Receptors	Lymph nodes	5.01	0.308	ACVR1,ACVR2A,ACVRL1,BMP4,MAP3K7,MEF2C,SMAD1,SMAD4
TGF-β Signaling	Lymph nodes	4.78	0.156	ACVR1,ACVR2A,BMP4,CDC42,INHBA,MAP3K7,PITX2,RUNX3,SMAD1,SMAD2,SMAD4,SMAD7,TGFB2,TGFB3,ZNF423
Chronic Myeloid Leukemia Signaling	Lymph nodes	4.63	0.103	AKT3,BCL2L11,CALM1 (includes others),FZD4,HDAC7,HES1,KLF4,LEF1,let-7,mir-138,MYC,NFATC3,PIK3C3,PIK3R1,PIK3R3,PLCL1,PRKAA2,PRKAB1,PTCH1,PTPN13,SMAD4,TCF4,TCF7L2,TGFB2,TGFB3,WNT1,WNT3,WNT5A
Adipogenesis pathway	Lymph nodes	4.55	0.131	ACVR1,ACVR2A,ACVRL1,BMP4,BSCL2,EBF1,FBXW7,FZD4,HAT1,HDAC7,KLF3,MNAT1,NR2F2,RPS6KC1,RUNX1T1,SMAD1,WNT5A,ZNF423
Degradation of beta-catenin by the destruction complex	Lymph nodes	4.48	0.156	BTRC,LEF1,MYC,PSMB11,PSMB7,PSMD14,PSMD2,PSMD7,SEM1,TCF4,TCF7L2,TLE1,TLE3,TLE4
Regulation of the Epithelial Mesenchymal Transition by Growth Factors Pathway	Lymph nodes	4.4	0.113	AKT3,CDC42,ETS1,FGF6,FGF8,HGF,ID2,JAK1,MAP2K5,MAP3K7,MMP2,PIK3C3,PIK3R1,PIK3R3,SMAD2,SMAD4,TGFB2,TGFB3,TNFSF11,TWIST1,WWTR1,ZEB2
Signaling by ROBO receptors	Lymph nodes	4.37	0.138	CDC42,CLASP2,ELOB,EVL,HOXA2,ISL1,LHX4,PAK3,PFN2,PSMB11,PSMB7,PSMD14,PSMD2,PSMD7,ROBO1,SEM1
FAT10 Cancer Signaling Pathway	Lymph nodes	4.31	0.2	ACVR1,ACVR2A,AKT3,HOXB9,IFNG,SMAD2,SMAD4,TCF7L2,TGFB2,TGFB3
Hepatic Fibrosis Signaling Pathway	Lymph nodes	4.17	0.087	ACVR1,ACVR2A,AGTR1,AKT3,BAMBI,CACNA1E,CALM1 (includes others),CDC42,CREB5,FZD4,ITGB7,ITGB8,JAK1,KLF9,LEF1,MAP2K5,MAP3K7,mir-21,MYC,NCF2,PIK3C3,PIK3R1,PIK3R3,PRKCE,PTCH1,SMAD2,SMAD4,SMAD7,TCF4,TCF7L2,TGFB2,TGFB3,VEGFA,WNT1,WNT3,WNT5A
Transcriptional regulation by RUNX3	Lymph nodes	4.17	0.146	BCL2L11,HES1,JAG1,LEF1,MYC,PSMB7,PSMD14,PSMD2,PSMD7,RUNX3,SEM1,SMAD4,TCF7L2,WWTR1
ID1 Signaling Pathway	Lymph nodes	4.13	0.109	ACVR1,ACVR2A,ACVRL1,AKT3,BHLHE40,BMP4,CDKN1C,ETS1,mir-17,MMP2,MYC,PIK3C3,PIK3R1,PIK3R3,SMAD1,SMAD2,SMAD4,TFAP2A,TGFB2,TGFB3,VEGFA,WDR48
Role of NANOG in Mammalian Embryonic Stem Cell Pluripotency	Lymph nodes	4.02	0.129	ACVR1,ACVR2A,ACVRL1,AKT3,BMP4,FZD4,JAK1,PIK3C3,PIK3R1,PIK3R3,SMAD1,SMAD4,SOX2,WNT1,WNT3,WNT5A
Thyroid Cancer Signaling	Lymph nodes	3.93	0.156	AKT3,BDNF,GDNF,IGF1,LEF1,MYC,NTRK2,PIK3C3,PIK3R1,PIK3R3,TCF4,TCF7L2
Pulmonary Healing Signaling Pathway	Lymph nodes	3.84	0.107	BMP4,CDC42,FZD4,IDH2,JAG1,LEF1,MMP2,MYC,PRKAA2,PRKAB1,PRKCE,SMAD1,TCF4,TCF7L2,TGFB2,TGFB3,VEGFA,WNT1,WNT3,WNT5A,WWTR1
CDX Gastrointestinal Cancer Signaling Pathway	Lymph nodes	3.84	0.107	AKT3,BMP4,EFNB1,FZD4,IFNG,JAK1,LEF1,NCF2,PIK3C3,PIK3R1,PIK3R3,SMAD4,SOX2,TCF4,TCF7L2,TGFB2,TGFB3,TNFSF11,WNT1,WNT3,WNT5A
MicroRNA Biogenesis Signaling Pathway	Lymph nodes	3.77	0.108	AKT3,BMP4,DDX1,DDX17,DICER1,HGF,HNRNPD,IGF1,MYC,NUP93,PIK3C3,PIK3R1,PIK3R3,PIWIL1,SMAD1,SMAD2,SRSF3,TGFB2,TGFB3,VEGFA
NGF-stimulated transcription	Lymph nodes	3.64	0.205	CDK5R1,EGR3,FOSB,ID2,ID3,LYL1,SGK1,TCF12
Endocannabinoid Cancer Inhibition Pathway	Lymph nodes	3.6	0.115	ADCY5,AKT3,CREB5,LEF1,MAP2K5,MMP2,MYC,PIK3C3,PIK3R1,PIK3R3,PRKAA2,PRKAB1,SPTLC2,TCF4,TCF7L2,TWIST1,VEGFA
Activation of NMDA receptors and postsynaptic events	Lymph nodes	3.57	0.143	CALM1 (includes others),CAMK2D,DLG4,GRIA2,KPNA2,MAPT,NRGN,PRKAA2,PRKAB1,RPS6KA3,RPS6KA6,TUBA1B
Apelin Cardiac Fibroblast Signaling Pathway	Lymph nodes	3.45	0.261	AGTR1,AKT3,PRKAA2,PRKAB1,TGFB2,TGFB3
Regulation of beta-cell development	Lymph nodes	3.4	0.19	AKT3,HES1,INSM1,NKX6-1,NR5A2,ONECUT1,PAX6,SLC2A2
Signaling by NOTCH1	Lymph nodes	3.32	0.143	DLL4,DTX1,FBXW7,HDAC7,HES1,HEY2,JAG1,MYC,TLE1,TLE3,TLE4
POU5F1 (OCT4), SOX2, NANOG repress genes related to differentiation	Lymph nodes	3.22	0.4	DKK1,HHEX,SOX2,TSC22D1
Germ layer formation at gastrulation	Lymph nodes	3.21	0.294	BMP4,LEF1,SMAD2,SMAD4,SOX2
Colorectal Cancer Metastasis Signaling	Lymph nodes	3.2	0.0902	ADCY5,AKT3,CDC42,FZD4,GNAT1,GRK2,IFNG,JAK1,LEF1,MMP2,MYC,PIK3C3,PIK3R1,PIK3R3,SMAD2,SMAD4,TCF4,TCF7L2,TGFB2,TGFB3,VEGFA,WNT1,WNT3,WNT5A
HOTAIR Regulatory Pathway	Lymph nodes	3.17	0.106	AKT3,CD44,IRF1,LEF1,let-7,mir-9,MMP2,MYC,PIK3C3,PIK3R1,PIK3R3,TCF4,TCF7L2,TWIST1,WNT1,WNT3,WNT5A
Renal Cell Carcinoma Signaling	Lymph nodes	3.17	0.138	AKT3,CDC42,EGLN3,ELOB,ETS1,HGF,PAK3,PIK3C3,PIK3R1,PIK3R3,VEGFA
Neurotrophin/TRK Signaling	Lymph nodes	3.17	0.138	BDNF,CDC42,CREB5,MAP2K5,NTRK2,PIK3C3,PIK3R1,PIK3R3,SORCS1,SPRY1,SPRY2
Activation of anterior HOX genes in hindbrain during early embryogenesis	Lymph nodes	3.13	0.136	CTCF,HOXA2,HOXA3,HOXA4,HOXC4,MEIS1,PAX6,PBX1,PCGF2,RARA,RXRA
Transcriptional regulation by the AP-2 (TFAP2) family of transcription factors	Lymph nodes	3.1	0.194	KCTD15,MYC,PITX2,TFAP2A,TFAP2B,TFAP2D,VEGFA
BAG2 Signaling Pathway	Lymph nodes	3.08	0.134	ANXA2,HSPA2,MAPT,mir-128,MYC,PSMB11,PSMB7,PSMD14,PSMD2,PSMD7,SEM1
PTEN Regulation	Lymph nodes	3.07	0.107	AKT3,GATAD2B,HDAC7,mir-17,mir-21,mir-22,MTA3,NR2E1,PSMB11,PSMB7,PSMD14,PSMD2,PSMD7,RRAGC,RRAGD,SEM1
Metabolism of polyamines	Lymph nodes	3.02	0.153	NQO1,OAZ3,PSMB11,PSMB7,PSMD14,PSMD2,PSMD7,SEM1,SMOX
Molecular Mechanisms of Cancer	Lymph nodes	2.99	0.0667	ACVR1,ACVR2A,ACVRL1,ADCY5,ADGRL1,ADGRL4,ADRA1B,AGTR1,AKT3,APAF1,BCL2L11,BMP4,CAMK2D,CDC42,CDKN2C,CELSR3,CHRM4,DRD2,DRD3,EDN2,FZD4,GNAT1,GPR84,HAT1,HDAC7,HES1,HGF,IGF1,IL20RB,ITGB7,ITGB8,JAK1,LEF1,LGR5,MAP3K7,MMP2,MYC,PAK3,PIK3C3,PIK3R1,PIK3R3,PRKCE,PRLHR,PTCH1,SMAD1,SMAD2,SMAD4,SMAD7,TACR3,TCF4,TCF7L2,TGFB2,TGFB3,VEGFA,WNT1,WNT5A
IL-12 Signaling and Production in Macrophages	Lymph nodes	2.94	0.0913	AKT3,CALM1 (includes others),DDR2,GATA3,IFNG,IRF1,IRF5,MAF,NFATC3,PIK3C3,PIK3R1,PIK3R3,POU2F1,PRKAA2,PRKAB1,PRKCE,RXRA,TGFB2,TGFB3,TNFSF11,ZIC2
Th1 and Th2 Activation Pathway	Lymph nodes	2.94	0.101	ACVR1,ACVR2A,DLL4,GATA3,IFNG,IKZF1,IRF1,JAG1,JAK1,MAF,mir-21,NFATC3,PIK3C3,PIK3R1,PIK3R3,RUNX3,TNFSF11
RAF/MAP kinase cascade	Lymph nodes	2.93	0.0878	CALM1 (includes others),CAMK2D,DAB2IP,DLG4,DUSP7,FGF6,FGF8,GDNF,HGF,JAK1,NCAM1,PEA15,PEBP1,PIK3R1,PSMB11,PSMB7,PSMD14,PSMD2,PSMD7,RAPGEF2,RASA2,RASGRP3,SEM1
Regulation of RUNX2 expression and activity	Lymph nodes	2.92	0.137	DLX5,FBXW7,NKX3-2,PSMB11,PSMB7,PSMD14,PSMD2,PSMD7,SEM1,TWIST1
Huntington's Disease Signaling	Lymph nodes	2.87	0.0854	AKT3,APAF1,ATP5F1D,BDNF,CDK5R1,CLTC,CREB5,DLG4,HDAC7,HSPA2,IGF1,NAPB,PIK3C3,PIK3R1,PIK3R3,PRKCE,PSMB11,PSMB7,PSMD14,PSMD2,PSMD7,SEM1,SGK1,VTI1A
Cellular response to hypoxia	Lymph nodes	2.83	0.133	EGLN3,ELOB,HIF1AN,PSMB11,PSMB7,PSMD14,PSMD2,PSMD7,SEM1,VEGFA
IL-7 Signaling Pathway	Lymph nodes	2.83	0.133	AKT3,BCL6,EBF1,HGF,IFNG,JAK1,MYC,PIK3C3,PIK3R1,PIK3R3
Transcriptional Regulation by MECP2	Lymph nodes	2.81	0.143	BDNF,CALM1 (includes others),CAMK2D,FKBP5,GRIA2,MEF2C,mir-137,SGK1,SOX2
Amyotrophic Lateral Sclerosis Signaling	Lymph nodes	2.79	0.112	AKT3,APAF1,CACNA1E,GDNF,GRIA2,GRIK2,GRIN3A,IGF1,PIK3C3,PIK3R1,PIK3R3,RNF19A,VEGFA
BMP signaling pathway	Lymph nodes	2.78	0.124	ACVR1,ACVR2A,ACVRL1,BMP4,GREM1,MAP3K7,PITX2,SMAD1,SMAD4,SMAD7,ZNF423
Serotonin Receptor Signaling	Lymph nodes	2.77	0.0746	ADCY5,ADRA1B,AKT3,BDNF,CACNA1E,CALM1 (includes others),CAMK2D,CD44,CDC42,CREB5,GAP43,KCNJ3,KCNN2,MAP2K5,MAPT,MMP2,MPDZ,MYC,PAK3,PIK3C3,PIK3R1,PIK3R3,PLA2G3,PLCL1,PLD2,PRKCE,RPS6KA3,SLC9A5,SMOX,TGFB2,TGFB3,TP63,TRPC1,TRPC7
NAD Signaling Pathway	Lymph nodes	2.75	0.103	AKT3,HGF,IDH2,IGF1,NKX2-1,PARP11,PIK3C3,PIK3R1,PIK3R3,PRDM13,PRKAA2,PRKAB1,TGFB2,TIPARP,VEGFA
HIF1α Signaling	Lymph nodes	2.74	0.0918	ADRA1B,AKT3,CAMK2D,EGLN3,ELOB,HGF,HIF1AN,HSPA2,IGF1,MAP2K5,MMP2,NCF2,PIK3C3,PIK3R1,PIK3R3,PRKCE,SLC2A2,TGFB2,VEGFA
Axonal Guidance Signaling	Lymph nodes	2.73	0.0729	ADAMTS6,AKT3,BDNF,BMP4,CDC42,EFNA5,EFNB1,EIF3H,EPHA4,FZD4,GNAT1,IGF1,ITGB7,ITGB8,MMP2,NFATC3,NRP2,NTNG1,NTRK2,PAK3,PFN2,PIK3C3,PIK3R1,PIK3R3,PLCL1,PLXNA2,PRKCE,PSMD14,PTCH1,ROBO1,RTN4,TUBA1B,VEGFA,WNT1,WNT3,WNT5A
Pulmonary Fibrosis Idiopathic Signaling Pathway	Lymph nodes	2.68	0.0802	ACVR1,ACVR2A,AKT3,FZD4,HES1,JAG1,LEF1,MAP3K7,MMP2,PIK3C3,PIK3R1,PIK3R3,RPS6KA3,RPS6KA6,RPS6KC1,SMAD2,SMAD4,TCF4,TCF7L2,TERC,TGFB2,TGFB3,WNT1,WNT3,WNT5A,WWTR1
Acute Myeloid Leukemia Signaling	Lymph nodes	2.67	0.12	AKT3,IDH2,LEF1,MAP2K5,MYC,PIK3C3,PIK3R1,PIK3R3,RARA,TCF4,TCF7L2
CSDE1 Signaling Pathway	Lymph nodes	2.61	0.145	AKT3,APAF1,CTTN,HNRNPC,HNRNPD,MYC,PIWIL1,PUM1
Carnitine metabolism	Lymph nodes	2.6	0.286	ACACA,MID1IP1,PRKAA2,RXRA
Regulation of TP53 Activity through Association with Co-factors	Lymph nodes	2.6	0.286	AKT3,POU4F2,TP63,ZNF385A
Autophagy	Lymph nodes	2.58	0.0888	AKT3,BNIP3,CALM1 (includes others),CREB5,GCG,HGF,IGF1,MAP1LC3A,MYC,NRBF2,PIK3C3,PIK3R1,PIK3R3,PPM1D,PRKAA2,PRKAB1,TGFB2,TRAF3,VEGFA
Signaling by NOTCH4	Lymph nodes	2.54	0.122	DLL4,FBXW7,HES1,HEY2,JAG1,PSMB7,PSMD14,PSMD2,PSMD7,SEM1
Interleukin-4 and Interleukin-13 signaling	Lymph nodes	2.52	0.109	BCL6,GATA3,HGF,JAK1,MMP2,MYC,PIK3R1,POU2F1,RORA,SOX2,TWIST1,VEGFA
Role of OCT4 in Mammalian Embryonic Stem Cell Pluripotency	Lymph nodes	2.51	0.156	AQR,NR2F1,NR2F2,NR5A1,NR5A2,RARA,SOX2
S100 Family Signaling Pathway	Lymph nodes	2.5	0.0653	ADGRL1,ADGRL4,ADRA1B,AGTR1,AKT3,ANXA2,ATP5F1D,BDNF,CACNA1E,CALM1 (includes others),CAMK2D,CELSR3,CHRM4,CREB5,DRD2,DRD3,FZD4,GPR84,JAK1,LEF1,LGR5,MAP2K5,MAP3K7,MMP2,NCF2,NKX2-1,NTRK2,PIK3C3,PIK3R1,PIK3R3,PLA2G3,PLCL1,PRKCE,PRLHR,SMAD1,SMAD2,SMAD4,SMAD7,TACR3,TCF4,TCF7L2,TGFB2,TGFB3,TP63,TRAF3,VEGFA,WNT1,WNT3,WNT5A
Orexin Signaling Pathway	Lymph nodes	2.49	0.0855	ADCY5,AKT3,CACNA1E,CALM1 (includes others),GCG,KCNJ3,PIK3C3,PIK3R1,PIK3R3,PLA2G3,PLCL1,PRKAA2,PRKAB1,PRKCE,SLC8A1,SMAD1,SMAD4,TCIRG1,TRPC1,TRPC7
Basal Cell Carcinoma Signaling	Lymph nodes	2.49	0.129	BMP4,FZD4,LEF1,PTCH1,TCF4,TCF7L2,WNT1,WNT3,WNT5A
Incretin synthesis, secretion, and inactivation	Lymph nodes	2.48	0.208	DPP4,GCG,ISL1,PAX6,TCF7L2
Signaling by Activin	Lymph nodes	2.48	0.267	ACVR2A,INHBA,SMAD2,SMAD4
Ribonucleotide Reductase Signaling Pathway	Lymph nodes	2.48	0.0936	AKT3,ARID1A,BRD7,BTRC,CREB5,HGF,let-7,MMP2,MYC,PARP11,PIK3C3,PIK3R1,PIK3R3,SMARCA2,TIPARP,VEGFA
Pancreatic Adenocarcinoma Signaling	Lymph nodes	2.47	0.103	AKT3,CDC42,HDAC7,JAK1,PIK3C3,PIK3R1,PIK3R3,PLD2,SMAD2,SMAD4,TGFB2,TGFB3,VEGFA
Cardiac Hypertrophy Signaling (Enhanced)	Lymph nodes	2.46	0.0697	ACVR1,ACVR2A,ADCY5,ADRA1B,AGTR1,AKT3,CACNA1E,CALM1 (includes others),CAMK2D,FGF6,FGF8,FZD4,HDAC7,IFNG,IGF1,IL20RB,ITGB7,ITGB8,MAP2K5,MAP3K12,MAP3K20,MAP3K7,MEF2C,MPPED2,MYC,NFATC3,PIK3C3,PIK3R1,PIK3R3,PLCL1,PRKCE,TGFB2,TGFB3,TNFSF11,WNT1,WNT3,WNT5A
Glutaminergic Receptor Signaling Pathway (Enhanced)	Lymph nodes	2.46	0.0784	ADCY5,AKT3,BDNF,CACNA1E,CALM1 (includes others),CAMK2D,CREB5,DGKE,GABRP,GRIA2,GRIK2,GRIN3A,NAPB,PIK3C3,PIK3R1,PIK3R3,PLA2G3,PLCL1,PLD2,PRKCE,SCN8A,TGFB2,TGFB3,TRPC1,VTI1A
Regulation of the Epithelial Mesenchymal Transition in Development Pathway	Lymph nodes	2.42	0.118	FZD4,JAG1,LEF1,PTCH1,TCF4,TCF7L2,TWIST1,WNT1,WNT3,WNT5A
Ovarian Cancer Signaling	Lymph nodes	2.42	0.0949	AKT3,CD44,FZD4,HDAC7,LEF1,MMP2,PIK3C3,PIK3R1,PIK3R3,TCF4,TCF7L2,VEGFA,WNT1,WNT3,WNT5A
Polyamine Regulation in Colon Cancer	Lymph nodes	2.41	0.136	AKT3,BCL2L11,MAP2K5,MYC,SMOX,TCF4,TCF7L2,TRPC1
GADD45 Signaling	Lymph nodes	2.41	0.136	ACVR1,ACVR2A,MYC,POU2F1,SMAD2,SMAD4,TGFB2,TGFB3
Growth Hormone Signaling	Lymph nodes	2.41	0.125	IGF1,ONECUT1,PIK3C3,PIK3R1,PIK3R3,PRKCE,RPS6KA3,RPS6KA6,RPS6KC1
PEDF Signaling	Lymph nodes	2.38	0.116	AKT3,BDNF,GDNF,PIK3C3,PIK3R1,PIK3R3,TCF12,TCF4,TCF7L2,WASF2
WNK Renal Signaling Pathway	Lymph nodes	2.38	0.11	AGTR1,AKT3,AMFR,CALM1 (includes others),ELOB,IGF1,PIK3C3,PIK3R1,PIK3R3,PRKCE,SGK1
Neuroinflammation Signaling Pathway	Lymph nodes	2.34	0.0777	ACVR1,ACVR2A,AKT3,BACE1,BDNF,CREB5,GABRP,GDNF,GRIN3A,IFNG,JAK1,KCNJ3,MAPT,NCF2,NFATC3,PIK3C3,PIK3R1,PIK3R3,PLA2G3,SLC6A12,TGFB2,TGFB3,TRAF3,WNT1
Mitotic G1 phase and G1/S transition	Lymph nodes	2.33	0.0992	AKT3,CDC6,CDKN1C,CDKN2C,DYRK1A,MNAT1,MYC,POLA1,PSMB7,PSMD14,PSMD2,PSMD7,SEM1
Signaling by BMP	Lymph nodes	2.32	0.192	ACVR2A,ACVRL1,SMAD1,SMAD4,SMAD7
Neuropathic Pain Signaling in Dorsal Horn Neurons	Lymph nodes	2.32	0.108	BDNF,CAMK2D,GRIA2,GRIN3A,KCNN2,NTRK2,PIK3C3,PIK3R1,PIK3R3,PLCL1,PRKCE
Notch Signaling	Lymph nodes	2.31	0.162	DLL4,DTX1,HES1,HEY2,JAG1,MFNG
Transcriptional activity of SMAD2/SMAD3:SMAD4 heterotrimer	Lymph nodes	2.3	0.143	CCNK,MYC,PPM1A,SMAD2,SMAD4,SMAD7,WWTR1
FOXO-mediated transcription of cell cycle genes	Lymph nodes	2.27	0.235	KLF4,MSTN,SMAD2,SMAD4
Th1 Pathway	Lymph nodes	2.24	0.101	DLL4,GATA3,IFNG,IRF1,JAK1,mir-21,NFATC3,PIK3C3,PIK3R1,PIK3R3,RUNX3,TNFSF11
Th2 Pathway	Lymph nodes	2.22	0.0963	ACVR1,ACVR2A,GATA3,IFNG,IKZF1,JAG1,JAK1,MAF,mir-21,PIK3C3,PIK3R1,PIK3R3,RUNX3
PPARα/RXRα Activation	Lymph nodes	2.19	0.0874	ACVR1,ACVR2A,ADCY5,GPD2,MAP3K7,MED12,MEF2C,NR2F1,PLCL1,PRKAA2,PRKAB1,RXRA,SMAD2,SMAD4,TGFB2,TGFB3
SUMOylation of intracellular receptors	Lymph nodes	2.18	0.179	NR4A2,NR5A1,RARA,RORA,RXRA
MAPK6/MAPK4 signaling	Lymph nodes	2.18	0.109	CDC42,MMP2,MYC,PAK3,PSMB11,PSMB7,PSMD14,PSMD2,PSMD7,SEM1
Role of Macrophages, Fibroblasts and Endothelial Cells in Rheumatoid Arthritis	Lymph nodes	2.15	0.075	AKT3,CALM1 (includes others),CAMK2D,CREB5,DKK1,FRZB,FZD4,LEF1,MAP3K7,MYC,NFATC3,PIK3C3,PIK3R1,PIK3R3,PLCL1,PRKCE,TCF4,TCF7L2,TNFSF11,TRAF3,VEGFA,WNT1,WNT3,WNT5A
L1CAM interactions	Lymph nodes	2.13	0.0976	CLTC,CNTN6,DCX,DLG4,GAP43,NCAM1,NRP2,RPS6KA3,RPS6KA6,SCN8A,SH3GL2,TUBA1B
Cachexia Signaling Pathway	Lymph nodes	2.13	0.0728	ACVR1,ACVR2A,ADCY5,AKT3,HSPA2,IFNG,IGF1,INHBA,MEF2C,mir-21,MSTN,PIK3C3,PIK3R1,PIK3R3,PRKAA2,PRKAB1,PRKCE,PSMB11,PSMB7,PSMD14,PSMD2,PSMD7,SMAD2,TGFB2,TGFB3,TNFSF11
Role of Tissue Factor in Cancer	Lymph nodes	2.12	0.0837	ACVR1,ACVR2A,AKT3,HGF,MAP2K5,MAP3K7,mir-17,MMP2,PIK3C3,PIK3R1,PIK3R3,RPS6KA3,RPS6KA6,RPS6KC1,TGFB2,TGFB3,VEGFA
Energy dependent regulation of mTOR by LKB1-AMPK	Lymph nodes	2.11	0.172	PPM1A,PRKAA2,PRKAB1,RRAGC,RRAGD
Regulation of Apoptosis	Lymph nodes	2.11	0.132	OMA1,PSMB11,PSMB7,PSMD14,PSMD2,PSMD7,SEM1
Signaling by TGF-beta Receptor Complex	Lymph nodes	2.11	0.132	BAMBI,ITGB8,SMAD2,SMAD4,SMAD7,TGFB2,TGFB3
ROBO SLIT Signaling Pathway	Lymph nodes	2.1	0.0968	AKT3,CDC42,HES1,mir-218,MMP2,NRXN2,PAK3,PAX3,PAX6,PAX9,ROBO1,VEGFA
Xenobiotic Metabolism General Signaling Pathway	Lymph nodes	2.09	0.0929	AHR,AKT3,MAF,MAP2K5,MAP3K12,MAP3K7,MGST2,NQO1,PIK3C3,PIK3R1,PIK3R3,PRKCE,RXRA
DAG and IP3 signaling	Lymph nodes	2.09	0.146	ADCY5,CALM1 (includes others),CAMK2D,GRK2,KPNA2,PRKCE
MSP-RON Signaling in Cancer Cells Pathway	Lymph nodes	2.06	0.0922	AKT3,CREB5,ETS1,LEF1,MYC,PIK3C3,PIK3R1,PIK3R3,RPS6KA3,SMAD2,TCF4,TCF7L2,VEGFA
Small Cell Lung Cancer Signaling	Lymph nodes	2.05	0.104	AKT3,APAF1,FHIT,HDAC7,MYC,PIK3C3,PIK3R1,PIK3R3,RXRA,TRAF3
TNFR2 non-canonical NF-kB pathway	Lymph nodes	2.04	0.118	PSMB11,PSMB7,PSMD14,PSMD2,PSMD7,SEM1,TNFSF11,TRAF3
FAT10 Signaling Pathway	Lymph nodes	2.02	0.127	IFNG,PSMB11,PSMB7,PSMD14,PSMD2,PSMD7,SEM1
