# Supplementary material for: Profiling Genome-Wide Methylation Patterns in Cattle Infected with Ostertagia ostertagi
Source: Int J Mol Sci. 2024 Dec 26;26(1):89. doi: 10.3390/ijms26010089 (PMC11719486; doi:10.3390/ijms26010089)
Supplement: Supplementary file 1 [file ijms-26-00089-s001.zip › TableS9_IPA_network_DMRs.xlsx]

## Sheet: TableS9
Top Diseases and Functions	Tissue	Score	Focus Molecules	Molecules in Network
Embryonic Development, Gene Expression, Organismal Development	Fundic	50	28	AHDC1,Akt,BCOR,CDC42EP4,CG,DAPK1,DHRS3,DRD2,EPHA4,FKBP5,FOXP1,FOXP2,FSH,HAND1,Histone h2a,HOXB7,HOXC4,Lh,LMCD1,MAPKAP1,MEF2D,MEIS1,NR0B1,NTRK3,PBX1,PDGF BB,PLXNA2,PNN,PTCH1,RGS2,RNA polymerase II,RNF220,TERC,URI1,ZNF462
Cardiovascular System Development and Function, Cellular Development, Cellular Growth and Proliferation	Fundic	45	26	APAF1,CAMK2D,CLDN2,DICER1,DMAP1,EGLN3,EGR3,EPHB2,ERK,estrogen receptor,FGFR2,FOSB,Hdac,HIF1AN,IgG,IL17B,IL1RN,Jnk,MAP1LC3A,MAP2K1/2,MAX,mir-10,mir-22,mir-9,NFkB (complex),NR4A2,PARP,PEBP1,PI3K (complex),PPP4R3A,SAT1,SIX2,SUPT3H,ZEB2,ZNF507
Cellular Compromise, Organismal Injury and Abnormalities, Skeletal and Muscular Disorders	Fundic	17	13	ACSL1,ACTN1,AK1,ARID1A,CAV3,CXADR,CYRIA,ENO3,FOXJ1,GBX2,GEM,Histone h3,HMG20A,HOXB5,Hsp90 (family),ICE2,ING5,ITGA7,KAT5,KCNH1,MYL1,MYL6B,MYO1C,NFIB,NR2F2,PCDH17,RAB27B,RUNX1T1,SIX1,TACC2,TFAP2A,TPM2,TSC22D1,UBC,ZFAND3
Cancer, Organismal Injury and Abnormalities, Respiratory Disease	Fundic	17	13	APOBEC3B,CD24,CDK8,CHEK1,DLX5,EPHA7,EPHB6,ESX1,FBXW7,FGF5,GLI1,GSTA4,HOXA3,HOXC11,HSD17B6,IER5L,ISL1,KRAS,LHX1,LHX5,LINC00324,MBNL1,MED13L,NANOG,NRXN1,OTP,PCDH7,PRDM14,RPS6KA6,SLC1A3,SRM,TRPS1,VSTM2A,ZFHX3,ZFP42
Neurological Disease, Organ Morphology, Organismal Injury and Abnormalities	Fundic	17	13	APP,BRINP1,CACNA2D2,CDH23,CNOT8,CST5,DHX38,DIDO1,EBNA1BP2,GRB2,HNRNPA2B1,HNRNPA3,HOXA2,HPD,INSR,ITPRID2,KCTD3,LMBRD1,MAN2B2,MAPT,MTOR,NIFK,NOVA1,NR2F1,NRSN2,NT5DC3,NUPR1,PCTP,PCYOX1,RPL32,RPS3A,RTN3,SIRT1,VANGL2,VARS1
Cell Cycle, Cellular Development, Connective Tissue Development and Function	Fundic	15	12	ABCF2,AHR,ALDOB,ATP5MC2,CA9,CPA4,CTNNB1,Cyp1a,CYP4F3,EBF1,EDN2,ERAP2,Fascin,GPX2,HDAC1,HIF1A,NAA10,NTM,OLFM1,PBX3,PEX14,POU3F2,QPCT,RELA,SKIC8,SLC16A4,SPEG,STAT5A,TLE4,TP63,TSPAN13,UGT1A1,UGT1A9 (includes others),ZBTB7B,ZNF24TR
Cancer, Cell Cycle, Cell Death and Survival	Fundic	12	10	ADGRL2,BCAM,BCL2,CALCOCO1,CBR3-AS1,CCND1,CDCA7,CDCA7L,CPNE3,DHX30,DKK2,ERBB2,FANCL,FKHR,FLG,GALNT11,GFRA2,GSK3B,HTR1E,LDB2,MGAT4A,mir-136,mir-219,NTRK1,P2RY13,PDLIM4,PIWIL2,POU2F1,POU3F1,PPDPF,PTPN9,RRP15,SCG5,STAT3,TRIM32
Hereditary Disorder, Neurological Disease, Organismal Injury and Abnormalities	Fundic	12	10	AIF1,BCL2L1,BUB3,CNTFR,COMP,CXXC5,G0S2,GCA,GRIA2,GRN,GSTA1,HEXB,IL20RB,KCNU1,KRT15,KRT34,KYNU,LRRTM3,METTL3,NGF,PEBP4,PELP1,PI3,POLL,ROMO1,SALL1,SLC19A3,SLPI,SOAT1,SPNS1,TARDBP,TEX10,TNF,TREM2,WDR18
Cell Signaling, DNA Replication, Recombination, and Repair, Nucleic Acid Metabolism	Fundic	12	10	ADRA2A,ADRB3,B4GALT6,CACNA1E,CACNG3,CCL27,cPKC,CPS1,CSGALNACT2,EGF,ERK1/2,HOXA5,HRAS,HSF4,IL2,IL6,INS,LMO1,LRRC40,MAPK1,Mek,mir-138,MST1R,MTNR1B,NEU1,PCSK1,PI3Kγ,PSMB6,PTPN7,PUS7,SPRED2,SPRY4,TAS2R14,TBC1D5,TMEM260
Cell Cycle, Cellular Development, Cellular Growth and Proliferation	Lymph nodes	46	27	caspase,CDKN1C,CG,Cyclin E,DHRS3,FKBP5,FOXP1,HOXA9,IGBP1,KLF4,Lh,MAP1LC3A,mir-10,mir-9,NFkB (complex),NR2F1,ONECUT1,P-TEFb,PARP,PDLIM1,POLL,PUM1,RAB2A,RNA polymerase II,RPS3A,SATB1,SMARCA2,SND1,TARDBP,TCF12,URI1,USH1G,WNT1,ZEB2,ZFP64
Cell Cycle, Developmental Disorder, Gene Expression	Lymph nodes	41	25	26s Proteasome,ADRA1B,AHR,BAZ2A,CADM1,CRIM1,DDX17,EBF1,ERK1/2,estrogen receptor,HAT1,Histone h3,Histone h4,HNRNPH1,HOXA5,Hsp90 (family),Jnk,NR2F2,OGT,PARP11,POLA1,POU2F1,PROX1,RARA,RGS7BP,RNF220,RUNX1T1,SLC8A1,SMAD2,SMAD4,STAT5a/b,TCF,TFEC,Tgf beta,TSC22D1
Cellular Development, Cellular Growth and Proliferation, Hematological System Development and Function	Lymph nodes	39	24	Akt,Ap1,BCL11A,BCL2L11,BMF,DAB2IP,DLL4,ELOB,ERK,HIF1AN,Igm,LMO4,MAP2K1/2,MAP3K20,MBNL1,Mek,mir-137,MMP2,NFIA,Notch,NQO1,PDGF BB,PEBP1,PI3K (complex),PI3K (family),Pkc(s),PLXNA2,PRCP,PRDM1,RGS2,SATB2,SOX6,TERC,TLE4,TRA2B
Cancer, Cellular Development, Organismal Injury and Abnormalities	Lymph nodes	18	14	ACTA2,AMBP,AMMECR1,CNOT2,CTNNB1,CXXC5,DGCR5,EGFR,EXOC4,GRB2,HOMER3-AS1,INHBA,KCMF1,KCTD9,LRSAM1,MEIS2,mir-148,MIR3662,MPPED2,MYC,PDE10A,RNF32-DT,RPL11,RRP15,RSPO1,SKAP2,SOX2,SOX5,SPOCK2,STRBP,SUMO1P3,TLE1,TRPS1,ZMYM2,ZNF609
Connective Tissue Development and Function, Embryonic Development, Organismal Development	Lymph nodes	17	13	ACLY,BCOR,CDKL5,CPNE3,CSDE1,CTTN,E2F1,EFNB3,ELMO1,GALNT3,Histone h2a,HNRNPUL2,HOXA2,HOXA3,HOXB7,HOXC4,HOXC5,HOXC8,HOXC9,INS,INSR,IRX2,KRAS,LHX1,MECP2,MTNR1B,NDUFA8,NKX6-1,RAC1,SDC3,SIX3,SOX13,SOX7,SRC,TPO
Cancer, Organismal Injury and Abnormalities, Reproductive System Disease	Lymph nodes	17	13	ACSS1,AHDC1,ARID1A,ARID4A,ATF6,C3,CACNA2D2,CHEK1,CHIC2,DHX38,ELAVL1,EZH2,FAM120B,HABP2,ISOC2,KDELR3,LBX1,MAGI1,MAP4K1,MKKS,MMS22L,NFIB,NRROS,NT5DC3,NUPR1,OCIAD2,P38 MAPK,PEX11A,PHTF1,POLQ,RAB17,RPS6KA6,SHOX2,SRR,UNCX
Cancer, Organismal Injury and Abnormalities, Reproductive System Disease	Lymph nodes	15	12	ABCF2,ACTR3,AR,ARPC5,CFL2,DEGS1,DYRK1A,EIF4EBP1,EPB41L4B,FAM50A,FOLH1,FOXN3,GLI1,GLRX3,GPAT3,HGF,HIF1A,IRF2BPL,IRX5,KIF22,MACF1,MB,MTAP,PIM,PURA,RHEBL1,RPL31,SELENBP1,SLC16A4,SRD5A1,TMEM79,TRIP10,UBQLN2,ZMIZ1,ZNF608
Organ Morphology, Reproductive System Development and Function, Tissue Morphology	Lymph nodes	13	11	ACVR2A,APOBEC3B,CDC42EP4,CLK3,DNAJA1,FBXO33,FBXW7,FSH,GRB14,GRK5,ING2,INHA,ME2,mir-218,mir-32,MORC2,MT1L,MYO6,NFE2L1,NLGN2,NLRC4,PEX2,PRDM5,PTGS1,PTP4A1,RASAL2,RTKN2,SH3BP4,SLC16A1,SMAD1/5/9,STK17A,TGM2,TMEM53,TP53,TRAPPC11
Cell Cycle, Drug Metabolism, Gene Expression	Lymph nodes	12	10	BARX2,DRD5,EDN2,ESR1,FMN1,FOXA1,IL2,KCNN2,KLHL24,KRT20,LYL1,MNAT1,MUC20,NFATC4,NFKB1,NR0B1,NRGN,ONECUT2,OSR2,PBX3,PCP4,PISD,PNRC1,PRKCD,PRMT2,PRPS1L1,PRR15L,PRSS23,RPRM,SELENBP1,STAT5A,TM4SF1,TMEM74,TTC9,ZNF703
Hematological System Development and Function, Immune Cell Trafficking, Tissue Morphology	Pyloric	36	17	26s Proteasome,AHR,Akt,ANGPT4,BCL11A,BCOR,CLEC4A,Cyclin E,DHRS3,ERK1/2,FBXW7,FCHSD2,FSH,GNAO1,Histone h3,HOXB7,HPD,IAPP,MAPKAP1,MEF2D,mir-1297,MOSPD2,MRPS9,NR4A2,p70 S6k,PLCL1,PRR14,RUNX1T1,STYX,TCF7L2,TERC,TOP1,USPL1,WDR59,ZEB2
Developmental Disorder, Organismal Injury and Abnormalities, Tissue Morphology	Pyloric	23	12	BLZF1,CALCOCO1,CTNNB1,GBX2,HOXA2,HOXA3,HOXA5,INSR,KRAS,LHX1,LYL1,MAGEC2,MEIS2,mir-218,mir-224,MLF2,MPST,NFIB,NFKB1,NPHP4,PAX6,PEX14,PTPRR,RAD23A,RALY,RNF220,SCO2,SEC62,SNRK,SOX2,SOX7,TGFB1,TP53,USP34,ZFP36L1
