# Supplementary material for: Profiling Genome-Wide Methylation Patterns in Cattle Infected with Ostertagia ostertagi
Source: Int J Mol Sci. 2024 Dec 26;26(1):89. doi: 10.3390/ijms26010089 (PMC11719486; doi:10.3390/ijms26010089)
Supplement: Supplementary file 1 [file ijms-26-00089-s001.zip › TableS13_IPAcannonical_DMG+DPMG.xlsx]

## Sheet: Sheet0
Ingenuity Canonical Pathways	Tissue	-log(p-value)	Ratio	Molecules
Activation of anterior HOX genes in hindbrain during early embryogenesis	Fundic	3.97	0.0494	HOXA2,HOXA3,HOXC4,MEIS1
RAR Activation	Fundic	3.49	0.0162	ARID1A,HOXA3,HOXA5,HOXC4,IL17B,MEIS1,NR2F2
ESR-mediated signaling	Fundic	3.34	0.0339	CXXC5,FKBP5,FOSB,POU2F1
Adipogenesis pathway	Fundic	3.08	0.0288	EBF1,FBXW7,FGFR2,NR2F2
IL-15 Production	Fundic	2.21	0.0244	EPHB2,FGFR2,NTRK3
NGF-stimulated transcription	Fundic	2.21	0.0513	FOSB,MEF2D
RNA Polymerase III Transcription	Fundic	2.17	0.0488	NFIB,POU2F1
RAR Activation	Lymph nodes	3.65	0.0186	ARID1A,HOXA3,HOXA5,MEIS2,MPPED2,RARA,SMAD4,SMARCA2
Aryl Hydrocarbon Receptor Signaling	Lymph nodes	3.47	0.0314	AHR,NFIA,NFIB,POLA1,RARA
RNA Polymerase III Transcription	Lymph nodes	3.3	0.0732	NFIA,NFIB,POU2F1
Transcriptional regulation of pluripotent stem cells	Lymph nodes	2.74	0.118	FOXP1,SMAD4
Signaling by NOTCH1	Lymph nodes	2.49	0.0385	DLL4,FBXW7,TLE4
Role of BRCA1 in DNA Damage Response	Lymph nodes	2.46	0.0375	ARID1A,POU2F1,SMARCA2
Activation of anterior HOX genes in hindbrain during early embryogenesis	Lymph nodes	2.45	0.037	HOXA2,HOXA3,RARA
ESR-mediated signaling	Lymph nodes	2	0.0254	CXXC5,FKBP5,POU2F1
