# Supplementary material for: Profiling Genome-Wide Methylation Patterns in Cattle Infected with Ostertagia ostertagi
Source: Int J Mol Sci. 2024 Dec 26;26(1):89. doi: 10.3390/ijms26010089 (PMC11719486; doi:10.3390/ijms26010089)
Supplement: Supplementary file 1 [file ijms-26-00089-s001.zip › TableS2.xlsx]

## Sheet: DMP_details
Tissue	type	Probe ID	Mean Δβ	chr	start	end	annotation	geneChr	geneStart	geneEnd	distanceToTSS	ENSEMBL	SYMBOL
Fundic	DMP located on genes	cg22669570	-0.152232	chr24	10859221	10859222	Exon (NM_001192904/537324, exon 2 of 11)	24	10780536	10914160	54938	ENSBTAG00000014488	CDH7
Fundic	DMP located on genes	cg27167692	-0.136395	chr4	53821551	53821552	Intron (NM_001205569/505502, intron 8 of 16)	4	53771530	54076899	255347	ENSBTAG00000011246	FOXP2
Fundic	DMP located on genes	cg18631984	-0.132422	chr16	56623370	56623371	Exon (NM_001205928/526409, exon 4 of 21)	16	56545152	56637281	13910	ENSBTAG00000011706	TNR
Fundic	DMP located on genes	cg22940406	-0.130468	chr1	26157945	26157946	Exon (NM_001192888/536815, exon 23 of 31)	1	26116520	27253380	1095434	ENSBTAG00000009851	ROBO1
Fundic	DMP located on genes	cg11138320	-0.129323	chr1	118580150	118580151	Exon (NM_001193047/614786, exon 2 of 6)	1	118497123	118642804	83028	ENSBTAG00000007814	WWTR1
Fundic	DMP located on genes	cg15469181	-0.125526	chr21	51632828	51632829	Intron (NM_001081610/539366, intron 3 of 3)	21	51329040	51648266	303789	ENSBTAG00000003684	LRFN5
Fundic	DMP located on genes	cg14136831	-0.124516	chr20	42216144	42216145	Exon (NM_001034640/537946, exon 11 of 12)	20	42209778	42354759	138614	ENSBTAG00000012992	CDH6
Fundic	DMP located on genes	cg18683707	-0.123305	chr7	60772980	60772981	Exon (NM_001192045/504992, exon 3 of 3)	7	60772778	60776773	3792	ENSBTAG00000010578	IL17B
Fundic	DMP located on genes	cg17140704	-0.11905	chr29	42871848	42871849	Exon (NM_001192922/537808, exon 20 of 22)	29	42854864	42955717	83868	ENSBTAG00000000244	NRXN2
Fundic	DMP located on genes	cg12962778	-0.117373	chr5	25693490	25693491	Exon (NM_001206001/540045, exon 2 of 8)	5	25687008	25707002	6483	ENSBTAG00000015604	ZNF385A
Fundic	DMP located on genes	cg03745994	-0.117045	chr5	93266742	93266743	Intron (NM_001046337/532870, intron 1 of 4)	5	93264607	93328293	2136	ENSBTAG00000013541	LMO3
Fundic	DMP located on genes	cg03257878	-0.11381	chr15	26067744	26067745	Intron (NM_001038558/529873, intron 1 of 8)	15	25720940	26071057	3312	ENSBTAG00000000977	CADM1
Fundic	DMP located on genes	cg10739156	-0.112037	chrX	119433826	119433827	Intron (NM_001034333/508861, intron 3 of 5)	30	119431931	119434979	1152	ENSBTAG00000017363	SAT1
Fundic	DMP located on genes	cg22223787	-0.110355	chr15	44294712	44294713	Intron (NM_001075895/527152, intron 1 of 3)	15	44285656	44323116	9057	ENSBTAG00000016320	LMO1
Fundic	DMP located on genes	cg12081801	-0.110125	chr9	60776708	60776709	Exon (NM_001192828/541106, exon 2 of 7)	9	60762595	60800465	14114	ENSBTAG00000018438	RRAGD
Fundic	DMP located on genes	cg17849833	-0.10765	chr11	27015337	27015338	Intron (NM_001105641/786620, intron 3 of 10)	11	26771714	27199275	243624	ENSBTAG00000032519	CAMKMT
Fundic	DMP located on genes	cg07537139	-0.10757	chr8	108667186	108667187	Exon (NM_001015669/538990, exon 7 of 8)	8	108637081	108834345	167158	ENSBTAG00000015936	BRINP1
Fundic	DMP located on genes	cg24774862	-0.107107	chr22	30341176	30341177	Intron (NM_001083689/515903, intron 1 of 17)	22	30294351	30686758	46826	ENSBTAG00000016533	FOXP1
Fundic	DMP located on genes	cg27192328	-0.106579	chrX	119433862	119433863	Intron (NM_001034333/508861, intron 3 of 5)	30	119431931	119434979	1116	ENSBTAG00000017363	SAT1
Fundic	DMP located on genes	cg13893024	-0.103181	chrX	83086560	83086561	Exon (NM_001244127/280675, exon 7 of 8)	30	83085618	83294907	208346	ENSBTAG00000022255	AR
Fundic	DMP located on genes	cg20785169	-0.102974	chr9	56936567	56936568	Exon (NM_001192726/538797, exon 10 of 17)	9	56751309	56958697	185259	ENSBTAG00000021420	EPHA7
Fundic	DMP located on genes	cg23527723	-0.101807	chr21	18941400	18941401	Intron (NM_001206483/539126, intron 12 of 16)	21	18837391	19260197	318796	ENSBTAG00000047543	NTRK3
Fundic	DMP located on genes	cg23001333	-0.10172	chr2	109669922	109669923	Exon (NM_001083441/520192, exon 3 of 4)	2	109626660	109677997	8074	NA	EPHA4
Fundic	DMP located on genes	cg07646428	-0.101359	chr7	70367391	70367392	Intron (NM_001192916/537712, intron 10 of 15)	7	70284253	70694473	327081	ENSBTAG00000037508	EBF1
Fundic	DMP located on genes	cg22668960	-0.0987512	chr15	33548300	33548301	Intron (NM_001038208/615337, intron 3 of 8)	15	33502740	33584761	45561	ENSBTAG00000013989	JHY
Fundic	DMP located on genes	cg03925327	-0.0978483	chr10	13620347	13620348	Exon (NM_001206145/511279, exon 4 of 4)	10	13544547	13621037	75801	ENSBTAG00000000625	SMAD6
Fundic	DMP located on genes	cg08683365	-0.097401	chr21	51635204	51635205	Intron (NM_001081610/539366, intron 3 of 3)	21	51329040	51648266	306165	ENSBTAG00000003684	LRFN5
Fundic	DMP located on genes	cg25594894	-0.0955487	chr8	91433208	91433209	Exon (NM_001191535/100295209, exon 3 of 9)	8	91311444	91511994	78785	ENSBTAG00000018445	GRIN3A
Fundic	DMP located on genes	cg06504953	-0.0937858	chr7	38002871	38002872	Exon (NM_001192713/531968, exon 7 of 10)	7	37999775	38005292	2420	ENSBTAG00000017748	RNF44
Fundic	DMP located on genes	cg03848010	-0.0933661	chr15	34736240	34736241	3' UTR	15	34734861	34779954	43713	ENSBTAG00000005424	KCNC1
Fundic	DMP located on genes	cg19115789	-0.0932289	chrX	127346439	127346440	Exon (NM_001192739/532784, exon 3 of 3)	30	127346207	127383270	36830	ENSBTAG00000007092	GRPR
Fundic	DMP located on genes	cg03822661	-0.0924279	chr3	100468264	100468265	Intron (NM_001038088/512427, intron 7 of 15)	3	100461064	100489061	20796	ENSBTAG00000015346	NASP
Fundic	DMP located on genes	cg06832823	-0.0919451	chr8	108638198	108638199	Exon (NM_001015669/538990, exon 8 of 8)	8	108637081	108834345	196146	ENSBTAG00000015936	BRINP1
Fundic	DMP located on genes	cg02593513	-0.0918299	chr15	61313877	61313878	Intron (NM_001076929/540914, intron 2 of 5)	15	61161316	61365573	51695	ENSBTAG00000020956	MPPED2
Fundic	DMP located on genes	cg26644063	-0.090569	chr13	16465036	16465037	Exon (NM_001205956/528635, exon 5 of 20)	13	16403706	16559874	61331	ENSBTAG00000005915	SFMBT2
Fundic	DMP located on genes	cg18485153	-0.0899702	chr3	101646112	101646113	Intron (NM_001076941/616005, intron 1 of 14)	3	101373598	101652609	6496	ENSBTAG00000012355	RNF220
Fundic	DMP located on genes	cg21898068	-0.0890378	chr29	34601950	34601951	Intron (NM_001017949/534414, intron 3 of 6)	29	34576922	34994492	392541	ENSBTAG00000010032	NTM
Fundic	DMP located on genes	cg00049527	-0.0863421	chr1	26169420	26169421	Exon (NM_001192888/536815, exon 20 of 31)	1	26116520	27253380	1083959	ENSBTAG00000009851	ROBO1
Fundic	DMP located on genes	cg02197333	-0.085631	chr1	77479563	77479564	Exon (NM_001191337/615335, exon 4 of 14)	1	77389337	77688590	209026	ENSBTAG00000015460	TP63
Fundic	DMP located on genes	cg01187271	-0.0850687	chr3	101647537	101647538	Intron (NM_001076941/616005, intron 1 of 14)	3	101373598	101652609	5071	ENSBTAG00000012355	RNF220
Fundic	DMP located on genes	cg24956693	-0.0848545	chr5	28145852	28145853	Exon (NM_001193102/537277, exon 2 of 26)	5	28054725	28174485	28632	ENSBTAG00000021339	SCN8A
Fundic	DMP located on genes	cg00820579	-0.0847057	chr4	13118495	13118496	Exon (NM_001046516/613724, exon 4 of 16)	4	13062135	13440807	56361	ENSBTAG00000027134	DYNC1I1
Fundic	DMP located on genes	cg09355828	-0.084069	chr13	74778288	74778289	Exon (NM_001206380/510157, exon 8 of 26)	13	74766902	74795847	11387	ENSBTAG00000014179	SLC12A5
Fundic	DMP located on genes	cg09208725	-0.0835094	chr10	85890733	85890734	Exon (NM_174385/281905, exon 2 of 36)	10	85791017	85898441	7707	ENSBTAG00000021957	LTBP2
Fundic	DMP located on genes	cg04617412	-0.0833447	chr14	48687129	48687130	Exon (NM_001192913/537652, exon 2 of 6)	14	48683058	48904942	4072	ENSBTAG00000017694	TRPS1
Fundic	DMP located on genes	cg11994228	-0.0831957	chr16	62921310	62921311	Intron (NM_001191123/353113, intron 38 of 46)	16	62612418	62941402	308893	ENSBTAG00000020887	CACNA1E
Fundic	DMP located on genes	cg22314954	-0.0828033	chr3	4371848	4371849	Intron (NM_001192768/540688, intron 2 of 8)	3	4187268	4480511	108662	ENSBTAG00000013801	PBX1
Fundic	DMP located on genes	cg20079325	-0.0826502	chr26	27558248	27558249	Exon (NM_001191207/537536, exon 26 of 27)	26	27556247	28129359	571110	ENSBTAG00000007948	SORCS1
Fundic	DMP located on genes	cg16114085	-0.0814485	chr21	18941467	18941468	Intron (NM_001206483/539126, intron 12 of 16)	21	18837391	19260197	318729	ENSBTAG00000047543	NTRK3
Fundic	DMP located on genes	cg27222818	-0.0813184	chr12	5184724	5184725	Exon (NM_001205680/510554, exon 2 of 4)	12	5106596	5221533	36808	ENSBTAG00000010420	PCDH17
Fundic	DMP located on genes	cg06931807	-0.0812223	chr7	70420353	70420354	Exon (NM_001192916/537712, exon 8 of 16)	7	70284253	70694473	274119	ENSBTAG00000037508	EBF1
Fundic	DMP located on genes	cg07919628	-0.0806824	chr5	86307667	86307668	Intron (NM_001083471/533829, intron 3 of 14)	5	86160868	86627011	146800	ENSBTAG00000022360	SOX5
Fundic	DMP located on genes	cg17517572	-0.080458	chr25	6340461	6340462	Intron (NM_001075818/521304, intron 3 of 14)	25	5371119	6637673	969343	ENSBTAG00000007210	RBFOX1
Fundic	DMP located on genes	cg13971339	-0.0799532	chr20	42210220	42210221	Exon (NM_001034640/537946, exon 12 of 12)	20	42209778	42354759	144538	ENSBTAG00000012992	CDH6
Fundic	DMP located on genes	cg01814600	-0.0796041	chr11	18930576	18930577	Exon (NM_001205298/506264, exon 5 of 17)	11	18813366	19022665	117211	ENSBTAG00000009020	CRIM1
Fundic	DMP located on genes	cg25465769	-0.0795924	chr15	36199501	36199502	Intron (NM_001191418/534321, intron 3 of 15)	15	36065303	36542301	134199	ENSBTAG00000044185	SOX6
Fundic	DMP located on genes	cg03899288	-0.079573	chr23	25285117	25285118	Exon (NM_001034412/511798, exon 5 of 13)	23	25275775	25297263	9343	ENSBTAG00000015083	FBXO9
Fundic	DMP located on genes	cg23340053	-0.0792368	chr7	60772966	60772967	Exon (NM_001192045/504992, exon 3 of 3)	7	60772778	60776773	3806	ENSBTAG00000010578	IL17B
Fundic	DMP located on genes	cg13825587	-0.0791906	chr11	27015404	27015405	Intron (NM_001105641/786620, intron 3 of 10)	11	26771714	27199275	243691	ENSBTAG00000032519	CAMKMT
Fundic	DMP located on genes	cg03826688	-0.0784188	chr5	93271485	93271486	Intron (NM_001046337/532870, intron 2 of 4)	5	93264607	93328293	6879	ENSBTAG00000013541	LMO3
Fundic	DMP located on genes	cg07111325	-0.0777762	chr13	50959734	50959735	Exon (NM_001205439/527211, exon 3 of 7)	13	50950179	50985484	25749	ENSBTAG00000001112	SMOX
Fundic	DMP located on genes	cg18033417	-0.0774593	chr2	119446532	119446533	Exon (NM_174420/281976, exon 4 of 5)	2	119443675	119498744	52211	ENSBTAG00000019480	PDE6D
Fundic	DMP located on genes	cg21390110	-0.0774431	chrX	102224901	102224902	Exon (NM_001192962/510093, exon 5 of 17)	30	102219264	102232315	7413	ENSBTAG00000035907	DDX3X
Fundic	DMP located on genes	cg03158071	-0.0762521	chr10	32551824	32551825	Intron (NM_001191269/539573, intron 10 of 11)	10	32547561	32770681	218856	ENSBTAG00000003172	MEIS2
Fundic	DMP located on genes	cg04330548	-0.0762032	chr28	23574523	23574524	3' UTR	28	23365381	23574789	209143	ENSBTAG00000016885	LRRTM3
Fundic	DMP located on genes	cg04580925	-0.0755417	chr12	25368986	25368987	Exon (NM_001109962/613449, exon 3 of 7)	12	25340598	25618597	28389	ENSBTAG00000038495	DCLK1
Fundic	DMP located on genes	cg13456081	-0.0754878	chr4	53967326	53967327	Intron (NM_001205569/505502, intron 1 of 16)	4	53771530	54076899	109572	ENSBTAG00000011246	FOXP2
Fundic	DMP located on genes	cg00039845	-0.0753526	chr10	87321458	87321459	Intron (NM_001040521/513228, intron 3 of 8)	10	87267982	87371779	53477	ENSBTAG00000012005	IFT43
Fundic	DMP located on genes	cg17672266	-0.075331	chr18	35552188	35552189	Exon (NM_001192831/541127, exon 3 of 10)	18	35518100	35609581	34089	ENSBTAG00000004368	NFATC3
Fundic	DMP located on genes	cg03418586	-0.0752958	chr3	70453184	70453185	Exon (NM_001078008/535940, exon 7 of 25)	3	70212109	70556639	103454	ENSBTAG00000000965	TNNI3K
Fundic	DMP located on genes	cg20403853	-0.0752716	chr7	64965600	64965601	Exon (NM_001281913/529618, exon 3 of 16)	7	64772050	65118334	193551	ENSBTAG00000005800	GRIA1
Fundic	DMP located on genes	cg18937940	-0.0744711	chr24	19514417	19514418	Intron (NM_001099068/535177, intron 1 of 12)	24	19505652	19817239	8766	ENSBTAG00000004940	CELF4
Fundic	DMP located on genes	cg20672142	-0.0743789	chr5	93274561	93274562	Exon (NM_001046337/532870, exon 3 of 5)	5	93264607	93328293	9955	ENSBTAG00000013541	LMO3
Fundic	DMP located on genes	cg14735542	-0.0742615	chr11	33407256	33407257	Exon (NM_174404/281950, exon 4 of 23)	11	32278042	33528044	120787	ENSBTAG00000046199	NRXN1
Fundic	DMP located on genes	cg05491758	-0.0739545	chr18	18273926	18273927	Intron (NM_001101893/508025, intron 1 of 7)	18	17963192	18309036	35109	ENSBTAG00000017397	ZNF423
Fundic	DMP located on genes	cg25743059	-0.0724677	chr7	70420208	70420209	Intron (NM_001192916/537712, intron 8 of 15)	7	70284253	70694473	274264	ENSBTAG00000037508	EBF1
Fundic	DMP located on genes	cg18503070	-0.0717055	chr3	33198330	33198331	Intron (NM_001192780/540768, intron 3 of 3)	3	33194703	33216860	18529	ENSBTAG00000007352	KCNC4
Fundic	DMP located on genes	cg22632128	-0.071426	chr3	32831988	32831989	Exon (NM_001101195/539608, exon 2 of 2)	3	32830656	32834149	1333	ENSBTAG00000015459	KCNA2
Fundic	DMP located on genes	cg24735984	-0.0713983	chr25	6352177	6352178	Intron (NM_001075818/521304, intron 3 of 14)	25	5371119	6637673	981059	ENSBTAG00000007210	RBFOX1
Fundic	DMP located on genes	cg14811105	-0.0709935	chr2	39900913	39900914	Exon (NM_001076208/540245, exon 3 of 8)	2	39888279	39905579	12635	ENSBTAG00000003650	NR4A2
Fundic	DMP located on genes	cg01158430	-0.0706899	chr9	42527478	42527479	Exon (NM_001101170/537433, exon 4 of 6)	9	42424920	42571158	43679	ENSBTAG00000019175	SOBP
Fundic	DMP located on genes	cg12126901	-0.0702855	chr3	84521385	84521386	Intron (NM_001038209/615371, intron 2 of 10)	3	84203807	84620790	99404	ENSBTAG00000000074	NFIA
Fundic	DMP located on genes	cg05217279	-0.0699842	chr8	73218285	73218286	Intron (NM_001077939/519342, intron 6 of 15)	8	73140603	73360337	142051	ENSBTAG00000040390	EBF2
Fundic	DMP located on genes	cg06184939	-0.0699781	chr3	108899415	108899416	Intron (NM_001206003/532553, intron 1 of 15)	3	108832825	109076297	66591	ENSBTAG00000009269	GRIK3
Fundic	DMP located on genes	cg11926564	-0.0698883	chr1	93147368	93147369	Exon (NM_001205973/530042, exon 6 of 6)	1	93146988	94099859	952490	ENSBTAG00000031891	NLGN1
Fundic	DMP located on genes	cg24217623	-0.0697207	chr11	96564192	96564193	Intron (NM_001046453/539222, intron 2 of 7)	11	96551862	96776532	12331	ENSBTAG00000013314	PBX3
Fundic	DMP located on genes	cg27232037	-0.06938	chr7	70367016	70367017	Intron (NM_001192916/537712, intron 10 of 15)	7	70284253	70694473	327456	ENSBTAG00000037508	EBF1
Fundic	DMP located on genes	cg20288552	-0.0688332	chr2	124304752	124304753	Exon (NM_001191494/535675, exon 3 of 31)	2	124237184	124325552	20799	ENSBTAG00000012848	PTPRU
Fundic	DMP located on genes	cg10993518	-0.0679146	chr24	28754890	28754891	Intron (NM_001166492/281062, intron 2 of 15)	24	28655756	28904115	99135	ENSBTAG00000021190	CDH2
Fundic	DMP located on genes	cg08697414	-0.0679014	chr13	61710241	61710242	Exon (NM_182986/360194, exon 5 of 7)	13	61694384	61734856	15858	ENSBTAG00000016231	POFUT1
Fundic	DMP located on genes	cg25363348	-0.0672339	chr27	31247112	31247113	Exon (NM_001192518/520004, exon 6 of 17)	27	30732560	31370431	514553	ENSBTAG00000010241	UNC5D
Fundic	DMP located on genes	cg18266944	-0.0672035	chr5	66247051	66247052	Intron (NM_001077828/281239, intron 2 of 3)	5	66192263	66264048	16996	ENSBTAG00000011082	IGF1
Fundic	DMP located on genes	cg09921638	-0.0671532	chr5	86597573	86597574	Intron (NM_001083471/533829, intron 11 of 14)	5	86160868	86627011	436706	ENSBTAG00000022360	SOX5
Fundic	DMP located on genes	cg19217250	-0.0670613	chr8	78023690	78023691	Exon (NM_001075225/505824, exon 8 of 12)	8	77953425	78121833	70266	ENSBTAG00000010647	NTRK2
Fundic	DMP located on genes	cg14453620	-0.0667408	chr1	26117159	26117160	3' UTR	1	26116520	27253380	1136220	ENSBTAG00000009851	ROBO1
Fundic	DMP located on genes	cg01268748	-0.0666082	chr16	62918099	62918100	Exon (NM_001191123/353113, exon 38 of 47)	16	62612418	62941402	305682	ENSBTAG00000020887	CACNA1E
Fundic	DMP located on genes	cg06778417	-0.066417	chr17	13513881	13513882	Intron (NM_001099114/540830, intron 4 of 12)	17	13448750	13558329	44447	ENSBTAG00000016071	HHIP
Fundic	DMP located on genes	cg07384157	-0.0659582	chr5	86307552	86307553	Intron (NM_001083471/533829, intron 3 of 14)	5	86160868	86627011	146685	ENSBTAG00000022360	SOX5
Fundic	DMP located on genes	cg21494649	-0.0658593	chr10	86491782	86491783	3' UTR	10	86488949	86492375	2834	ENSBTAG00000004322	FOS
Fundic	DMP located on genes	cg05854536	-0.0656001	chr2	87889435	87889436	Intron (NM_001206070/541192, intron 8 of 9)	2	87843626	88039731	150295	ENSBTAG00000016334	SATB2
Fundic	DMP located on genes	cg27276869	-0.0655815	chr7	93053746	93053747	Intron (NM_175804/327684, intron 1 of 2)	7	93052305	93062127	1442	ENSBTAG00000017599	NR2F1
Fundic	DMP located on genes	cg17386116	-0.0655147	chr3	15580573	15580574	Exon (NM_001192204/509019, exon 3 of 3)	3	15579983	15593996	13422	ENSBTAG00000021512	ZBTB7B
Fundic	DMP located on genes	cg05160580	-0.0653488	chr3	96073754	96073755	Exon (NM_001081606/535408, exon 7 of 7)	3	96071529	96161168	87413	ENSBTAG00000021046	ELAVL4
Fundic	DMP located on genes	cg13237109	-0.0653099	chr5	86351799	86351800	Intron (NM_001083471/533829, intron 3 of 14)	5	86160868	86627011	190932	ENSBTAG00000022360	SOX5
Fundic	DMP located on genes	cg10639687	-0.0648134	chr5	86219366	86219367	Exon (NM_001083471/533829, exon 2 of 15)	5	86160868	86627011	58499	ENSBTAG00000022360	SOX5
Fundic	DMP located on genes	cg17835092	-0.064357	chr2	120415217	120415218	Exon (NM_001192168/508065, exon 7 of 8)	2	120410257	120436322	21104	ENSBTAG00000012629	ZNF362
Fundic	DMP located on genes	cg27605823	-0.0642381	chr27	31370291	31370292	Exon (NM_001192518/520004, exon 17 of 17)	27	30732560	31370431	637732	ENSBTAG00000010241	UNC5D
Fundic	DMP located on genes	cg20341609	-0.0640626	chr12	5184538	5184539	Exon (NM_001205680/510554, exon 3 of 4)	12	5106596	5221533	36994	ENSBTAG00000010420	PCDH17
Fundic	DMP located on genes	cg26226211	-0.0636055	chr7	70393165	70393166	Exon (NM_001192916/537712, exon 9 of 16)	7	70284253	70694473	301307	ENSBTAG00000037508	EBF1
Fundic	DMP located on genes	cg02402921	-0.063346	chr3	109030763	109030764	Intron (NM_001206003/532553, intron 9 of 15)	3	108832825	109076297	197939	ENSBTAG00000009269	GRIK3
Fundic	DMP located on genes	cg17760940	-0.0629273	chr1	64217503	64217504	Exon (NM_001076360/615128, exon 6 of 9)	1	64211527	64240559	23055	ENSBTAG00000000213	TMEM39A
Fundic	DMP located on genes	cg14713220	-0.06286	chr14	48903371	48903372	Exon (NM_001192913/537652, exon 6 of 6)	14	48683058	48904942	220314	ENSBTAG00000017694	TRPS1
Fundic	DMP located on genes	cg08129342	-0.0628414	chr9	56936530	56936531	Exon (NM_001192726/538797, exon 10 of 17)	9	56751309	56958697	185222	ENSBTAG00000021420	EPHA7
Fundic	DMP located on genes	cg10911120	-0.0628376	chr8	108667232	108667233	Exon (NM_001015669/538990, exon 7 of 8)	8	108637081	108834345	167112	ENSBTAG00000015936	BRINP1
Fundic	DMP located on genes	cg08303653	-0.0628363	chr8	29859089	29859090	Exon (NM_001076104/538474, exon 2 of 9)	8	29852454	30102734	6636	ENSBTAG00000027442	NFIB
Fundic	DMP located on genes	cg08272930	-0.0628018	chr27	31289774	31289775	Intron (NM_001192518/520004, intron 8 of 16)	27	30732560	31370431	557215	ENSBTAG00000010241	UNC5D
Fundic	DMP located on genes	cg20730598	-0.0627194	chr15	44294392	44294393	Intron (NM_001075895/527152, intron 1 of 3)	15	44285656	44323116	8737	ENSBTAG00000016320	LMO1
Fundic	DMP located on genes	cg00281833	-0.0624075	chr21	2362067	2362068	Intron (NM_001098462/533136, intron 2 of 11)	21	2303023	2366406	4338	ENSBTAG00000002487	UBE3A
Fundic	DMP located on genes	cg27482461	-0.0622946	chr3	101645636	101645637	Exon (NM_001076941/616005, exon 2 of 15)	3	101373598	101652609	6972	ENSBTAG00000012355	RNF220
Fundic	DMP located on genes	cg06455216	-0.0622225	chr16	30160410	30160411	Intron (NM_001192937/538392, intron 2 of 35)	16	29958179	30250777	90366	ENSBTAG00000022777	CDC42BPA
Fundic	DMP located on genes	cg15100168	-0.0621284	chr3	109030622	109030623	Intron (NM_001206003/532553, intron 9 of 15)	3	108832825	109076297	197798	ENSBTAG00000009269	GRIK3
Fundic	DMP located on genes	cg09751652	-0.0618183	chr27	31344744	31344745	Exon (NM_001192518/520004, exon 15 of 17)	27	30732560	31370431	612185	ENSBTAG00000010241	UNC5D
Fundic	DMP located on genes	cg27513101	-0.0616853	chr18	18214813	18214814	Intron (NM_001101893/508025, intron 2 of 7)	18	17963192	18309036	94222	ENSBTAG00000017397	ZNF423
Fundic	DMP located on genes	cg11524517	-0.061534	chr2	53366352	53366353	Intron (NM_001105003/616246, intron 6 of 13)	2	52964905	53662312	295959	ENSBTAG00000032289	ARHGAP15
Fundic	DMP located on genes	cg16827783	-0.0611296	chr13	74970046	74970047	Intron (NM_001205776/540147, intron 1 of 10)	13	74896597	74980313	10266	ENSBTAG00000005672	CDH22
Fundic	DMP located on genes	cg12566943	-0.061037	chr2	102437336	102437337	Exon (NM_001191159/782360, exon 2 of 3)	2	102410346	102617458	26991	ENSBTAG00000053460	VWC2L
Fundic	DMP located on genes	cg05052045	-0.0607244	chr15	26067775	26067776	Intron (NM_001038558/529873, intron 1 of 8)	15	25720940	26071057	3281	ENSBTAG00000000977	CADM1
Fundic	DMP located on genes	cg03334831	-0.0606375	chr10	21494641	21494642	Exon (NM_174727/282714, exon 10 of 38)	10	21490410	21510517	4232	ENSBTAG00000009703	MYH7
Fundic	DMP located on genes	cg03401071	-0.0605366	chr19	31769572	31769573	Intron (NM_001192548/521959, intron 1 of 1)	19	31738492	31822369	52796	ENSBTAG00000031107	HS3ST3A1
Fundic	DMP located on genes	cg02471195	-0.0603548	chr2	53139324	53139325	Intron (NM_001105003/616246, intron 11 of 13)	2	52964905	53662312	522987	ENSBTAG00000032289	ARHGAP15
Fundic	DMP located on genes	cg16896976	-0.0603071	chr15	26015954	26015955	Intron (NM_001038558/529873, intron 1 of 8)	15	25720940	26071057	55102	ENSBTAG00000000977	CADM1
Fundic	DMP located on genes	cg19617977	-0.0599959	chr7	47721721	47721722	Exon (NM_001192795/540902, exon 4 of 12)	7	47655596	47806171	84449	ENSBTAG00000014638	TRPC7
Fundic	DMP located on genes	cg17424512	-0.0598045	chr13	74775035	74775036	Exon (NM_001206380/510157, exon 6 of 26)	13	74766902	74795847	8134	ENSBTAG00000014179	SLC12A5
Fundic	DMP located on genes	cg04929953	-0.0596618	chr3	101645721	101645722	Exon (NM_001076941/616005, exon 2 of 15)	3	101373598	101652609	6887	ENSBTAG00000012355	RNF220
Fundic	DMP located on genes	cg04270539	-0.0590191	chr7	70520060	70520061	Intron (NM_001192916/537712, intron 6 of 15)	7	70284253	70694473	174412	ENSBTAG00000037508	EBF1
Fundic	DMP located on genes	cg25444005	-0.0589829	chr16	61564026	61564027	Intron (NM_001083783/618245, intron 6 of 7)	16	61489174	61683620	119593	ENSBTAG00000046502	ACBD6
Fundic	DMP located on genes	cg16927935	-0.0589633	chr15	62426580	62426581	Intron (NM_001038684/614139, intron 9 of 9)	15	62296511	62553953	130070	ENSBTAG00000023831	ELP4
Fundic	DMP located on genes	cg09065756	-0.0583238	chr2	80621606	80621607	Exon (NM_001076101/538354, exon 10 of 10)	2	80621361	80899308	277701	ENSBTAG00000014832	TMEFF2
Fundic	DMP located on genes	cg03150433	-0.0582753	chr26	39294405	39294406	Intron (NM_001076902/534370, intron 1 of 8)	26	39292002	39309567	2404	ENSBTAG00000008729	DENND10
Fundic	DMP located on genes	cg05097610	-0.0581439	chr17	41789660	41789661	Exon (NM_001076321/614283, exon 15 of 16)	17	41785259	41971293	181632	ENSBTAG00000004775	GRIA2
Fundic	DMP located on genes	cg04474425	-0.0580726	chr14	39855148	39855149	Intron (NM_001193227/539762, intron 1 of 10)	14	39849340	40051392	5809	ENSBTAG00000033268	ZFHX4
Fundic	DMP located on genes	cg11642773	-0.0579121	chr24	19555233	19555234	Intron (NM_001099068/535177, intron 1 of 12)	24	19505652	19817239	49582	ENSBTAG00000004940	CELF4
Fundic	DMP located on genes	cg21759108	-0.0576239	chr28	23574458	23574459	3' UTR	28	23365381	23574789	209078	ENSBTAG00000016885	LRRTM3
Fundic	DMP located on genes	cg20042949	-0.0573686	chr4	55324616	55324617	Exon (NM_001075150/504208, exon 3 of 3)	4	55322299	55326424	2318	ENSBTAG00000032844	GPR85
Fundic	DMP located on genes	cg07697001	-0.0566296	chr25	6356839	6356840	Intron (NM_001075818/521304, intron 3 of 14)	25	5371119	6637673	985721	ENSBTAG00000007210	RBFOX1
Fundic	DMP located on genes	cg12188650	-0.0562078	chr29	44660124	44660125	Exon (NM_001014901/511512, exon 2 of 3)	29	44653823	44663023	6302	ENSBTAG00000001225	RBM14
Fundic	DMP located on genes	cg15270823	-0.0561201	chrX	119821392	119821393	Exon (NM_001192881/536443, exon 3 of 3)	30	119819982	119873093	51700	ENSBTAG00000020987	PTCHD1
Fundic	DMP located on genes	cg17170242	-0.0560539	chr14	25245570	25245571	Intron (NM_001102096/525888, intron 1 of 9)	14	24946881	25258596	13025	ENSBTAG00000004954	TOX
Fundic	DMP located on genes	cg23865380	-0.0559696	chr4	81706547	81706548	Intron (NM_001102046/517861, intron 1 of 8)	4	81370875	81759991	53443	ENSBTAG00000013648	POU6F2
Fundic	DMP located on genes	cg10593034	-0.0555945	chr2	39901745	39901746	Intron (NM_001076208/540245, intron 3 of 7)	2	39888279	39905579	13467	ENSBTAG00000003650	NR4A2
Fundic	DMP located on genes	cg00877739	-0.0551545	chr5	96313640	96313641	Exon (NM_001192921/537804, exon 12 of 12)	5	95970070	96313866	343571	ENSBTAG00000000219	GRIN2B
Fundic	DMP located on genes	cg11647274	-0.0548407	chr25	6340485	6340486	Intron (NM_001075818/521304, intron 3 of 14)	25	5371119	6637673	969367	ENSBTAG00000007210	RBFOX1
Fundic	DMP located on genes	cg03340793	-0.0547556	chrX	86648521	86648522	Exon (NM_001101208/540373, exon 3 of 13)	30	86646281	86656871	2241	ENSBTAG00000009282	PORCN
Fundic	DMP located on genes	cg12224833	-0.0547334	chr16	72308543	72308544	Exon (NM_174372/281881, exon 6 of 11)	16	72205840	72642407	102704	ENSBTAG00000008710	KCNH1
Fundic	DMP located on genes	cg02247164	-0.0546084	chr7	47756634	47756635	Exon (NM_001192795/540902, exon 3 of 12)	7	47655596	47806171	49536	ENSBTAG00000014638	TRPC7
Fundic	DMP located on genes	cg09770897	-0.0544221	chr7	70563842	70563843	Intron (NM_001192916/537712, intron 6 of 15)	7	70284253	70694473	130630	ENSBTAG00000037508	EBF1
Fundic	DMP located on genes	cg17260082	-0.054333	chr3	101645370	101645371	Exon (NM_001076941/616005, exon 2 of 15)	3	101373598	101652609	7238	ENSBTAG00000012355	RNF220
Fundic	DMP located on genes	cg03774447	-0.0536917	chr25	27215361	27215362	Exon (NM_001045906/505005, exon 10 of 12)	25	27212344	27216552	3018	ENSBTAG00000010524	BCKDK
Fundic	DMP located on genes	cg16665024	-0.0533767	chr1	22629640	22629641	Intron (NM_001035404/534171, intron 1 of 7)	1	22617489	22675629	12152	ENSBTAG00000002623	SAMSN1
Fundic	DMP located on genes	cg27310594	-0.0533664	chr5	103627881	103627882	Exon (NM_001076217/540410, exon 2 of 5)	5	103624451	103630301	2419	ENSBTAG00000034385	GPR162
Fundic	DMP located on genes	cg06020087	-0.0532292	chr16	15166643	15166644	Exon (NM_001102140/531710, exon 2 of 8)	16	15145296	15631139	21348	ENSBTAG00000008420	BRINP3
Fundic	DMP located on genes	cg09415745	-0.0531427	chr16	33739165	33739166	Intron (NM_001193109/616342, intron 13 of 17)	16	33638871	33884332	145166	ENSBTAG00000017775	SDCCAG8
Fundic	DMP located on genes	cg21704313	-0.0531092	chr8	29903818	29903819	Intron (NM_001076104/538474, intron 2 of 8)	8	29852454	30102734	51365	ENSBTAG00000027442	NFIB
Fundic	DMP located on genes	cg21193060	-0.0529509	chr3	31313686	31313687	Intron (NM_001191378/539739, intron 1 of 6)	3	31311513	31530748	2174	ENSBTAG00000031654	KCND3
Fundic	DMP located on genes	cg14024823	-0.0528778	chr8	45663508	45663509	Exon (NM_001205814/515571, exon 1 of 12)	8	45580258	45664602	1093	ENSBTAG00000008877	APBA1
Fundic	DMP located on genes	cg05981231	-0.0527484	chr6	94964787	94964788	Exon (NM_001078011/536771, exon 2 of 3)	6	94954899	94977702	9889	ENSBTAG00000017348	FGF5
Fundic	DMP located on genes	cg12799227	-0.0526815	chr2	30006029	30006030	Exon (NM_001110787/533065, exon 5 of 26)	2	29996676	30088167	9354	ENSBTAG00000002425	SCN9A
Fundic	DMP located on genes	cg00194126	-0.0526764	chr2	39900922	39900923	Exon (NM_001076208/540245, exon 3 of 8)	2	39888279	39905579	12644	ENSBTAG00000003650	NR4A2
Fundic	DMP located on genes	cg10104432	-0.0526217	chr2	102437380	102437381	Exon (NM_001191159/782360, exon 2 of 3)	2	102410346	102617458	27035	ENSBTAG00000053460	VWC2L
Fundic	DMP located on genes	cg10932637	-0.0524603	chr3	102457036	102457037	Intron (NM_001101079/512072, intron 6 of 32)	3	102414014	102498301	41264	ENSBTAG00000000253	PTPRF
Fundic	DMP located on genes	cg14791398	-0.0520073	chr1	155507757	155507758	Exon (NM_001102040/516952, exon 2 of 11)	1	155431342	155525165	17407	ENSBTAG00000021158	SATB1
Fundic	DMP located on genes	cg06308115	-0.0517479	chr8	96673185	96673186	Intron (NM_001205811/515561, intron 3 of 11)	8	96663552	96758923	9634	ENSBTAG00000019187	ZNF462
Fundic	DMP located on genes	cg21158933	-0.0516368	chr3	105567374	105567375	Exon (NM_001205867/519929, exon 6 of 6)	3	105553138	105567515	14237	ENSBTAG00000018726	RIMS3
Fundic	DMP located on genes	cg06712965	-0.0513707	chr3	102456998	102456999	Intron (NM_001101079/512072, intron 6 of 32)	3	102414014	102498301	41302	ENSBTAG00000000253	PTPRF
Fundic	DMP located on genes	cg14987294	-0.0511004	chr16	19441396	19441397	Intron (NM_001191425/100296635, intron 21 of 70)	16	18892333	19815906	374509	ENSBTAG00000006188	USH2A
Fundic	DMP located on genes	cg18150426	-0.0510584	chr4	53811778	53811779	Exon (NM_001205569/505502, exon 11 of 17)	4	53771530	54076899	265120	ENSBTAG00000011246	FOXP2
Fundic	DMP located on genes	cg06607996	-0.0508956	chr3	15591723	15591724	Intron (NM_001192204/509019, intron 1 of 2)	3	15579983	15593996	2272	ENSBTAG00000021512	ZBTB7B
Fundic	DMP located on genes	cg21949818	-0.05071	chr24	23208710	23208711	Exon (NM_001170532/536981, exon 8 of 11)	24	22850105	23337742	358606	ENSBTAG00000010299	NOL4
Fundic	DMP located on genes	cg05006042	-0.0507	chr19	58153936	58153937	Exon (NM_174467/282083, exon 1 of 1)	19	58153872	58154978	1041	ENSBTAG00000017136	SSTR2
Fundic	DMP located on genes	cg01530159	-0.0504244	chr15	36403008	36403009	Exon (NM_001191418/534321, exon 7 of 16)	15	36065303	36542301	337706	ENSBTAG00000044185	SOX6
Fundic	DMP located on genes	cg16403776	-0.0501789	chr11	96648601	96648602	Intron (NM_001046453/539222, intron 2 of 7)	11	96551862	96776532	96740	ENSBTAG00000013314	PBX3
Fundic	DMP located on genes	cg12939690	-0.0501552	chr3	84330902	84330903	Intron (NM_001038209/615371, intron 4 of 10)	3	84203807	84620790	289887	ENSBTAG00000000074	NFIA
Fundic	DMP located on genes	cg13902770	-0.050153	chr3	91890259	91890260	Intron (NM_001104986/530184, intron 4 of 17)	3	91841576	92006821	48684	ENSBTAG00000010717	SSBP3
Fundic	DMP located on genes	cg18190885	0.0504987	chr8	30093692	30093693	Intron (NM_001076104/538474, intron 8 of 8)	8	29852454	30102734	241239	ENSBTAG00000027442	NFIB
Fundic	DMP located on genes	cg12211843	0.0508547	chr19	26420363	26420364	5' UTR	19	26418989	26434463	1375	ENSBTAG00000008591	CAMTA2
Fundic	DMP located on genes	cg09387107	0.05099	chr10	20405856	20405857	Intron (NM_001076199/540039, intron 1 of 7)	10	20373345	20437689	31832	ENSBTAG00000008218	NPTN
Fundic	DMP located on genes	cg05571450	0.051281	chr7	22154859	22154860	Intron (NM_001034491/515410, intron 2 of 6)	7	22148150	22162564	7704	ENSBTAG00000015426	PDLIM4
Fundic	DMP located on genes	cg16091716	0.0527164	chr19	37940059	37940060	Intron (NM_001099174/618214, intron 1 of 1)	19	37938763	37942453	1297	ENSBTAG00000021427	HOXB3
Fundic	DMP located on genes	cg13690286	0.0527661	chr15	52325467	52325468	5' UTR	15	52302299	52329988	4520	ENSBTAG00000015182	STARD10
Fundic	DMP located on genes	cg06614943	0.0527713	chr1	82920073	82920074	3' UTR	1	82918317	82920472	1757	ENSBTAG00000005657	CAMK2N2
Fundic	DMP located on genes	cg19127048	0.0529363	chr22	17168209	17168210	Intron (NM_001206005/532578, intron 2 of 20)	22	17130385	17173390	5180	ENSBTAG00000019193	SETD5
Fundic	DMP located on genes	cg07708180	0.0529656	chr2	52241482	52241483	Intron (NM_001076192/539873, intron 2 of 2)	2	52174189	52264479	67294	ENSBTAG00000048810	ZEB2
Fundic	DMP located on genes	cg22386201	0.0534112	chr15	24688403	24688404	Intron (NM_001037476/534401, intron 3 of 6)	15	24583310	24781391	105094	ENSBTAG00000011266	ZBTB16
Fundic	DMP located on genes	cg12495173	0.053508	chr16	69564820	69564821	Intron (NM_001193232/515324, intron 2 of 3)	16	69536053	69577142	12321	ENSBTAG00000010978	PROX1
Fundic	DMP located on genes	cg21142942	0.0538018	chr23	10146850	10146851	Exon (NM_001205627/507996, exon 10 of 12)	23	10121845	10154265	25006	ENSBTAG00000013316	BRPF3
Fundic	DMP located on genes	cg10259955	0.0541575	chr3	101506673	101506674	Intron (NM_001076941/616005, intron 2 of 14)	3	101373598	101652609	145935	ENSBTAG00000012355	RNF220
Fundic	DMP located on genes	cg05297954	0.0544718	chr15	76507953	76507954	Intron (NM_001034522/517263, intron 8 of 18)	15	76389709	76562282	54328	ENSBTAG00000004282	AMBRA1
Fundic	DMP located on genes	cg24980230	0.0545259	chr4	22186526	22186527	Intron (NM_001046492/540846, intron 5 of 13)	4	22099721	22194984	8457	ENSBTAG00000015981	ETV1
Fundic	DMP located on genes	cg17414768	0.0548451	chr15	24687289	24687290	Intron (NM_001037476/534401, intron 3 of 6)	15	24583310	24781391	103980	ENSBTAG00000011266	ZBTB16
Fundic	DMP located on genes	cg21202410	0.0553678	chr1	149667974	149667975	Exon (NM_001206014/532989, exon 2 of 11)	1	149617410	149711585	50565	ENSBTAG00000001771	DYRK1A
Fundic	DMP located on genes	cg16555117	0.0558227	chr23	17293846	17293847	Exon (NM_001316955/281572, exon 6 of 7)	23	17281915	17297193	11932	ENSBTAG00000005339	VEGFA
Fundic	DMP located on genes	cg04162275	0.0560135	chr21	2334352	2334353	Exon (NM_001098462/533136, exon 4 of 12)	21	2303023	2366406	32053	ENSBTAG00000002487	UBE3A
Fundic	DMP located on genes	cg00116110	0.0575728	chr23	9576432	9576433	Intron (NM_001192862/535704, intron 5 of 10)	23	9555619	9672159	95726	ENSBTAG00000047502	FKBP5
Fundic	DMP located on genes	cg18019455	0.0576467	chr5	55726594	55726595	Exon (NM_001192039/504833, exon 1 of 19)	5	55725583	55737040	1012	ENSBTAG00000007156	AGAP2
Fundic	DMP located on genes	cg25476641	0.0584894	chr8	82105744	82105745	Intron (NM_001205879/520994, intron 20 of 23)	8	82099900	82160601	54856	ENSBTAG00000009903	PTCH1
Fundic	DMP located on genes	cg22276515	0.0589914	chr19	26924322	26924323	Exon (NM_001191307/100137840, exon 2 of 20)	19	26909898	26932024	7701	ENSBTAG00000002564	DLG4
Fundic	DMP located on genes	cg02771920	0.0596242	chr26	22345048	22345049	Intron (NM_001075745/516908, intron 2 of 5)	26	22334789	22356876	10260	ENSBTAG00000003578	DPCD
Fundic	DMP located on genes	cg02697649	0.0597803	chr2	90573003	90573004	Exon (NM_001144091/524255, exon 1 of 1)	2	90571270	90573476	1734	ENSBTAG00000002283	FZD7
Fundic	DMP located on genes	cg17278116	0.0600345	chr2	52241630	52241631	Intron (NM_001076192/539873, intron 2 of 2)	2	52174189	52264479	67442	ENSBTAG00000048810	ZEB2
Fundic	DMP located on genes	cg10708287	0.06012	chr26	22508424	22508425	Exon (NM_001206678/326284, exon 4 of 6)	26	22503903	22509709	1284	ENSBTAG00000001530	FGF8
Fundic	DMP located on genes	cg25302398	0.0606299	chr8	30093713	30093714	Intron (NM_001076104/538474, intron 8 of 8)	8	29852454	30102734	241260	ENSBTAG00000027442	NFIB
Fundic	DMP located on genes	cg05086365	0.0606866	chr21	10566711	10566712	Exon (NM_174402/281945, exon 2 of 3)	21	10562378	10569454	2742	ENSBTAG00000018007	NR2F2
Fundic	DMP located on genes	cg12383724	0.0610766	chr18	49385910	49385911	5' UTR	18	49379800	49387405	1494	ENSBTAG00000012509	DYRK1B
Fundic	DMP located on genes	cg06276678	0.0612119	chr23	27757013	27757014	Exon (NM_001033629/540191, exon 7 of 11)	23	27748193	27758989	8821	ENSBTAG00000014490	DDX39B
Fundic	DMP located on genes	cg06957138	0.0613552	chr4	68906114	68906115	Intron (NM_001076825/509991, intron 1 of 3)	4	68902556	68934986	3559	ENSBTAG00000008139	HOXA3
Fundic	DMP located on genes	cg19184598	0.0613834	chr4	68905993	68905994	Intron (NM_001076825/509991, intron 1 of 3)	4	68902556	68934986	3438	ENSBTAG00000008139	HOXA3
Fundic	DMP located on genes	cg14039981	0.0620599	chr1	149667984	149667985	Exon (NM_001206014/532989, exon 2 of 11)	1	149617410	149711585	50575	ENSBTAG00000001771	DYRK1A
Fundic	DMP located on genes	cg20476719	0.0624901	chr3	101506652	101506653	Intron (NM_001076941/616005, intron 2 of 14)	3	101373598	101652609	145956	ENSBTAG00000012355	RNF220
Fundic	DMP located on genes	cg22062581	0.0629848	chr8	75948655	75948656	Intron (NM_001278571/539548, intron 2 of 9)	8	75920612	75958539	9883	ENSBTAG00000015361	CNTFR
Fundic	DMP located on genes	cg21333598	0.0632144	chr11	96376679	96376680	Intron (NM_001081603/533861, intron 7 of 11)	11	96283684	96516539	139859	ENSBTAG00000010271	MAPKAP1
Fundic	DMP located on genes	cg26667550	0.0632676	chr3	14650836	14650837	Intron (NM_001034053/404144, intron 1 of 9)	3	14644156	14661226	10389	ENSBTAG00000017574	LMNA
Fundic	DMP located on genes	cg00391579	0.063856	chr23	15406543	15406544	Intron (NM_001205524/517805, intron 7 of 15)	23	15384042	15417429	22502	ENSBTAG00000014211	FOXP4
Fundic	DMP located on genes	cg23329807	0.0650567	chr4	68906049	68906050	Intron (NM_001076825/509991, intron 1 of 3)	4	68902556	68934986	3494	ENSBTAG00000008139	HOXA3
Fundic	DMP located on genes	cg24358315	0.0650875	chr14	48860999	48861000	Intron (NM_001192913/537652, intron 4 of 5)	14	48683058	48904942	177942	ENSBTAG00000017694	TRPS1
Fundic	DMP located on genes	cg02740381	0.0654128	chr10	85492104	85492105	Intron (NM_001102316/618104, intron 5 of 5)	10	85448145	85560850	43960	ENSBTAG00000030557	LIN52
Fundic	DMP located on genes	cg09643584	0.0654451	chr16	69541950	69541951	Intron (NM_001193232/515324, intron 3 of 3)	16	69536053	69577142	35191	ENSBTAG00000010978	PROX1
Fundic	DMP located on genes	cg27236629	0.0679777	chr21	10566703	10566704	Exon (NM_174402/281945, exon 2 of 3)	21	10562378	10569454	2750	ENSBTAG00000018007	NR2F2
Fundic	DMP located on genes	cg20367539	0.0682684	chr11	60176436	60176437	Exon (NM_001192261/510568, exon 2 of 25)	11	60136683	60178374	1937	ENSBTAG00000013254	XPO1
Fundic	DMP located on genes	cg00133237	0.0684072	chr22	13171513	13171514	Exon (NM_001037598/513481, exon 2 of 4)	22	13170212	13172678	1302	ENSBTAG00000019106	EIF1B
Fundic	DMP located on genes	cg12387075	0.0688711	chr2	53046983	53046984	Intron (NM_001105003/616246, intron 12 of 13)	2	52964905	53662312	615328	ENSBTAG00000032289	ARHGAP15
Fundic	DMP located on genes	cg02230860	0.0698941	chr7	39049941	39049942	Intron (NM_001046433/538655, intron 1 of 8)	7	39020440	39051228	1286	ENSBTAG00000015192	FAM193B
Fundic	DMP located on genes	cg09148605	0.0700977	chr18	40592176	40592177	Intron (NM_001035305/515119, intron 4 of 10)	18	40542851	40605026	49326	ENSBTAG00000007559	URI1
Fundic	DMP located on genes	cg12375054	0.0712926	chr13	63920115	63920116	Exon (NM_001046175/514547, exon 4 of 4)	13	63918996	63920647	1120	ENSBTAG00000006135	MAP1LC3A
Fundic	DMP located on genes	cg10853504	0.0715767	chr7	52567233	52567234	Exon (NM_001114080/100125301, exon 1 of 4)	7	52565867	52598879	1367	ENSBTAG00000017349	PCDHGC3
Fundic	DMP located on genes	cg25166682	0.0720588	chr14	47652900	47652901	Intron (NM_001025322/506873, intron 3 of 7)	14	47572158	47669435	80743	ENSBTAG00000014032	EIF3H
Fundic	DMP located on genes	cg08097199	0.0727943	chr19	40390237	40390238	Exon (NM_001046329/532621, exon 10 of 10)	19	40389831	40397513	7275	ENSBTAG00000012178	NR1D1
Fundic	DMP located on genes	cg01856529	0.0733429	chr5	25801500	25801501	Intron (NM_001193213/538885, intron 1 of 4)	5	25786249	25812785	15252	ENSBTAG00000006246	CBX5
Fundic	DMP located on genes	cg03146625	0.0737328	chr5	25978704	25978705	Exon (NM_001102373/613740, exon 2 of 2)	5	25977635	25979765	1060	ENSBTAG00000003304	HOXC4
Fundic	DMP located on genes	cg14655079	0.0747519	chr2	53047000	53047001	Intron (NM_001105003/616246, intron 12 of 13)	2	52964905	53662312	615311	ENSBTAG00000032289	ARHGAP15
Fundic	DMP located on genes	cg21399612	0.0748979	chr19	24843140	24843141	Intron (NM_001082458/613676, intron 1 of 5)	19	24797190	24884781	41640	ENSBTAG00000014433	UBE2G1
Fundic	DMP located on genes	cg13279679	0.0755315	chr3	14650779	14650780	Intron (NM_001034053/404144, intron 1 of 9)	3	14644156	14661226	10446	ENSBTAG00000017574	LMNA
Fundic	DMP located on genes	cg10439738	0.075941	chr11	96376714	96376715	Intron (NM_001081603/533861, intron 7 of 11)	11	96283684	96516539	139824	ENSBTAG00000010271	MAPKAP1
Fundic	DMP located on genes	cg11755934	0.0759608	chr18	40592143	40592144	Intron (NM_001035305/515119, intron 4 of 10)	18	40542851	40605026	49293	ENSBTAG00000007559	URI1
Fundic	DMP located on genes	cg02718192	0.0760165	chr2	53209930	53209931	Intron (NM_001105003/616246, intron 10 of 13)	2	52964905	53662312	452381	ENSBTAG00000032289	ARHGAP15
Fundic	DMP located on genes	cg22450471	0.0768236	chr15	36188000	36188001	Intron (NM_001191418/534321, intron 3 of 15)	15	36065303	36542301	122698	ENSBTAG00000044185	SOX6
Fundic	DMP located on genes	cg08541883	0.0770471	chr10	86397620	86397621	Intron (NM_001040549/529761, intron 1 of 5)	10	86372515	86407512	9891	ENSBTAG00000005694	TMED10
Fundic	DMP located on genes	cg22199101	0.0773423	chr23	9576458	9576459	Intron (NM_001192862/535704, intron 5 of 10)	23	9555619	9672159	95700	ENSBTAG00000047502	FKBP5
Fundic	DMP located on genes	cg12681193	0.0778396	chr15	36366711	36366712	Intron (NM_001191418/534321, intron 6 of 15)	15	36065303	36542301	301409	ENSBTAG00000044185	SOX6
Fundic	DMP located on genes	cg10668795	0.0791514	chr19	8241509	8241510	Intron (NM_001206656/505542, intron 6 of 13)	19	8092586	8494969	148924	ENSBTAG00000004406	MSI2
Fundic	DMP located on genes	cg20331456	0.0793742	chr8	23800467	23800468	Intron (NM_001192549/521962, intron 2 of 10)	8	23784620	24069145	15848	ENSBTAG00000014124	MLLT3
Fundic	DMP located on genes	cg16325432	0.0803536	chr4	68906068	68906069	Intron (NM_001076825/509991, intron 1 of 3)	4	68902556	68934986	3513	ENSBTAG00000008139	HOXA3
Fundic	DMP located on genes	cg12980091	0.0804839	chr11	43301565	43301566	Intron (NM_001076121/538680, intron 2 of 4)	11	43208356	43309753	8187	ENSBTAG00000016534	BCL11A
Fundic	DMP located on genes	cg14887777	0.082629	chr4	68906053	68906054	Intron (NM_001076825/509991, intron 1 of 3)	4	68902556	68934986	3498	ENSBTAG00000008139	HOXA3
Fundic	DMP located on genes	cg07605328	0.0833124	chr2	52241571	52241572	Intron (NM_001076192/539873, intron 2 of 2)	2	52174189	52264479	67383	ENSBTAG00000048810	ZEB2
Fundic	DMP located on genes	cg04400060	0.085139	chr24	48617099	48617100	Intron (NM_001192865/535916, intron 3 of 3)	24	48600169	48627410	10310	ENSBTAG00000012441	SMAD7
Fundic	DMP located on genes	cg15146514	0.0852506	chrX	79131587	79131588	Intron (NM_001098070/532053, intron 1 of 21)	30	79094123	79135212	3624	ENSBTAG00000000902	OGT
Fundic	DMP located on genes	cg02942509	0.0884539	chr3	84429427	84429428	Intron (NM_001038209/615371, intron 2 of 10)	3	84203807	84620790	191362	ENSBTAG00000000074	NFIA
Fundic	DMP located on genes	cg15112783	0.0888982	chr13	63920108	63920109	Exon (NM_001046175/514547, exon 4 of 4)	13	63918996	63920647	1113	ENSBTAG00000006135	MAP1LC3A
Fundic	DMP located on genes	cg23507108	0.0903158	chr3	101506772	101506773	Intron (NM_001076941/616005, intron 2 of 14)	3	101373598	101652609	145836	ENSBTAG00000012355	RNF220
Fundic	DMP located on genes	cg24971189	0.0924225	chr22	30397979	30397980	Intron (NM_001083689/515903, intron 2 of 17)	22	30294351	30686758	103629	ENSBTAG00000016533	FOXP1
Fundic	DMP located on genes	cg17453502	0.09306	chr11	96376469	96376470	Intron (NM_001081603/533861, intron 7 of 11)	11	96283684	96516539	140069	ENSBTAG00000010271	MAPKAP1
Fundic	DMP located on genes	cg02894112	0.0977387	chr11	96376474	96376475	Intron (NM_001081603/533861, intron 7 of 11)	11	96283684	96516539	140064	ENSBTAG00000010271	MAPKAP1
Fundic	DMP located on genes	cg05122695	0.101098	chr11	96376446	96376447	Intron (NM_001081603/533861, intron 7 of 11)	11	96283684	96516539	140092	ENSBTAG00000010271	MAPKAP1
Fundic	DMP located on genes	cg15237969	0.105977	chr2	35035051	35035052	Intron (NM_001076067/535683, intron 3 of 11)	2	34972736	35082656	47604	ENSBTAG00000021691	PSMD14
Fundic	DMP located on genes	cg15939697	0.106328	chr3	101506755	101506756	Intron (NM_001076941/616005, intron 2 of 14)	3	101373598	101652609	145853	ENSBTAG00000012355	RNF220
Fundic	DMP located on genes	cg18480384	0.106779	chr10	16935834	16935835	Intron (NM_001193206/514326, intron 8 of 19)	10	16922722	16970782	34947	ENSBTAG00000015580	TLE3
Fundic	DMP located on genes	cg06492554	0.107282	chr11	96376510	96376511	Intron (NM_001081603/533861, intron 7 of 11)	11	96283684	96516539	140028	ENSBTAG00000010271	MAPKAP1
Fundic	DMP located on genes	cg15446847	0.107533	chr22	30397918	30397919	Intron (NM_001083689/515903, intron 2 of 17)	22	30294351	30686758	103568	ENSBTAG00000016533	FOXP1
Fundic	DMP located on genes	cg08837198	0.109029	chr18	51024073	51024074	Intron (NM_001205465/789798, intron 1 of 3)	18	51021436	51028109	2638	ENSBTAG00000000332	ERF
Fundic	DMP located on genes	cg21712213	0.114143	chr11	96376556	96376557	Intron (NM_001081603/533861, intron 7 of 11)	11	96283684	96516539	139982	ENSBTAG00000010271	MAPKAP1
Fundic	DMP located on genes	cg09654498	0.120995	chr11	96376501	96376502	Intron (NM_001081603/533861, intron 7 of 11)	11	96283684	96516539	140037	ENSBTAG00000010271	MAPKAP1
Fundic	DMP located on genes	cg16839209	0.126184	chr11	96376495	96376496	Intron (NM_001081603/533861, intron 7 of 11)	11	96283684	96516539	140043	ENSBTAG00000010271	MAPKAP1
Fundic	DMP located on genes	cg16545019	0.13238	chr8	29889175	29889176	Intron (NM_001076104/538474, intron 2 of 8)	8	29852454	30102734	36722	ENSBTAG00000027442	NFIB
Fundic	DMP located on genes	cg05107826	0.14855	chr10	13549187	13549188	Intron (NM_001206145/511279, intron 1 of 3)	10	13544547	13621037	4641	ENSBTAG00000000625	SMAD6
Fundic	DMP located on genes	cg05562961	0.149464	chr3	101506797	101506798	Intron (NM_001076941/616005, intron 2 of 14)	3	101373598	101652609	145811	ENSBTAG00000012355	RNF220
Fundic	DMP located on genes	cg11730351	0.181364	chr26	19115275	19115276	Intron (NM_001205325/100139581, intron 2 of 14)	26	19019143	19170819	55543	ENSBTAG00000008102	CRTAC1
Fundic	DMP located on TSS	cg14797308	-0.11384	chr3	1367480	1367481	Promoter (<=1kb)	3	1280061	1367294	-187	ENSBTAG00000024534	POU2F1
Fundic	DMP located on TSS	cg06408742	-0.0979657	chr3	31306332	31306333	Promoter (5-6kb)	3	31311513	31530748	-5180	ENSBTAG00000031654	KCND3
Fundic	DMP located on TSS	cg02865946	-0.0928789	chr11	98985318	98985319	Promoter (<=1kb)	11	98985277	98985364	42	ENSBTAG00000030117	MIR219B
Fundic	DMP located on TSS	cg17199893	-0.0906079	chr19	37905831	37905832	Promoter (<=1kb)	19	37905897	37905971	-65	ENSBTAG00000045840	MIR2886
Fundic	DMP located on TSS	cg05473648	-0.0897575	chr29	16596052	16596053	Promoter (<=1kb)	29	16596062	16596170	-9	ENSBTAG00000036438	MIR708
Fundic	DMP located on TSS	cg05932603	-0.0842738	chr3	78407485	78407486	Promoter (4-5kb)	3	78335916	78403069	-4417	ENSBTAG00000005443	MIER1
Fundic	DMP located on TSS	cg01220605	-0.0810794	chr11	98985357	98985358	Promoter (<=1kb)	11	98985275	98985370	12	ENSBTAG00000030117	MIR219-1
Fundic	DMP located on TSS	cg12761282	-0.0809231	chr13	52836196	52836197	Promoter (<=1kb)	13	52793534	52836111	-86	ENSBTAG00000001785	TGM3
Fundic	DMP located on TSS	cg01754290	-0.0803358	chr4	54076942	54076943	Promoter (<=1kb)	4	53771530	54076899	-44	ENSBTAG00000011246	FOXP2
Fundic	DMP located on TSS	cg10835286	-0.0764332	chr11	64804447	64804448	Promoter (4-5kb)	11	64808659	64951987	-4211	ENSBTAG00000008448	MEIS1
Fundic	DMP located on TSS	cg22815188	-0.074992	chr18	23225392	23225393	Promoter (9-10kb)	18	23235250	23238468	-9857	ENSBTAG00000004838	IRX5
Fundic	DMP located on TSS	cg19025573	-0.0729126	chr17	65307644	65307645	Promoter (<=1kb)	17	65307768	65318605	-123	ENSBTAG00000004088	CRYBB2
Fundic	DMP located on TSS	cg22363893	-0.0714387	chrX	59294207	59294208	Promoter (<=1kb)	30	59294036	59390168	172	ENSBTAG00000015670	PAK3
Fundic	DMP located on TSS	cg02551260	-0.0713616	chr18	36998728	36998729	Promoter (8-9kb)	18	36981892	36989873	-8856	ENSBTAG00000018425	PSMD7
Fundic	DMP located on TSS	cg10411593	-0.0708957	chr18	24910613	24910614	Promoter (<=1kb)	18	24910574	24910656	40	NA	MIR138-2
Fundic	DMP located on TSS	cg22856020	-0.069927	chr7	29011595	29011596	Promoter (8-9kb)	7	29020390	29124841	-8794	ENSBTAG00000016137	ZNF608
Fundic	DMP located on TSS	cg10651453	-0.0688842	chr3	31306338	31306339	Promoter (5-6kb)	3	31311513	31530748	-5174	ENSBTAG00000031654	KCND3
Fundic	DMP located on TSS	cg08874627	-0.0687906	chr21	65782424	65782425	Promoter (<=1kb)	21	65778461	65782456	31	ENSBTAG00000046585	RTL1
Fundic	DMP located on TSS	cg21602520	-0.0671936	chr24	61587469	61587470	Promoter (<=1kb)	24	61396513	61587958	488	ENSBTAG00000019302	BCL2
Fundic	DMP located on TSS	cg21501358	-0.0665562	chr24	24382543	24382544	Promoter (2-3kb)	24	24385001	24498075	-2457	ENSBTAG00000020003	KLHL14
Fundic	DMP located on TSS	cg27147137	-0.0657326	chr11	101464526	101464527	Promoter (<=1kb)	11	101452935	101464983	456	ENSBTAG00000004542	FAM78A
Fundic	DMP located on TSS	cg17284609.2	-0.0648315	chr15	36065032	36065033	Promoter (<=1kb)	15	36065303	36542301	-270	ENSBTAG00000044185	SOX6
Fundic	DMP located on TSS	cg10677710	-0.0645792	chr24	24382613	24382614	Promoter (2-3kb)	24	24385001	24498075	-2387	ENSBTAG00000020003	KLHL14
Fundic	DMP located on TSS	cg26227465	-0.064236	chr5	45624426	45624427	Promoter (<=1kb)	5	45624513	45629336	-86	ENSBTAG00000012529	IFNG
Fundic	DMP located on TSS	cg18862502	-0.0640628	chr21	65780686	65780687	Promoter (<=1kb)	21	65780691	65780785	-4	NA	MIR127
Fundic	DMP located on TSS	cg24047898	-0.061942	chr19	56677632	56677633	Promoter (6-7kb)	19	56653906	56671068	-6565	ENSBTAG00000011382	NHERF1
Fundic	DMP located on TSS	cg19898871	-0.0619321	chr6	61013351	61013352	Promoter (1-2kb)	6	60982593	61011444	-1908	ENSBTAG00000005567	BEND4
Fundic	DMP located on TSS	cg20650267	-0.0602573	chr1	68074824	68074825	Promoter (6-7kb)	1	67982271	68068472	-6353	ENSBTAG00000014567	MYLK
Fundic	DMP located on TSS	cg16547543	-0.0598904	chr25	41619893	41619894	Promoter (3-4kb)	25	41614413	41615906	-3988	ENSBTAG00000030721	UNCX
Fundic	DMP located on TSS	cg02102645	-0.0597995	chr6	69625589	69625590	Promoter (3-4kb)	6	69629306	69630906	-3716	ENSBTAG00000045812	GSX2
Fundic	DMP located on TSS	cg08611782	-0.0575872	chr15	46571236	46571237	Promoter (2-3kb)	15	46574141	46599872	-2904	ENSBTAG00000003565	TRIM3
Fundic	DMP located on TSS	cg17284609.1	-0.0563034	chr15	36065032	36065033	Promoter (<=1kb)	15	36065303	36542301	-270	ENSBTAG00000044185	SOX6
Fundic	DMP located on TSS	cg26842682	-0.0562049	chr4	5585141	5585142	Promoter (8-9kb)	4	5505954	5576723	-8419	ENSBTAG00000014016	IKZF1
Fundic	DMP located on TSS	cg25762966	-0.0549132	chr5	26006051	26006052	Promoter (6-7kb)	5	25998379	25999826	-6226	ENSBTAG00000009634	HOXC5
Fundic	DMP located on TSS	cg07893058	-0.0539419	chr19	27087699	27087700	Promoter (<=1kb)	19	27087314	27098969	386	ENSBTAG00000020252	NLGN2
Fundic	DMP located on TSS	cg00577417	-0.053758	chr10	25999137	25999138	Promoter (8-9kb)	10	25987818	25990641	-8497	ENSBTAG00000032908	TMEM253
Fundic	DMP located on TSS	cg09711113	-0.0524151	chr19	27087703	27087704	Promoter (<=1kb)	19	27087314	27098969	390	ENSBTAG00000020252	NLGN2
Fundic	DMP located on TSS	cg26291907	-0.0517662	chr29	28709256	28709257	Promoter (8-9kb)	29	28717358	28717439	-8101	ENSBTAG00000044272	MIR2285R
Fundic	DMP located on TSS	cg21460254	-0.0503843	chr1	20434602	20434603	Promoter (<=1kb)	1	20434617	20434700	97	NA	MIRLET7C
Fundic	DMP located on TSS	cg06325209	0.0512197	chr3	6853829	6853830	Promoter (<=1kb)	3	6677414	6853263	-567	ENSBTAG00000004885	DDR2
Fundic	DMP located on TSS	cg18482379	0.0514983	chrX	103401944	103401945	Promoter (6-7kb)	30	103408842	103432576	-6897	ENSBTAG00000047339	BCOR
Fundic	DMP located on TSS	cg03119066	0.0515413	chr24	34450915	34450916	Promoter (<=1kb)	24	34451059	34456984	-143	NA	LOC113633884
Fundic	DMP located on TSS	cg26554534	0.0520196	chr1	20440011	20440012	Promoter (4-5kb)	1	20435343	20435423	-4589	ENSBTAG00000029768	MIR99A
Fundic	DMP located on TSS	cg00562553	0.0537416	chr4	68912599	68912600	Promoter (<=1kb)	4	68911991	68914205	609	ENSBTAG00000001063	HOXA4
Fundic	DMP located on TSS	cg17829746	0.054534	chr16	69576800	69576801	Promoter (<=1kb)	16	69536053	69577142	341	ENSBTAG00000010978	PROX1
Fundic	DMP located on TSS	cg05314634	0.0552205	chr5	32461936	32461937	Promoter (5-6kb)	5	32467458	32499016	-5521	ENSBTAG00000026819	HDAC7
Fundic	DMP located on TSS	cg15403466	0.0562091	chr23	45614994	45614995	Promoter (4-5kb)	23	45619602	45637788	-4607	ENSBTAG00000001250	TFAP2A
Fundic	DMP located on TSS	cg11701748	0.0570304	chr5	26059412	26059413	Promoter (<=1kb)	5	26057080	26059552	139	ENSBTAG00000006879	HOXC11
Fundic	DMP located on TSS	cg12571830	0.0580107	chr19	23088076	23088077	Promoter (4-5kb)	19	23092412	23092491	-4335	ENSBTAG00000054216	MIR2337
Fundic	DMP located on TSS	cg24239752	0.0584239	chr4	68939332	68939333	Promoter (<=1kb)	4	68939317	68941283	16	ENSBTAG00000008138	HOXA2
Fundic	DMP located on TSS	cg07892422	0.0587311	chr5	26092901	26092902	Promoter (<=1kb)	5	26085810	26093573	671	ENSBTAG00000000923	HOXC13
Fundic	DMP located on TSS	cg02248486	0.0587755	chr4	68899088	68899089	Promoter (<=1kb)	4	68899000	68901668	89	ENSBTAG00000012211	HOXA5
Fundic	DMP located on TSS	cg04777174	0.059295	chr11	15658694	15658695	Promoter (<=1kb)	11	15658508	15930107	187	ENSBTAG00000019839	LTBP1
Fundic	DMP located on TSS	cg20730877	0.0593823	chr4	68899018	68899019	Promoter (<=1kb)	4	68899000	68901668	19	ENSBTAG00000012211	HOXA5
Fundic	DMP located on TSS	cg02005600	0.0599712	chr4	68898598	68898599	Promoter (<=1kb)	4	68899000	68901668	-401	ENSBTAG00000012211	HOXA5
Fundic	DMP located on TSS	cg21431551	0.0601016	chr13	64685809	64685810	Promoter (<=1kb)	13	64681475	64685232	-578	ENSBTAG00000004429	GDF5
Fundic	DMP located on TSS	cg10707128	0.0617537	chr10	85599627	85599628	Promoter (<=1kb)	10	85599605	85618776	23	ENSBTAG00000014632	VSX2
Fundic	DMP located on TSS	cg02974898	0.0625565	chr2	130040220	130040221	Promoter (1-2kb)	2	129898024	130038309	-1912	ENSBTAG00000045902	EPHB2
Fundic	DMP located on TSS	cg00054169	0.0634163	chr4	68899024	68899025	Promoter (<=1kb)	4	68899000	68901668	25	ENSBTAG00000012211	HOXA5
Fundic	DMP located on TSS	cg17865528	0.0640266	chr7	50193575	50193576	Promoter (<=1kb)	7	50190925	50193953	377	ENSBTAG00000014192	LRRTM2
Fundic	DMP located on TSS	cg02916332	0.065762	chr4	68898693	68898694	Promoter (<=1kb)	4	68899000	68901668	-306	ENSBTAG00000012211	HOXA5
Fundic	DMP located on TSS	cg26704149	0.0657762	chr2	125751892	125751893	Promoter (7-8kb)	2	125759503	125780838	-7610	ENSBTAG00000037456	AHDC1
Fundic	DMP located on TSS	cg17110920	0.0663796	chr2	125751790	125751791	Promoter (7-8kb)	2	125759503	125780838	-7712	ENSBTAG00000037456	AHDC1
Fundic	DMP located on TSS	cg05970344	0.0679613	chr17	5317464	5317465	Promoter (<=1kb)	17	5317170	5350502	295	ENSBTAG00000007953	FBXW7
Fundic	DMP located on TSS	cg24831901	0.0680667	chr11	28094539	28094540	Promoter (<=1kb)	11	28094076	28635155	464	ENSBTAG00000020614	PRKCE
Fundic	DMP located on TSS	cg20289217	0.068626	chr19	22812283	22812284	Promoter (<=1kb)	19	22811568	22811652	-632	NA	MIR22
Fundic	DMP located on TSS	cg05136263	0.0699811	chr11	27429065	27429066	Promoter (<=1kb)	11	27425619	27429295	229	ENSBTAG00000004159	SIX2
Fundic	DMP located on TSS	cg02620380	0.0705932	chr7	16719440	16719441	Promoter (6-7kb)	7	16712681	16712761	-6680	ENSBTAG00000049345	MIR10178
Fundic	DMP located on TSS	cg04737131	0.0706396	chr4	68938924	68938925	Promoter (<=1kb)	4	68939317	68941283	-392	ENSBTAG00000008138	HOXA2
Fundic	DMP located on TSS	cg23702410	0.071151	chrX	103407887	103407888	Promoter (<=1kb)	30	103408842	103432576	-954	ENSBTAG00000047339	BCOR
Fundic	DMP located on TSS	cg26698347	0.0727283	chr5	32461925	32461926	Promoter (5-6kb)	5	32467458	32499016	-5532	ENSBTAG00000026819	HDAC7
Fundic	DMP located on TSS	cg05882752	0.0727793	chr7	16719424	16719425	Promoter (6-7kb)	7	16712681	16712761	-6664	ENSBTAG00000049345	MIR10178
Fundic	DMP located on TSS	cg09690399	0.0733185	chr16	39625383	39625384	Promoter (<=1kb)	16	39625344	39625447	63	ENSBTAG00000029931	MIR199A-1
Fundic	DMP located on TSS	cg20446176	0.0738252	chr19	26809513	26809514	Promoter (1-2kb)	19	26807816	26807927	-1587	ENSBTAG00000029868	MIR497
Fundic	DMP located on TSS	cg04099562	0.0740355	chr16	27590056	27590057	Promoter (<=1kb)	16	27556058	27589474	-583	ENSBTAG00000011785	WDR26
Fundic	DMP located on TSS	cg25379954	0.07511	chr16	69576779	69576780	Promoter (<=1kb)	16	69536053	69577142	362	ENSBTAG00000010978	PROX1
Fundic	DMP located on TSS	cg19638409	0.0777219	chr4	68899092	68899093	Promoter (<=1kb)	4	68899000	68901668	93	ENSBTAG00000012211	HOXA5
Fundic	DMP located on TSS	cg19078289	0.0798153	chr1	115462294	115462295	Promoter (<=1kb)	1	115306074	115461588	-707	ENSBTAG00000004564	MBNL1
Fundic	DMP located on TSS	cg19544260	0.080906	chr25	3890862	3890863	Promoter (8-9kb)	25	3876449	3882213	-8650	ENSBTAG00000016331	ROGDI
Fundic	DMP located on TSS	cg08741098	0.0812374	chr4	68939619	68939620	Promoter (<=1kb)	4	68939317	68941283	303	ENSBTAG00000008138	HOXA2
Fundic	DMP located on TSS	cg01466662	0.0818434	chr4	28495555	28495556	Promoter (<=1kb)	4	28422955	28495758	202	ENSBTAG00000044012	TMEM196
Fundic	DMP located on TSS	cg02192891	0.0825992	chr4	68899230	68899231	Promoter (<=1kb)	4	68899000	68901668	231	ENSBTAG00000012211	HOXA5
Fundic	DMP located on TSS	cg02294059	0.0828794	chrX	79501226	79501227	Promoter (8-9kb)	30	79470656	79493169	-8058	ENSBTAG00000007708	NLGN3
Fundic	DMP located on TSS	cg16995119	0.083226	chr4	68939634	68939635	Promoter (<=1kb)	4	68939317	68941283	318	ENSBTAG00000008138	HOXA2
Fundic	DMP located on TSS	cg11776811	0.0853638	chr19	22812330	22812331	Promoter (<=1kb)	19	22811568	22811652	-679	NA	MIR22
Fundic	DMP located on TSS	cg19952863	0.0856843	chr4	68931048	68931049	Promoter (8-9kb)	4	68939317	68941283	-8268	ENSBTAG00000008138	HOXA2
Fundic	DMP located on TSS	cg07821807	0.0880849	chr3	99630799	99630800	Promoter (7-8kb)	3	99618092	99623713	-7087	ENSBTAG00000009625	DMBX1
Fundic	DMP located on TSS	cg09282698	0.0881303	chr17	5317160	5317161	Promoter (<=1kb)	17	5317170	5350502	-9	ENSBTAG00000007953	FBXW7
Fundic	DMP located on TSS	cg01243312	0.0899672	chr2	61675841	61675842	Promoter (<=1kb)	2	61675775	61675856	14	NA	MIR128-1
Fundic	DMP located on TSS	cg21096298	0.0901976	chr4	68899145	68899146	Promoter (<=1kb)	4	68899000	68901668	146	ENSBTAG00000012211	HOXA5
Fundic	DMP located on TSS	cg18508143	0.091031	chr20	554601	554602	Promoter (<=1kb)	20	554570	554631	29	NA	MIR218-2
Fundic	DMP located on TSS	cg14171314	0.0930366	chr4	68939622	68939623	Promoter (<=1kb)	4	68939317	68941283	306	ENSBTAG00000008138	HOXA2
Fundic	DMP located on TSS	cg19717233	0.0968962	chr24	34450908	34450909	Promoter (<=1kb)	24	34451059	34456984	-150	NA	LOC113633884
Fundic	DMP located on TSS	cg23936031	0.110686	chr4	68899151	68899152	Promoter (<=1kb)	4	68899000	68901668	152	ENSBTAG00000012211	HOXA5
Fundic	DMP located on TSS	cg12041264	0.113343	chr4	68899184	68899185	Promoter (<=1kb)	4	68899000	68901668	185	ENSBTAG00000012211	HOXA5
Fundic	DMP located on TSS	cg17244219	0.118118	chr4	68899193	68899194	Promoter (<=1kb)	4	68899000	68901668	194	ENSBTAG00000012211	HOXA5
Fundic	DMP located on TSS	cg12459916	0.121045	chr4	68899226	68899227	Promoter (<=1kb)	4	68899000	68901668	227	ENSBTAG00000012211	HOXA5
Fundic	DMP located on TSS	cg22654310	0.125874	chr25	3890845	3890846	Promoter (8-9kb)	25	3876449	3882213	-8633	ENSBTAG00000016331	ROGDI
Fundic	DMP located on TSS	cg00850663	0.129278	chr4	68899168	68899169	Promoter (<=1kb)	4	68899000	68901668	169	ENSBTAG00000012211	HOXA5
Fundic	DMP located on TSS	cg00274492	0.131682	chr7	16719428	16719429	Promoter (6-7kb)	7	16712681	16712761	-6668	ENSBTAG00000049345	MIR10178
Fundic	DMP located on TSS	cg11199141	0.132989	chr4	68899223	68899224	Promoter (<=1kb)	4	68899000	68901668	224	ENSBTAG00000012211	HOXA5
Lymph nodes	DMP located on genes	cg07921189	-0.33568	chr22	17922145	17922146	Exon (NM_001076222/540474, exon 5 of 6)	22	17919339	17976355	54209	ENSBTAG00000005431	LMCD1
Lymph nodes	DMP located on genes	cg09354552	-0.238247	chr11	96774173	96774174	Intron (NM_001046453/539222, intron 7 of 7)	11	96551862	96776532	222312	ENSBTAG00000013314	PBX3
Lymph nodes	DMP located on genes	cg18741431	-0.237184	chr15	14500507	14500508	Exon (NM_001206303/519943, exon 8 of 10)	15	14489857	14509960	10651	ENSBTAG00000020748	FAM76B
Lymph nodes	DMP located on genes	cg17312313	-0.233549	chr21	57833856	57833857	Exon (NM_001082601/505130, exon 3 of 11)	21	57831036	57847915	2821	ENSBTAG00000004310	UBR7
Lymph nodes	DMP located on genes	cg16403776	-0.231117	chr11	96648601	96648602	Intron (NM_001046453/539222, intron 2 of 7)	11	96551862	96776532	96740	ENSBTAG00000013314	PBX3
Lymph nodes	DMP located on genes	cg00826905	-0.230805	chr11	96564156	96564157	Intron (NM_001046453/539222, intron 2 of 7)	11	96551862	96776532	12295	ENSBTAG00000013314	PBX3
Lymph nodes	DMP located on genes	cg17470118	-0.229891	chr7	70654446	70654447	Intron (NM_001192916/537712, intron 6 of 15)	7	70284253	70694473	40026	ENSBTAG00000037508	EBF1
Lymph nodes	DMP located on genes	cg17882807	-0.22914	chr11	96564180	96564181	Intron (NM_001046453/539222, intron 2 of 7)	11	96551862	96776532	12319	ENSBTAG00000013314	PBX3
Lymph nodes	DMP located on genes	cg18720066	-0.219068	chr9	43851538	43851539	Intron (NM_001192936/538384, intron 4 of 6)	9	43843910	43866202	14663	ENSBTAG00000000816	PRDM1
Lymph nodes	DMP located on genes	cg13982956	-0.21683	chr11	96564182	96564183	Intron (NM_001046453/539222, intron 2 of 7)	11	96551862	96776532	12321	ENSBTAG00000013314	PBX3
Lymph nodes	DMP located on genes	cg26135564	-0.209075	chr13	42052611	42052612	Intron (NM_001046233/517728, intron 3 of 10)	13	42039078	42076724	24112	ENSBTAG00000032704	NAPB
Lymph nodes	DMP located on genes	cg20001705	-0.203917	chr11	96564194	96564195	Intron (NM_001046453/539222, intron 2 of 7)	11	96551862	96776532	12333	ENSBTAG00000013314	PBX3
Lymph nodes	DMP located on genes	cg18088758	-0.202729	chr4	96979186	96979187	Intron (NM_001102207/537690, intron 3 of 17)	4	96940087	97746097	39100	ENSBTAG00000014112	EXOC4
Lymph nodes	DMP located on genes	cg26949871	-0.195257	chr9	43851551	43851552	Intron (NM_001192936/538384, intron 4 of 6)	9	43843910	43866202	14650	ENSBTAG00000000816	PRDM1
Lymph nodes	DMP located on genes	cg02996149	-0.194922	chr15	58955416	58955417	Intron (NM_001079782/533987, intron 3 of 5)	15	58806394	59021215	149023	ENSBTAG00000003361	METTL15
Lymph nodes	DMP located on genes	cg26076856	-0.194533	chr4	96026835	96026836	Intron (NM_001191504/407104, intron 2 of 31)	4	95795104	96196719	169883	ENSBTAG00000014543	PLXNA4
Lymph nodes	DMP located on genes	cg01228014	-0.193888	chr2	52216261	52216262	Intron (NM_001076192/539873, intron 2 of 2)	2	52174189	52264479	42073	ENSBTAG00000048810	ZEB2
Lymph nodes	DMP located on genes	cg02004484	-0.193793	chr24	24432947	24432948	Intron (NM_001192466/517316, intron 2 of 7)	24	24385001	24498075	47947	ENSBTAG00000020003	KLHL14
Lymph nodes	DMP located on genes	cg27232037	-0.193528	chr7	70367016	70367017	Intron (NM_001192916/537712, intron 10 of 15)	7	70284253	70694473	327456	ENSBTAG00000037508	EBF1
Lymph nodes	DMP located on genes	cg05152013	-0.190354	chr2	52214415	52214416	Intron (NM_001076192/539873, intron 2 of 2)	2	52174189	52264479	40227	ENSBTAG00000048810	ZEB2
Lymph nodes	DMP located on genes	cg12695985	-0.189188	chr13	62103122	62103123	Exon (NM_001035291/514295, exon 9 of 9)	13	62102420	62130564	27441	ENSBTAG00000016427	COMMD7
Lymph nodes	DMP located on genes	cg15243353	-0.187408	chr2	52216141	52216142	Intron (NM_001076192/539873, intron 2 of 2)	2	52174189	52264479	41953	ENSBTAG00000048810	ZEB2
Lymph nodes	DMP located on genes	cg21544007	-0.182673	chr8	57593748	57593749	Intron (NM_001098020/512888, intron 6 of 6)	8	57578659	57625491	31742	NA	TLE1
Lymph nodes	DMP located on genes	cg27382459	-0.182354	chr2	52214500	52214501	Intron (NM_001076192/539873, intron 2 of 2)	2	52174189	52264479	40312	ENSBTAG00000048810	ZEB2
Lymph nodes	DMP located on genes	cg13959241	-0.182042	chr11	103520078	103520079	Intron (NM_001192649/528023, intron 4 of 4)	11	103518768	103553637	33558	ENSBTAG00000020490	NACC2
Lymph nodes	DMP located on genes	cg15563014	-0.181475	chr23	25285066	25285067	Exon (NM_001034412/511798, exon 5 of 13)	23	25275775	25297263	9292	ENSBTAG00000015083	FBXO9
Lymph nodes	DMP located on genes	cg19217250	-0.179792	chr8	78023690	78023691	Exon (NM_001075225/505824, exon 8 of 12)	8	77953425	78121833	70266	ENSBTAG00000010647	NTRK2
Lymph nodes	DMP located on genes	cg11577476	-0.178983	chr2	30560795	30560796	Exon (NM_001192858/535458, exon 6 of 10)	2	30545876	30569785	14920	ENSBTAG00000013957	GALNT3
Lymph nodes	DMP located on genes	cg23019001	-0.17725	chr10	101169522	101169523	Intron (NM_001206687/505469, intron 1 of 6)	10	100831726	101243029	73506	ENSBTAG00000046684	FOXN3
Lymph nodes	DMP located on genes	cg06179614	-0.176055	chr5	1112981	1112982	Intron (NM_001192520/520189, intron 1 of 17)	5	1094495	1219729	18487	ENSBTAG00000013256	LGR5
Lymph nodes	DMP located on genes	cg09055735	-0.173339	chr8	76434534	76434535	Intron (NM_001046348/533321, intron 2 of 2)	8	76429609	76476115	41580	ENSBTAG00000005247	FRMD3
Lymph nodes	DMP located on genes	cg13621099	-0.173237	chr16	61609449	61609450	Intron (NM_001083783/618245, intron 4 of 7)	16	61489174	61683620	74170	ENSBTAG00000046502	ACBD6
Lymph nodes	DMP located on genes	cg20590509	-0.17285	chr10	80711985	80711986	Exon (NM_001035351/524770, exon 3 of 21)	10	80672881	80770957	58971	ENSBTAG00000018255	ACTN1
Lymph nodes	DMP located on genes	cg05357078	-0.1715	chr11	18930606	18930607	Exon (NM_001205298/506264, exon 5 of 17)	11	18813366	19022665	117241	ENSBTAG00000009020	CRIM1
Lymph nodes	DMP located on genes	cg15329972	-0.171307	chr21	43007326	43007327	Intron (NM_001192923/537810, intron 7 of 13)	21	42714751	43212928	292576	ENSBTAG00000017719	AKAP6
Lymph nodes	DMP located on genes	cg25327134	-0.169172	chr24	19538699	19538700	Intron (NM_001099068/535177, intron 1 of 12)	24	19505652	19817239	33048	ENSBTAG00000004940	CELF4
Lymph nodes	DMP located on genes	cg07646428	-0.166394	chr7	70367391	70367392	Intron (NM_001192916/537712, intron 10 of 15)	7	70284253	70694473	327081	ENSBTAG00000037508	EBF1
Lymph nodes	DMP located on genes	cg23556209	-0.166164	chr11	96648635	96648636	Intron (NM_001046453/539222, intron 2 of 7)	11	96551862	96776532	96774	ENSBTAG00000013314	PBX3
Lymph nodes	DMP located on genes	cg14819454	-0.164932	chr7	70421417	70421418	Intron (NM_001192916/537712, intron 7 of 15)	7	70284253	70694473	273055	ENSBTAG00000037508	EBF1
Lymph nodes	DMP located on genes	cg22506880	-0.163728	chr25	14075237	14075238	Exon (NM_001271994/506615, exon 4 of 27)	25	14044148	14083548	8310	ENSBTAG00000020387	MARF1
Lymph nodes	DMP located on genes	cg19126928	-0.158487	chr10	57616190	57616191	Intron (NM_001191161/503584, intron 1 of 1)	10	57606475	57639205	9716	ENSBTAG00000046470	ONECUT1
Lymph nodes	DMP located on genes	cg00954258	-0.157927	chr11	96564458	96564459	Intron (NM_001046453/539222, intron 2 of 7)	11	96551862	96776532	12597	ENSBTAG00000013314	PBX3
Lymph nodes	DMP located on genes	cg03899288	-0.157884	chr23	25285117	25285118	Exon (NM_001034412/511798, exon 5 of 13)	23	25275775	25297263	9343	ENSBTAG00000015083	FBXO9
Lymph nodes	DMP located on genes	cg21389718	-0.156819	chr11	96564019	96564020	Intron (NM_001046453/539222, intron 2 of 7)	11	96551862	96776532	12158	ENSBTAG00000013314	PBX3
Lymph nodes	DMP located on genes	cg15271917	-0.156607	chr4	67561780	67561781	Intron (NM_001319882/534129, intron 5 of 10)	4	67314290	67749124	187343	ENSBTAG00000018909	CREB5
Lymph nodes	DMP located on genes	cg06496613	-0.155396	chr11	103520224	103520225	Intron (NM_001192649/528023, intron 4 of 4)	11	103518768	103553637	33412	ENSBTAG00000020490	NACC2
Lymph nodes	DMP located on genes	cg00637411	-0.152762	chr8	75728181	75728182	Intron (NM_001077102/768044, intron 1 of 2)	8	75724416	75735276	3766	ENSBTAG00000031793	NUDT2
Lymph nodes	DMP located on genes	cg04339553	-0.151941	chr10	32684982	32684983	Intron (NM_001191269/539573, intron 8 of 11)	10	32547561	32770681	85698	ENSBTAG00000003172	MEIS2
Lymph nodes	DMP located on genes	cg15739209	-0.150577	chr15	25770041	25770042	Intron (NM_001038558/529873, intron 5 of 8)	15	25720940	26071057	301015	ENSBTAG00000000977	CADM1
Lymph nodes	DMP located on genes	cg20275043	-0.149209	chr2	53624613	53624614	Intron (NM_001105003/616246, intron 2 of 13)	2	52964905	53662312	37698	ENSBTAG00000032289	ARHGAP15
Lymph nodes	DMP located on genes	cg01771997	-0.147738	chr15	36316152	36316153	Intron (NM_001191418/534321, intron 4 of 15)	15	36065303	36542301	250850	ENSBTAG00000044185	SOX6
Lymph nodes	DMP located on genes	cg04105396	-0.147485	chr15	36189642	36189643	Intron (NM_001191418/534321, intron 3 of 15)	15	36065303	36542301	124340	ENSBTAG00000044185	SOX6
Lymph nodes	DMP located on genes	cg13254355	-0.146291	chr7	88398113	88398114	Intron (NM_001046113/512254, intron 1 of 10)	7	88250019	88403355	5241	ENSBTAG00000020701	MEF2C
Lymph nodes	DMP located on genes	cg20565053	-0.146142	chr19	56503789	56503790	Exon (NM_001192702/531104, exon 2 of 2)	19	56501076	56504816	2714	ENSBTAG00000017252	USH1G
Lymph nodes	DMP located on genes	cg03237342	-0.145947	chr10	53191728	53191729	Intron (NM_001077885/509039, intron 5 of 19)	10	53023355	53416681	224952	ENSBTAG00000002586	TCF12
Lymph nodes	DMP located on genes	cg08649564	-0.1436	chr7	70421367	70421368	Intron (NM_001192916/537712, intron 7 of 15)	7	70284253	70694473	273105	ENSBTAG00000037508	EBF1
Lymph nodes	DMP located on genes	cg05606175	-0.14193	chr10	25885214	25885215	Intron (NM_001034395/510852, intron 1 of 8)	10	25880971	25925728	4244	ENSBTAG00000011396	HNRNPC
Lymph nodes	DMP located on genes	cg25732658	-0.141307	chr3	62477500	62477501	Exon (NM_181013/281278, exon 13 of 27)	3	62437260	63147751	670250	ENSBTAG00000012305	ADGRL2
Lymph nodes	DMP located on genes	cg01992907	-0.141037	chr8	50747460	50747461	Exon (NM_001192658/528382, exon 7 of 10)	8	50559389	50763952	188072	ENSBTAG00000021699	RORB
Lymph nodes	DMP located on genes	cg23131802	-0.139155	chr2	120410499	120410500	3' UTR	2	120410257	120436322	25822	ENSBTAG00000012629	ZNF362
Lymph nodes	DMP located on genes	cg17112717	-0.139045	chr11	18930631	18930632	Exon (NM_001205298/506264, exon 5 of 17)	11	18813366	19022665	117266	ENSBTAG00000009020	CRIM1
Lymph nodes	DMP located on genes	cg05272031	-0.139008	chr3	28270522	28270523	Intron (NM_001034657/539001, intron 1 of 8)	3	28254111	28339667	16412	ENSBTAG00000015961	TSPAN2
Lymph nodes	DMP located on genes	cg08887457	-0.138677	chr2	94123983	94123984	Intron (NM_001193237/541004, intron 15 of 16)	2	94028279	94144937	95705	ENSBTAG00000011971	NRP2
Lymph nodes	DMP located on genes	cg21378776	-0.138377	chr18	35176867	35176868	Exon (NM_001075748/517097, exon 6 of 11)	18	35149908	35189850	26960	ENSBTAG00000013757	CTCF
Lymph nodes	DMP located on genes	cg21269362	-0.138121	chr19	17586736	17586737	Exon (NM_001075838/522967, exon 21 of 22)	19	17449436	17696848	110111	ENSBTAG00000004475	CDK5R1
Lymph nodes	DMP located on genes	cg17835092	-0.138003	chr2	120415217	120415218	Exon (NM_001192168/508065, exon 7 of 8)	2	120410257	120436322	21104	ENSBTAG00000012629	ZNF362
Lymph nodes	DMP located on genes	cg07744194	-0.137623	chr2	52262260	52262261	Intron (NM_001076192/539873, intron 2 of 2)	2	52174189	52264479	88072	ENSBTAG00000048810	ZEB2
Lymph nodes	DMP located on genes	cg25863673	-0.134829	chr10	101169456	101169457	Intron (NM_001206687/505469, intron 1 of 6)	10	100831726	101243029	73572	ENSBTAG00000046684	FOXN3
Lymph nodes	DMP located on genes	cg16995667	-0.134633	chr11	18930643	18930644	Exon (NM_001205298/506264, exon 5 of 17)	11	18813366	19022665	117278	ENSBTAG00000009020	CRIM1
Lymph nodes	DMP located on genes	cg17076630	-0.134393	chr10	53191820	53191821	Intron (NM_001077885/509039, intron 5 of 19)	10	53023355	53416681	224860	ENSBTAG00000002586	TCF12
Lymph nodes	DMP located on genes	cg11787160	-0.133836	chr17	61104024	61104025	Exon (NM_001205734/512873, exon 2 of 9)	17	61086358	61123903	17667	ENSBTAG00000016738	DTX1
Lymph nodes	DMP located on genes	cg03704990	-0.131888	chr2	52262193	52262194	Intron (NM_001076192/539873, intron 2 of 2)	2	52174189	52264479	88005	ENSBTAG00000048810	ZEB2
Lymph nodes	DMP located on genes	cg24217623	-0.131251	chr11	96564192	96564193	Intron (NM_001046453/539222, intron 2 of 7)	11	96551862	96776532	12331	ENSBTAG00000013314	PBX3
Lymph nodes	DMP located on genes	cg01530159	-0.131158	chr15	36403008	36403009	Exon (NM_001191418/534321, exon 7 of 16)	15	36065303	36542301	337706	ENSBTAG00000044185	SOX6
Lymph nodes	DMP located on genes	cg01336022	-0.130961	chr21	67585733	67585734	Intron (NM_001205586/506182, intron 5 of 9)	21	67572746	67599256	12988	ENSBTAG00000013475	TRAF3
Lymph nodes	DMP located on genes	cg07041869	-0.129482	chr14	25167037	25167038	Intron (NM_001102096/525888, intron 1 of 9)	14	24946881	25258596	91558	ENSBTAG00000004954	TOX
Lymph nodes	DMP located on genes	cg12962778	-0.129222	chr5	25693490	25693491	Exon (NM_001206001/540045, exon 2 of 8)	5	25687008	25707002	6483	ENSBTAG00000015604	ZNF385A
Lymph nodes	DMP located on genes	cg09576259	-0.129007	chr29	45472130	45472131	Exon (NM_001076499/618318, exon 6 of 11)	29	45469517	45473480	1349	ENSBTAG00000021777	DOC2G
Lymph nodes	DMP located on genes	cg11659525	-0.128642	chr26	13578847	13578848	3' UTR	26	13577913	13728348	149500	ENSBTAG00000015450	CPEB3
Lymph nodes	DMP located on genes	cg08001107	-0.127937	chr3	56708123	56708124	Intron (NM_001034751/614212, intron 2 of 4)	3	56698572	56712376	4252	ENSBTAG00000000305	LMO4
Lymph nodes	DMP located on genes	cg06491768	-0.127695	chr3	56708227	56708228	Intron (NM_001034751/614212, intron 2 of 4)	3	56698572	56712376	4148	ENSBTAG00000000305	LMO4
Lymph nodes	DMP located on genes	cg09466887	-0.126971	chr10	32684959	32684960	Intron (NM_001191269/539573, intron 8 of 11)	10	32547561	32770681	85721	ENSBTAG00000003172	MEIS2
Lymph nodes	DMP located on genes	cg25425221	-0.12656	chr2	87876259	87876260	Intron (NM_001206070/541192, intron 8 of 9)	2	87843626	88039731	163471	ENSBTAG00000016334	SATB2
Lymph nodes	DMP located on genes	cg06235963	-0.125108	chr10	14558757	14558758	Intron (NM_001206770/100295732, intron 16 of 21)	10	14382428	14653187	176330	ENSBTAG00000000218	MAP2K5
Lymph nodes	DMP located on genes	cg06718658	-0.124361	chr14	26026178	26026179	Exon (NM_001083690/515918, exon 3 of 9)	14	25956307	26038333	12154	ENSBTAG00000017529	CA8
Lymph nodes	DMP located on genes	cg04281884	-0.124345	chr24	48600173	48600174	Exon (NM_001192865/535916, exon 4 of 4)	24	48600169	48627410	27236	ENSBTAG00000012441	SMAD7
Lymph nodes	DMP located on genes	cg17567299	-0.124322	chr10	53191745	53191746	Intron (NM_001077885/509039, intron 5 of 19)	10	53023355	53416681	224935	ENSBTAG00000002586	TCF12
Lymph nodes	DMP located on genes	cg09731012	-0.124289	chr2	122532385	122532386	Exon (NM_001193123/535450, exon 2 of 22)	2	122528014	122653986	4372	ENSBTAG00000018979	PUM1
Lymph nodes	DMP located on genes	cg17554837	-0.123403	chr3	33951078	33951079	Intron (NM_001105398/527518, intron 3 of 3)	3	33946011	33954930	3851	ENSBTAG00000016643	CYB561D1
Lymph nodes	DMP located on genes	cg09030280	-0.122415	chr9	94498469	94498470	Exon (NM_001199026/506218, exon 12 of 18)	9	94425163	94514720	73307	ENSBTAG00000006323	SNX9
Lymph nodes	DMP located on genes	cg07111325	-0.122292	chr13	50959734	50959735	Exon (NM_001205439/527211, exon 3 of 7)	13	50950179	50985484	25749	ENSBTAG00000001112	SMOX
Lymph nodes	DMP located on genes	cg24956693	-0.121893	chr5	28145852	28145853	Exon (NM_001193102/537277, exon 2 of 26)	5	28054725	28174485	28632	ENSBTAG00000021339	SCN8A
Lymph nodes	DMP located on genes	cg10641044	-0.120234	chr10	101169567	101169568	Intron (NM_001206687/505469, intron 1 of 6)	10	100831726	101243029	73461	ENSBTAG00000046684	FOXN3
Lymph nodes	DMP located on genes	cg03543715	-0.119855	chr4	52303494	52303495	Intron (NM_001083739/539016, intron 1 of 7)	4	52282339	52499413	21156	ENSBTAG00000014228	TFEC
Lymph nodes	DMP located on genes	cg25594287	-0.119845	chr10	49057432	49057433	Intron (NM_001192861/535597, intron 1 of 10)	10	48892424	49692516	165009	ENSBTAG00000015904	RORA
Lymph nodes	DMP located on genes	cg13406794	-0.118741	chr8	61370757	61370758	Intron (NM_001046100/511821, intron 2 of 8)	8	61209438	61488486	161320	ENSBTAG00000025859	ZCCHC7
Lymph nodes	DMP located on genes	cg12709145	-0.118165	chr15	26014136	26014137	Intron (NM_001038558/529873, intron 1 of 8)	15	25720940	26071057	56920	ENSBTAG00000000977	CADM1
Lymph nodes	DMP located on genes	cg11155434	-0.117831	chr29	31845643	31845644	Intron (NM_001099106/540313, intron 3 of 7)	29	31813698	31885514	39870	ENSBTAG00000002341	ETS1
Lymph nodes	DMP located on genes	cg18815657	-0.116078	chr20	6700186	6700187	Exon (NM_001205854/519307, exon 5 of 13)	20	6676797	6738543	23390	ENSBTAG00000016002	FAM169A
Lymph nodes	DMP located on genes	cg06250511	-0.116005	chr14	14980325	14980326	Intron (NM_001075797/519974, intron 5 of 7)	14	14849669	15087851	107525	ENSBTAG00000009394	NSMCE2
Lymph nodes	DMP located on genes	cg04137710	-0.115509	chr2	52261954	52261955	Intron (NM_001076192/539873, intron 2 of 2)	2	52174189	52264479	87766	ENSBTAG00000048810	ZEB2
Lymph nodes	DMP located on genes	cg24272324	-0.114712	chr24	50574836	50574837	Intron (NM_001076209/540248, intron 10 of 10)	24	50545080	50576868	29757	ENSBTAG00000006919	SMAD4
Lymph nodes	DMP located on genes	cg13681672	-0.111847	chr2	87876069	87876070	Intron (NM_001206070/541192, intron 8 of 9)	2	87843626	88039731	163661	ENSBTAG00000016334	SATB2
Lymph nodes	DMP located on genes	cg23345269	-0.11184	chr7	46845470	46845471	Intron (NM_001046340/532990, intron 4 of 8)	7	46800652	46882085	36614	ENSBTAG00000016105	MACROH2A1
Lymph nodes	DMP located on genes	cg05202498	-0.111382	chr7	29117554	29117555	Exon (NM_001206306/509992, exon 4 of 9)	7	29020390	29124841	97165	ENSBTAG00000016137	ZNF608
Lymph nodes	DMP located on genes	cg11138320	-0.111005	chr1	118580150	118580151	Exon (NM_001193047/614786, exon 2 of 6)	1	118497123	118642804	83028	ENSBTAG00000007814	WWTR1
Lymph nodes	DMP located on genes	cg01814600	-0.110836	chr11	18930576	18930577	Exon (NM_001205298/506264, exon 5 of 17)	11	18813366	19022665	117211	ENSBTAG00000009020	CRIM1
Lymph nodes	DMP located on genes	cg11925076	-0.110634	chr11	64889464	64889465	Exon (NM_001083507/613877, exon 8 of 13)	11	64808659	64951987	80806	ENSBTAG00000008448	MEIS1
Lymph nodes	DMP located on genes	cg19779456	-0.110494	chr11	29915446	29915447	Exon (NM_001205890/521931, exon 2 of 2)	11	29914745	29963621	48174	ENSBTAG00000017500	KCNK12
Lymph nodes	DMP located on genes	cg21098134	-0.110014	chrX	31337650	31337651	Intron (NM_001191543/522215, intron 3 of 19)	30	31117611	31651654	220040	ENSBTAG00000020750	AFF2
Lymph nodes	DMP located on genes	cg02524931	-0.109829	chr11	29915599	29915600	Exon (NM_001205890/521931, exon 2 of 2)	11	29914745	29963621	48021	ENSBTAG00000017500	KCNK12
Lymph nodes	DMP located on genes	cg03611818	-0.109161	chr10	53191775	53191776	Intron (NM_001077885/509039, intron 5 of 19)	10	53023355	53416681	224905	ENSBTAG00000002586	TCF12
Lymph nodes	DMP located on genes	cg21330727	-0.108777	chr19	40460553	40460554	Intron (NM_001205407/618568, intron 1 of 14)	19	40458896	40472295	1658	ENSBTAG00000015232	RAPGEFL1
Lymph nodes	DMP located on genes	cg15469181	-0.108009	chr21	51632828	51632829	Intron (NM_001081610/539366, intron 3 of 3)	21	51329040	51648266	303789	ENSBTAG00000003684	LRFN5
Lymph nodes	DMP located on genes	cg14511200	-0.106955	chr3	35911617	35911618	Intron (NM_001080369/787473, intron 6 of 6)	3	35852452	36219858	308240	ENSBTAG00000014530	NTNG1
Lymph nodes	DMP located on genes	cg09986226	-0.106848	chr23	25285137	25285138	Exon (NM_001034412/511798, exon 5 of 13)	23	25275775	25297263	9363	ENSBTAG00000015083	FBXO9
Lymph nodes	DMP located on genes	cg16007321	-0.106624	chr16	78941251	78941252	Intron (NM_001206816/541305, intron 7 of 7)	16	78829189	78957232	112063	ENSBTAG00000009265	NR5A2
Lymph nodes	DMP located on genes	cg12436917	-0.106607	chr17	41791113	41791114	Intron (NM_001076321/614283, intron 13 of 15)	17	41785259	41971293	180179	ENSBTAG00000004775	GRIA2
Lymph nodes	DMP located on genes	cg02384111	-0.106182	chr19	26549029	26549030	Exon (NM_001075827/522159, exon 11 of 25)	19	26543146	26556125	7095	ENSBTAG00000013392	PLD2
Lymph nodes	DMP located on genes	cg06896863	-0.105802	chr14	56498391	56498392	Exon (NM_001206092/536121, exon 3 of 5)	14	56385156	56556667	113236	ENSBTAG00000013598	RSPO2
Lymph nodes	DMP located on genes	cg06946661	-0.10557	chr3	84522285	84522286	Intron (NM_001038209/615371, intron 2 of 10)	3	84203807	84620790	98504	ENSBTAG00000000074	NFIA
Lymph nodes	DMP located on genes	cg24646217	-0.105179	chr11	96174384	96174385	Exon (NM_001102520/539646, exon 2 of 25)	11	96142919	96214314	31466	ENSBTAG00000011544	GAPVD1
Lymph nodes	DMP located on genes	cg08304103	-0.104703	chr29	8621823	8621824	Exon (NM_001206269/445416, exon 2 of 2)	29	8618154	8623002	3670	ENSBTAG00000040128	FZD4
Lymph nodes	DMP located on genes	cg15784427	-0.102428	chr4	54588587	54588588	Intron (NM_001205440/784877, intron 3 of 3)	4	54551942	54592007	36646	ENSBTAG00000006733	PPP1R3A
Lymph nodes	DMP located on genes	cg03588806	-0.102242	chr7	70855908	70855909	Exon (NM_001045994/508163, exon 3 of 11)	7	70851229	70871250	4680	ENSBTAG00000009103	UBLCP1
Lymph nodes	DMP located on genes	cg14556391	-0.102098	chr11	29915469	29915470	Exon (NM_001205890/521931, exon 2 of 2)	11	29914745	29963621	48151	ENSBTAG00000017500	KCNK12
Lymph nodes	DMP located on genes	cg27088374	-0.101731	chr7	69407137	69407138	Exon (NM_001105417/538540, exon 3 of 12)	7	69380501	69437827	30689	ENSBTAG00000016199	CLINT1
Lymph nodes	DMP located on genes	cg00281833	-0.101486	chr21	2362067	2362068	Intron (NM_001098462/533136, intron 2 of 11)	21	2303023	2366406	4338	ENSBTAG00000002487	UBE3A
Lymph nodes	DMP located on genes	cg16301715	-0.101137	chr2	53040364	53040365	Intron (NM_001105003/616246, intron 12 of 13)	2	52964905	53662312	621947	ENSBTAG00000032289	ARHGAP15
Lymph nodes	DMP located on genes	cg24473065	-0.101042	chr26	40573199	40573200	Exon (NM_001206550/529067, exon 2 of 7)	26	40509729	40656785	63471	ENSBTAG00000032106	PLPP4
Lymph nodes	DMP located on genes	cg17672266	-0.100779	chr18	35552188	35552189	Exon (NM_001192831/541127, exon 3 of 10)	18	35518100	35609581	34089	ENSBTAG00000004368	NFATC3
Lymph nodes	DMP located on genes	cg13468491	-0.100601	chr7	30708268	30708269	Intron (NM_001103255/519857, intron 3 of 7)	7	30616928	30725193	16924	ENSBTAG00000020578	PRDM6
Lymph nodes	DMP located on genes	cg06504953	-0.0987959	chr7	38002871	38002872	Exon (NM_001192713/531968, exon 7 of 10)	7	37999775	38005292	2420	ENSBTAG00000017748	RNF44
Lymph nodes	DMP located on genes	cg17189003	-0.0984065	chr29	28838580	28838581	Intron (NM_001144108/617454, intron 2 of 9)	29	28809868	28892935	28713	ENSBTAG00000000052	PKNOX2
Lymph nodes	DMP located on genes	cg02469672	-0.09804	chr15	25743546	25743547	Intron (NM_001038558/529873, intron 7 of 8)	15	25720940	26071057	327510	ENSBTAG00000000977	CADM1
Lymph nodes	DMP located on genes	cg07054032	-0.0977065	chr24	48600202	48600203	Exon (NM_001192865/535916, exon 4 of 4)	24	48600169	48627410	27207	ENSBTAG00000012441	SMAD7
Lymph nodes	DMP located on genes	cg18872420	-0.0958536	chr10	88736136	88736137	Exon (NM_001099081/537972, exon 7 of 12)	10	88689278	88784548	48411	ENSBTAG00000020480	SPTLC2
Lymph nodes	DMP located on genes	cg13832100	-0.0955756	chr2	107070493	107070494	Intron (NM_001075393/509157, intron 5 of 7)	2	107020701	107112857	42363	ENSBTAG00000031041	NHEJ1
Lymph nodes	DMP located on genes	cg16049333	-0.0954734	chr3	29589993	29589994	Exon (NM_001206227/508231, exon 2 of 7)	3	29579106	29618905	10888	ENSBTAG00000031940	RSBN1
Lymph nodes	DMP located on genes	cg06760134	-0.0950535	chr4	52303479	52303480	Intron (NM_001083739/539016, intron 1 of 7)	4	52282339	52499413	21141	ENSBTAG00000014228	TFEC
Lymph nodes	DMP located on genes	cg24618784	-0.0950182	chrX	79490452	79490453	5' UTR	30	79470656	79493169	2716	ENSBTAG00000007708	NLGN3
Lymph nodes	DMP located on genes	cg19738786	-0.0946213	chr11	96773156	96773157	Exon (NM_001046453/539222, exon 7 of 8)	11	96551862	96776532	221295	ENSBTAG00000013314	PBX3
Lymph nodes	DMP located on genes	cg08797698	-0.0945948	chr18	18170604	18170605	Intron (NM_001101893/508025, intron 3 of 7)	18	17963192	18309036	138431	ENSBTAG00000017397	ZNF423
Lymph nodes	DMP located on genes	cg16948257	-0.0932806	chr1	83261628	83261629	Intron (NM_001015596/514191, intron 4 of 9)	1	83246957	83301294	14672	ENSBTAG00000014460	PARL
Lymph nodes	DMP located on genes	cg26644063	-0.093188	chr13	16465036	16465037	Exon (NM_001205956/528635, exon 5 of 20)	13	16403706	16559874	61331	ENSBTAG00000005915	SFMBT2
Lymph nodes	DMP located on genes	cg13546349	-0.0926972	chr8	96666595	96666596	Exon (NM_001205811/515561, exon 2 of 12)	8	96663552	96758923	3044	ENSBTAG00000019187	ZNF462
Lymph nodes	DMP located on genes	cg25707373	-0.0923762	chr23	17679599	17679600	Exon (NM_001163939/534891, exon 19 of 24)	23	17658530	17683154	21070	ENSBTAG00000032680	TMEM63B
Lymph nodes	DMP located on genes	cg09576816	-0.0919805	chr5	86521519	86521520	Intron (NM_001083471/533829, intron 8 of 14)	5	86160868	86627011	360652	ENSBTAG00000022360	SOX5
Lymph nodes	DMP located on genes	cg00301801	-0.0914854	chr7	70367320	70367321	Intron (NM_001192916/537712, intron 10 of 15)	7	70284253	70694473	327152	ENSBTAG00000037508	EBF1
Lymph nodes	DMP located on genes	cg15177520	-0.0911703	chr11	95426312	95426313	Intron (NM_001038527/511207, intron 6 of 7)	11	95402192	95459424	33111	ENSBTAG00000003067	PSMB7
Lymph nodes	DMP located on genes	cg26647900	-0.0910235	chr17	63276509	63276510	Exon (NM_001205709/511883, exon 7 of 15)	17	63266230	63300392	23882	ENSBTAG00000014376	ANKRD13A
Lymph nodes	DMP located on genes	cg07537139	-0.0909144	chr8	108667186	108667187	Exon (NM_001015669/538990, exon 7 of 8)	8	108637081	108834345	167158	ENSBTAG00000015936	BRINP1
Lymph nodes	DMP located on genes	cg15874422	-0.0903658	chr19	39461692	39461693	Exon (NM_001035394/532851, exon 2 of 7)	19	39454627	39495002	7066	ENSBTAG00000030587	LASP1
Lymph nodes	DMP located on genes	cg15447133	-0.0901295	chr1	117705221	117705222	Exon (NM_001144101/541277, exon 2 of 4)	1	117672585	117718237	13015	ENSBTAG00000018402	TSC22D2
Lymph nodes	DMP located on genes	cg07241706	-0.089984	chr11	96189773	96189774	Exon (NM_001102520/539646, exon 12 of 25)	11	96142919	96214314	46855	ENSBTAG00000011544	GAPVD1
Lymph nodes	DMP located on genes	cg21898068	-0.0896887	chr29	34601950	34601951	Intron (NM_001017949/534414, intron 3 of 6)	29	34576922	34994492	392541	ENSBTAG00000010032	NTM
Lymph nodes	DMP located on genes	cg08563010	-0.0894313	chr5	86189657	86189658	Intron (NM_001083471/533829, intron 1 of 14)	5	86160868	86627011	28790	ENSBTAG00000022360	SOX5
Lymph nodes	DMP located on genes	cg16271487	-0.0890569	chr2	52262154	52262155	Intron (NM_001076192/539873, intron 2 of 2)	2	52174189	52264479	87966	ENSBTAG00000048810	ZEB2
Lymph nodes	DMP located on genes	cg16672799	-0.0886746	chrX	52599045	52599046	Exon (NM_001075541/511866, exon 4 of 4)	30	52598482	52605804	6758	ENSBTAG00000019820	RAB9B
Lymph nodes	DMP located on genes	cg22763984	-0.0882806	chr20	24882704	24882705	Intron (NM_001014943/534329, intron 1 of 4)	20	24762599	25222014	120106	NA	ARL15
Lymph nodes	DMP located on genes	cg21229793	-0.0875402	chr26	27556508	27556509	Intron (NM_001191207/537536, intron 26 of 26)	26	27556247	28129359	572850	ENSBTAG00000007948	SORCS1
Lymph nodes	DMP located on genes	cg27520705	-0.0870432	chr3	45933903	45933904	Intron (NM_174041/281124, intron 13 of 22)	3	45408337	46330781	525567	ENSBTAG00000031358	DPYD
Lymph nodes	DMP located on genes	cg16655751	-0.0863529	chr5	86587780	86587781	Intron (NM_001083471/533829, intron 10 of 14)	5	86160868	86627011	426913	ENSBTAG00000022360	SOX5
Lymph nodes	DMP located on genes	cg14136831	-0.0853119	chr20	42216144	42216145	Exon (NM_001034640/537946, exon 11 of 12)	20	42209778	42354759	138614	ENSBTAG00000012992	CDH6
Lymph nodes	DMP located on genes	cg17100154	-0.0852285	chr5	103746457	103746458	Intron (NM_001083767/614601, intron 1 of 5)	5	103744587	103750914	1871	ENSBTAG00000001099	PIANP
Lymph nodes	DMP located on genes	cg00438946	-0.0850297	chr23	8324077	8324078	Exon (NM_001110447/100126544, exon 2 of 5)	23	8322845	8325565	1487	ENSBTAG00000034519	LOC100126544
Lymph nodes	DMP located on genes	cg04421688	-0.0848804	chr2	52262159	52262160	Intron (NM_001076192/539873, intron 2 of 2)	2	52174189	52264479	87971	ENSBTAG00000048810	ZEB2
Lymph nodes	DMP located on genes	cg12081801	-0.084424	chr9	60776708	60776709	Exon (NM_001192828/541106, exon 2 of 7)	9	60762595	60800465	14114	ENSBTAG00000018438	RRAGD
Lymph nodes	DMP located on genes	cg17995270	-0.0841389	chr23	17679605	17679606	Exon (NM_001163939/534891, exon 19 of 24)	23	17658530	17683154	21076	ENSBTAG00000032680	TMEM63B
Lymph nodes	DMP located on genes	cg12121162	-0.0836442	chr9	81954840	81954841	Intron (NM_001278561/534358, intron 50 of 73)	9	81658039	82208337	296802	ENSBTAG00000009665	UTRN
Lymph nodes	DMP located on genes	cg16171182	-0.0831267	chr4	53846350	53846351	Intron (NM_001205569/505502, intron 5 of 16)	4	53771530	54076899	230548	ENSBTAG00000011246	FOXP2
Lymph nodes	DMP located on genes	cg04584489	-0.0830291	chr3	101642617	101642618	Intron (NM_001076941/616005, intron 2 of 14)	3	101373598	101652609	9991	ENSBTAG00000012355	RNF220
Lymph nodes	DMP located on genes	cg12597701	-0.0824369	chr22	30514018	30514019	Intron (NM_001083689/515903, intron 3 of 17)	22	30294351	30686758	219668	ENSBTAG00000016533	FOXP1
Lymph nodes	DMP located on genes	cg01374899	-0.0822831	chr11	43291735	43291736	Intron (NM_001076121/538680, intron 2 of 4)	11	43208356	43309753	18017	ENSBTAG00000016534	BCL11A
Lymph nodes	DMP located on genes	cg22828044	-0.0815642	chr10	32684948	32684949	Intron (NM_001191269/539573, intron 8 of 11)	10	32547561	32770681	85732	ENSBTAG00000003172	MEIS2
Lymph nodes	DMP located on genes	cg01422896	-0.0814621	chr26	39699840	39699841	Exon (NM_001193056/614540, exon 10 of 12)	26	39698224	39717667	17826	ENSBTAG00000004080	TIAL1
Lymph nodes	DMP located on genes	cg09377007	-0.0812217	chr8	23803755	23803756	Intron (NM_001192549/521962, intron 2 of 10)	8	23784620	24069145	19136	ENSBTAG00000014124	MLLT3
Lymph nodes	DMP located on genes	cg04456854	-0.0812009	chr2	37001112	37001113	Exon (NM_001205418/535498, exon 22 of 37)	2	36715426	37045806	285687	ENSBTAG00000020654	BAZ2B
Lymph nodes	DMP located on genes	cg06570403	-0.0808399	chr19	10621558	10621559	Exon (NM_174023/281080, exon 3 of 32)	19	10595786	10660520	25773	ENSBTAG00000016708	CLTC
Lymph nodes	DMP located on genes	cg09185777	-0.0800504	chr20	24882740	24882741	Intron (NM_001014943/534329, intron 1 of 4)	20	24762599	25222014	120142	NA	ARL15
Lymph nodes	DMP located on genes	cg07442873	-0.0790657	chr22	30474813	30474814	Intron (NM_001083689/515903, intron 3 of 17)	22	30294351	30686758	180463	ENSBTAG00000016533	FOXP1
Lymph nodes	DMP located on genes	cg04794444	-0.0790224	chr1	109425916	109425917	Exon (NM_001205527/525900, exon 7 of 7)	1	109417834	109426597	8083	ENSBTAG00000005230	SHOX2
Lymph nodes	DMP located on genes	cg16454504	-0.0786063	chr24	50574818	50574819	Intron (NM_001076209/540248, intron 10 of 10)	24	50545080	50576868	29739	ENSBTAG00000006919	SMAD4
Lymph nodes	DMP located on genes	cg01342627	-0.078468	chr2	87876119	87876120	Intron (NM_001206070/541192, intron 8 of 9)	2	87843626	88039731	163611	ENSBTAG00000016334	SATB2
Lymph nodes	DMP located on genes	cg20102972	-0.0784368	chr8	30088478	30088479	Intron (NM_001076104/538474, intron 8 of 8)	8	29852454	30102734	236025	ENSBTAG00000027442	NFIB
Lymph nodes	DMP located on genes	cg19127418	-0.0776457	chr6	50094687	50094688	Intron (NM_001192975/514537, intron 2 of 3)	6	49958089	50427979	136599	ENSBTAG00000000061	PCDH7
Lymph nodes	DMP located on genes	cg23010525	-0.0773863	chr14	37579901	37579902	Intron (NM_001192887/536811, intron 2 of 4)	14	37502882	37595198	15296	ENSBTAG00000008842	JPH1
Lymph nodes	DMP located on genes	cg01648457	-0.0772702	chr16	51140693	51140694	Exon (NM_001034650/538796, exon 5 of 11)	16	51137600	51145734	3094	ENSBTAG00000004873	CCNL2
Lymph nodes	DMP located on genes	cg18840370	-0.0769422	chr29	42922771	42922772	Exon (NM_001192922/537808, exon 6 of 22)	29	42854864	42955717	32945	ENSBTAG00000000244	NRXN2
Lymph nodes	DMP located on genes	cg19623982	-0.0769104	chr3	101554540	101554541	Intron (NM_001076941/616005, intron 2 of 14)	3	101373598	101652609	98068	ENSBTAG00000012355	RNF220
Lymph nodes	DMP located on genes	cg04117904	-0.0768254	chr15	25938701	25938702	Intron (NM_001038558/529873, intron 1 of 8)	15	25720940	26071057	132355	ENSBTAG00000000977	CADM1
Lymph nodes	DMP located on genes	cg02184281	-0.0760679	chr24	48600224	48600225	Exon (NM_001192865/535916, exon 4 of 4)	24	48600169	48627410	27185	ENSBTAG00000012441	SMAD7
Lymph nodes	DMP located on genes	cg23001333	-0.0748278	chr2	109669922	109669923	Exon (NM_001083441/520192, exon 3 of 4)	2	109626660	109677997	8074	NA	EPHA4
Lymph nodes	DMP located on genes	cg07206688	-0.0747945	chr26	33625929	33625930	Intron (NM_001143739/540481, intron 6 of 13)	26	33466821	33666664	159109	ENSBTAG00000021574	TCF7L2
Lymph nodes	DMP located on genes	cg25295558	-0.0743707	chr1	109425897	109425898	Exon (NM_001205527/525900, exon 7 of 7)	1	109417834	109426597	8064	ENSBTAG00000005230	SHOX2
Lymph nodes	DMP located on genes	cg12895717	-0.0743376	chr11	64949094	64949095	Intron (NM_001083507/613877, intron 12 of 12)	11	64808659	64951987	140436	ENSBTAG00000008448	MEIS1
Lymph nodes	DMP located on genes	cg24378708	-0.0742343	chr1	109425928	109425929	Exon (NM_001205527/525900, exon 7 of 7)	1	109417834	109426597	8095	ENSBTAG00000005230	SHOX2
Lymph nodes	DMP located on genes	cg03257878	-0.0740185	chr15	26067744	26067745	Intron (NM_001038558/529873, intron 1 of 8)	15	25720940	26071057	3312	ENSBTAG00000000977	CADM1
Lymph nodes	DMP located on genes	cg05491758	-0.0738987	chr18	18273926	18273927	Intron (NM_001101893/508025, intron 1 of 7)	18	17963192	18309036	35109	ENSBTAG00000017397	ZNF423
Lymph nodes	DMP located on genes	cg22102944	-0.0737964	chr3	29590047	29590048	Exon (NM_001206227/508231, exon 2 of 7)	3	29579106	29618905	10942	ENSBTAG00000031940	RSBN1
Lymph nodes	DMP located on genes	cg14025349	-0.0737227	chr3	29439081	29439082	Exon (NM_001109998/512233, exon 2 of 16)	3	29399811	29449947	10865	ENSBTAG00000011322	HIPK1
Lymph nodes	DMP located on genes	cg01724721	-0.0736433	chr11	29915663	29915664	Exon (NM_001205890/521931, exon 2 of 2)	11	29914745	29963621	47957	ENSBTAG00000017500	KCNK12
Lymph nodes	DMP located on genes	cg26924415	-0.0733448	chr11	64951753	64951754	3' UTR	11	64808659	64951987	143095	ENSBTAG00000008448	MEIS1
Lymph nodes	DMP located on genes	cg27213004	-0.0732596	chr2	106440160	106440161	Exon (NM_001013591/281573, exon 17 of 20)	2	106422826	106446519	17335	ENSBTAG00000018543	VIL1
Lymph nodes	DMP located on genes	cg18798831	-0.0728873	chr2	24582329	24582330	Exon (NM_001034347/509329, exon 7 of 11)	2	24564105	24604675	22345	ENSBTAG00000010118	HAT1
Lymph nodes	DMP located on genes	cg10283177	-0.0728236	chr6	101681004	101681005	Exon (NM_174590/282333, exon 18 of 37)	6	101531441	101717609	149564	ENSBTAG00000014947	PTPN13
Lymph nodes	DMP located on genes	cg10662976	-0.0727931	chr16	51084320	51084321	Exon (NM_001206963/617545, exon 4 of 4)	16	51079298	51084984	5023	ENSBTAG00000046073	TMEM240
Lymph nodes	DMP located on genes	cg13285426	-0.0726574	chr26	13618742	13618743	Exon (NM_001193228/537016, exon 7 of 9)	26	13577913	13728348	109605	ENSBTAG00000015450	CPEB3
Lymph nodes	DMP located on genes	cg12737311	-0.0725771	chr1	126308560	126308561	Exon (NM_174476/282100, exon 3 of 16)	1	126259535	126320424	11863	ENSBTAG00000002232	TRPC1
Lymph nodes	DMP located on genes	cg27160009	-0.0723521	chr7	29117447	29117448	Exon (NM_001206306/509992, exon 4 of 9)	7	29020390	29124841	97058	ENSBTAG00000016137	ZNF608
Lymph nodes	DMP located on genes	cg19963681	-0.0722167	chr18	53076853	53076854	Intron (NM_001102248/540819, intron 1 of 3)	18	53074888	53081311	1966	ENSBTAG00000008182	FOSB
Lymph nodes	DMP located on genes	cg16079333	-0.0721924	chr24	54697402	54697403	Intron (NM_001034621/534935, intron 1 of 12)	24	54595136	54699636	2233	ENSBTAG00000016462	TCF4
Lymph nodes	DMP located on genes	cg24284745	-0.072123	chr26	13578260	13578261	3' UTR	26	13577913	13728348	150087	ENSBTAG00000015450	CPEB3
Lymph nodes	DMP located on genes	cg09151424	-0.0720851	chr22	30344654	30344655	Intron (NM_001083689/515903, intron 1 of 17)	22	30294351	30686758	50304	ENSBTAG00000016533	FOXP1
Lymph nodes	DMP located on genes	cg01938019	-0.0720692	chr3	89481680	89481681	Exon (NM_001205605/538954, exon 7 of 9)	3	89477899	89549628	67947	ENSBTAG00000018747	PRKAA2
Lymph nodes	DMP located on genes	cg01158430	-0.0718262	chr9	42527478	42527479	Exon (NM_001101170/537433, exon 4 of 6)	9	42424920	42571158	43679	ENSBTAG00000019175	SOBP
Lymph nodes	DMP located on genes	cg09894955	-0.0717899	chr4	92214212	92214213	Intron (NM_205784/404098, intron 16 of 23)	4	92143302	92233611	19398	ENSBTAG00000010704	LRRC4
Lymph nodes	DMP located on genes	cg19832765	-0.0716027	chr3	95338952	95338953	Exon (NM_001101054/505691, exon 2 of 2)	3	95338366	95342769	3816	ENSBTAG00000011059	CDKN2C
Lymph nodes	DMP located on genes	cg09780272	-0.0711461	chr2	122532468	122532469	Exon (NM_001193123/535450, exon 2 of 22)	2	122528014	122653986	4455	ENSBTAG00000018979	PUM1
Lymph nodes	DMP located on genes	cg23086084	-0.0711283	chr11	20923213	20923214	Exon (NM_001076900/534315, exon 7 of 13)	11	20910392	20948016	24802	ENSBTAG00000020567	HNRNPLL
Lymph nodes	DMP located on genes	cg17140704	-0.0708212	chr29	42871848	42871849	Exon (NM_001192922/537808, exon 20 of 22)	29	42854864	42955717	83868	ENSBTAG00000000244	NRXN2
Lymph nodes	DMP located on genes	cg09082380	-0.0705632	chr14	65332698	65332699	Exon (NM_001034328/508692, exon 4 of 4)	14	65332264	65339913	7214	ENSBTAG00000013213	OSR2
Lymph nodes	DMP located on genes	cg17416451	-0.0705223	chr18	44208209	44208210	Intron (NM_001075568/512578, intron 3 of 6)	18	44204451	44219002	3759	ENSBTAG00000017956	KCTD15
Lymph nodes	DMP located on genes	cg24900201	-0.0704719	chr20	55909033	55909034	3' UTR	20	55908760	55964145	55111	ENSBTAG00000048565	BASP1
Lymph nodes	DMP located on genes	cg20681197	-0.0704101	chr19	47083674	47083675	Exon (NM_001192670/529049, exon 8 of 30)	19	47043142	47103169	40533	ENSBTAG00000015739	MRC2
Lymph nodes	DMP located on genes	cg22342392	-0.0703653	chr1	109425924	109425925	Exon (NM_001205527/525900, exon 7 of 7)	1	109417834	109426597	8091	ENSBTAG00000005230	SHOX2
Lymph nodes	DMP located on genes	cg00820579	-0.0702871	chr4	13118495	13118496	Exon (NM_001046516/613724, exon 4 of 16)	4	13062135	13440807	56361	ENSBTAG00000027134	DYNC1I1
Lymph nodes	DMP located on genes	cg03340793	-0.0697786	chrX	86648521	86648522	Exon (NM_001101208/540373, exon 3 of 13)	30	86646281	86656871	2241	ENSBTAG00000009282	PORCN
Lymph nodes	DMP located on genes	cg19116298	-0.069418	chr28	27659113	27659114	Intron (NM_001191206/784716, intron 5 of 66)	28	27570723	27963944	88391	ENSBTAG00000021497	CDH23
Lymph nodes	DMP located on genes	cg08519802	-0.0692402	chr27	13394168	13394169	Intron (NM_001205307/511615, intron 2 of 26)	27	13319632	13774438	74537	ENSBTAG00000021133	TENM3
Lymph nodes	DMP located on genes	cg02262384	-0.0691297	chr5	26537377	26537378	Exon (NM_001205291/505427, exon 8 of 14)	5	26534114	26540452	3264	ENSBTAG00000020758	MAP3K12
Lymph nodes	DMP located on genes	cg14254394	-0.0688456	chr23	25285155	25285156	Intron (NM_001034412/511798, intron 5 of 12)	23	25275775	25297263	9381	ENSBTAG00000015083	FBXO9
Lymph nodes	DMP located on genes	cg20657276	-0.0685248	chr10	87363190	87363191	Intron (NM_001040521/513228, intron 5 of 8)	10	87267982	87371779	95209	ENSBTAG00000012005	IFT43
Lymph nodes	DMP located on genes	cg23596786	-0.0679086	chr16	19376920	19376921	Intron (NM_001191425/100296635, intron 31 of 70)	16	18892333	19815906	438985	ENSBTAG00000006188	USH2A
Lymph nodes	DMP located on genes	cg02197333	-0.0678238	chr1	77479563	77479564	Exon (NM_001191337/615335, exon 4 of 14)	1	77389337	77688590	209026	ENSBTAG00000015460	TP63
Lymph nodes	DMP located on genes	cg00801362	-0.0676732	chr5	86401011	86401012	Intron (NM_001083471/533829, intron 6 of 14)	5	86160868	86627011	240144	ENSBTAG00000022360	SOX5
Lymph nodes	DMP located on genes	cg24566573	-0.0674762	chr8	55578364	55578365	Intron (NM_001081583/508893, intron 2 of 19)	8	55576910	55729912	1455	ENSBTAG00000003532	TLE4
Lymph nodes	DMP located on genes	cg12270819	-0.066927	chr29	42463858	42463859	Intron (NM_001046509/613568, intron 3 of 10)	29	42323906	42478140	14281	ENSBTAG00000017181	MACROD1
Lymph nodes	DMP located on genes	cg18266944	-0.0669117	chr5	66247051	66247052	Intron (NM_001077828/281239, intron 2 of 3)	5	66192263	66264048	16996	ENSBTAG00000011082	IGF1
Lymph nodes	DMP located on genes	cg26156864	-0.0669006	chr8	57594762	57594763	Exon (NM_001098020/512888, exon 6 of 7)	8	57578659	57625491	30728	NA	TLE1
Lymph nodes	DMP located on genes	cg17247323	-0.0664312	chr29	24760533	24760534	Intron (NM_001098998/517514, intron 2 of 3)	29	24757938	24762762	2596	ENSBTAG00000002733	DBX1
Lymph nodes	DMP located on genes	cg02458378	-0.0664012	chr23	28177242	28177243	Exon (NM_001076012/534092, exon 12 of 18)	23	28172747	28186861	9618	ENSBTAG00000010682	DDR1
Lymph nodes	DMP located on genes	cg24765252	-0.0662873	chr14	65332701	65332702	Exon (NM_001034328/508692, exon 4 of 4)	14	65332264	65339913	7211	ENSBTAG00000013213	OSR2
Lymph nodes	DMP located on genes	cg00309562	-0.066227	chr11	96773137	96773138	Exon (NM_001046453/539222, exon 7 of 8)	11	96551862	96776532	221276	ENSBTAG00000013314	PBX3
Lymph nodes	DMP located on genes	cg17107784	-0.0655973	chr2	91615368	91615369	Exon (NM_001101171/537711, exon 5 of 10)	2	91545002	91642579	70367	ENSBTAG00000011017	ABI2
Lymph nodes	DMP located on genes	cg11385236	-0.0654785	chr15	36391299	36391300	Intron (NM_001191418/534321, intron 6 of 15)	15	36065303	36542301	325997	ENSBTAG00000044185	SOX6
Lymph nodes	DMP located on genes	cg11550061	-0.0653881	chr2	122532399	122532400	Exon (NM_001193123/535450, exon 2 of 22)	2	122528014	122653986	4386	ENSBTAG00000018979	PUM1
Lymph nodes	DMP located on genes	cg01440864	-0.0652607	chr19	45388657	45388658	Intron (NM_001206024/540753, intron 1 of 3)	19	45384802	45434288	3856	ENSBTAG00000016012	WNT3
Lymph nodes	DMP located on genes	cg11218107	-0.0652069	chr18	34881566	34881567	Exon (NM_001205729/512686, exon 5 of 16)	18	34875817	34894809	5750	ENSBTAG00000039190	SLC9A5
Lymph nodes	DMP located on genes	cg16337006	-0.0651468	chr14	65332676	65332677	3' UTR	14	65332264	65339913	7236	ENSBTAG00000013213	OSR2
Lymph nodes	DMP located on genes	cg07129960	-0.0651233	chr17	69986190	69986191	Exon (NM_001080910/527631, exon 3 of 7)	17	69982739	69988677	2486	ENSBTAG00000011962	PLA2G3
Lymph nodes	DMP located on genes	cg25542004	-0.0647302	chr2	53624533	53624534	Intron (NM_001105003/616246, intron 2 of 13)	2	52964905	53662312	37778	ENSBTAG00000032289	ARHGAP15
Lymph nodes	DMP located on genes	cg15788625	-0.0641187	chr7	6642977	6642978	Intron (NM_001101871/506374, intron 21 of 21)	7	6553352	6659284	89626	ENSBTAG00000009990	EPS15L1
Lymph nodes	DMP located on genes	cg00823568	-0.0637583	chr2	53040242	53040243	Intron (NM_001105003/616246, intron 12 of 13)	2	52964905	53662312	622069	ENSBTAG00000032289	ARHGAP15
Lymph nodes	DMP located on genes	cg05332877	-0.0636957	chr26	13618751	13618752	Exon (NM_001193228/537016, exon 7 of 9)	26	13577913	13728348	109596	ENSBTAG00000015450	CPEB3
Lymph nodes	DMP located on genes	cg06607996	-0.063569	chr3	15591723	15591724	Intron (NM_001192204/509019, intron 1 of 2)	3	15579983	15593996	2272	ENSBTAG00000021512	ZBTB7B
Lymph nodes	DMP located on genes	cg06182411	-0.0627785	chr3	101648447	101648448	Intron (NM_001076941/616005, intron 1 of 14)	3	101373598	101652609	4161	ENSBTAG00000012355	RNF220
Lymph nodes	DMP located on genes	cg20341609	-0.0627739	chr12	5184538	5184539	Exon (NM_001205680/510554, exon 3 of 4)	12	5106596	5221533	36994	ENSBTAG00000010420	PCDH17
Lymph nodes	DMP located on genes	cg01745451	-0.062093	chr7	70513010	70513011	Intron (NM_001192916/537712, intron 6 of 15)	7	70284253	70694473	181462	ENSBTAG00000037508	EBF1
Lymph nodes	DMP located on genes	cg19618621	-0.0620565	chr8	23955903	23955904	Exon (NM_001192549/521962, exon 4 of 11)	8	23784620	24069145	171284	ENSBTAG00000014124	MLLT3
Lymph nodes	DMP located on genes	cg05475048	-0.0619526	chr7	47721850	47721851	Exon (NM_001192795/540902, exon 4 of 12)	7	47655596	47806171	84320	ENSBTAG00000014638	TRPC7
Lymph nodes	DMP located on genes	cg09190887	-0.0616215	chr8	27048230	27048231	Intron (NM_001192721/532280, intron 9 of 25)	8	26894319	27246452	198221	ENSBTAG00000001847	CNTLN
Lymph nodes	DMP located on genes	cg13076512	-0.0616078	chr11	100810975	100810976	Exon (NM_173892/280726, exon 12 of 15)	11	100770227	100822223	40749	ENSBTAG00000020747	ASS1
Lymph nodes	DMP located on genes	cg03598181	-0.0616067	chr11	43302443	43302444	Exon (NM_001076121/538680, exon 2 of 5)	11	43208356	43309753	7309	ENSBTAG00000016534	BCL11A
Lymph nodes	DMP located on genes	cg09200986	-0.0615433	chr7	29082563	29082564	Intron (NM_001206306/509992, intron 2 of 8)	7	29020390	29124841	62174	ENSBTAG00000016137	ZNF608
Lymph nodes	DMP located on genes	cg02023768	-0.0614073	chr10	32547705	32547706	3' UTR	10	32547561	32770681	222975	ENSBTAG00000003172	MEIS2
Lymph nodes	DMP located on genes	cg05739278	-0.0607282	chr13	72523500	72523501	Intron (NM_001206688/519845, intron 3 of 8)	13	72414396	72567753	109105	ENSBTAG00000016741	TOX2
Lymph nodes	DMP located on genes	cg25943999	-0.0606108	chr4	8274632	8274633	Exon (NM_001206776/784403, exon 8 of 15)	4	7938294	8616496	336339	ENSBTAG00000048664	CDK14
Lymph nodes	DMP located on genes	cg01433318	-0.060488	chr8	55613129	55613130	Intron (NM_001081583/508893, intron 4 of 19)	8	55576910	55729912	36220	ENSBTAG00000003532	TLE4
Lymph nodes	DMP located on genes	cg11851593	-0.0603165	chr11	64816894	64816895	Intron (NM_001083507/613877, intron 6 of 12)	11	64808659	64951987	8236	ENSBTAG00000008448	MEIS1
Lymph nodes	DMP located on genes	cg06619360	-0.059502	chr10	25885585	25885586	Intron (NM_001034395/510852, intron 1 of 8)	10	25880971	25925728	4615	ENSBTAG00000011396	HNRNPC
Lymph nodes	DMP located on genes	cg02040823	-0.0588381	chr29	34228344	34228345	Intron (NM_174407/281957, intron 1 of 6)	29	33981987	34508233	246358	ENSBTAG00000020769	OPCML
Lymph nodes	DMP located on genes	cg15668213	-0.0582769	chr29	42881814	42881815	Intron (NM_001192922/537808, intron 17 of 21)	29	42854864	42955717	73902	ENSBTAG00000000244	NRXN2
Lymph nodes	DMP located on genes	cg02034779	-0.0582464	chr2	132139742	132139743	3' UTR	2	132136807	132139924	2936	ENSBTAG00000009156	CAMK2N1
Lymph nodes	DMP located on genes	cg09610373	-0.0580628	chrX	81638420	81638421	Exon (NM_001080299/534413, exon 2 of 5)	30	81635875	81648032	9611	ENSBTAG00000015801	EFNB1
Lymph nodes	DMP located on genes	cg03787614	-0.0577991	chr9	48013876	48013877	Intron (NM_001193063/615226, intron 12 of 15)	9	47887705	48618731	604854	ENSBTAG00000033153	GRIK2
Lymph nodes	DMP located on genes	cg07064892	-0.057503	chr3	29438792	29438793	Exon (NM_001109998/512233, exon 2 of 16)	3	29399811	29449947	11154	ENSBTAG00000011322	HIPK1
Lymph nodes	DMP located on genes	cg10593034	-0.0572937	chr2	39901745	39901746	Intron (NM_001076208/540245, intron 3 of 7)	2	39888279	39905579	13467	ENSBTAG00000003650	NR4A2
Lymph nodes	DMP located on genes	cg20224547	-0.0571705	chr11	95419877	95419878	Intron (NM_001038527/511207, intron 6 of 7)	11	95402192	95459424	39546	ENSBTAG00000003067	PSMB7
Lymph nodes	DMP located on genes	cg10798053	-0.0570102	chr14	39867831	39867832	Intron (NM_001193227/539762, intron 1 of 10)	14	39849340	40051392	18492	ENSBTAG00000033268	ZFHX4
Lymph nodes	DMP located on genes	cg20404758	-0.0568942	chr5	103236913	103236914	Exon (NM_001075425/509969, exon 12 of 18)	5	103220656	103250597	13683	ENSBTAG00000008129	CLSTN3
Lymph nodes	DMP located on genes	cg05546219	-0.0567769	chr7	52102518	52102519	Exon (NM_001102506/523226, exon 4 of 4)	7	51980672	52104355	121847	ENSBTAG00000053546	PCDHA13
Lymph nodes	DMP located on genes	cg04896252	-0.0558924	chr7	11542514	11542515	Intron (NM_001113728/788252, intron 4 of 22)	7	11510479	11557960	32036	ENSBTAG00000003675	ADGRL1
Lymph nodes	DMP located on genes	cg22669570	-0.0558702	chr24	10859221	10859222	Exon (NM_001192904/537324, exon 2 of 11)	24	10780536	10914160	54938	ENSBTAG00000014488	CDH7
Lymph nodes	DMP located on genes	cg03848010	-0.0557805	chr15	34736240	34736241	3' UTR	15	34734861	34779954	43713	ENSBTAG00000005424	KCNC1
Lymph nodes	DMP located on genes	cg13100152	-0.0557787	chr8	101718912	101718913	Intron (NM_001104988/534155, intron 1 of 2)	8	101688280	101721968	3055	ENSBTAG00000038335	LOC534155
Lymph nodes	DMP located on genes	cg14206377	-0.0556306	chr3	96073210	96073211	3' UTR	3	96071529	96161168	87957	ENSBTAG00000021046	ELAVL4
Lymph nodes	DMP located on genes	cg11031526	-0.0549942	chr10	35747507	35747508	Intron (NM_001077485/541141, intron 2 of 2)	10	35739876	35754466	6958	ENSBTAG00000012180	BMF
Lymph nodes	DMP located on genes	cg22522751	-0.0549814	chr24	19807743	19807744	Exon (NM_001099068/535177, exon 12 of 13)	24	19505652	19817239	302092	ENSBTAG00000004940	CELF4
Lymph nodes	DMP located on genes	cg09939588	-0.0544929	chr2	52261545	52261546	Intron (NM_001076192/539873, intron 2 of 2)	2	52174189	52264479	87357	ENSBTAG00000048810	ZEB2
Lymph nodes	DMP located on genes	cg03826688	-0.0543113	chr5	93271485	93271486	Intron (NM_001046337/532870, intron 2 of 4)	5	93264607	93328293	6879	ENSBTAG00000013541	LMO3
Lymph nodes	DMP located on genes	cg16666801	-0.0543098	chr26	33666642	33666643	3' UTR	26	33466821	33666664	199822	ENSBTAG00000021574	TCF7L2
Lymph nodes	DMP located on genes	cg13096896	-0.0538459	chr2	52214373	52214374	Intron (NM_001076192/539873, intron 2 of 2)	2	52174189	52264479	40185	ENSBTAG00000048810	ZEB2
Lymph nodes	DMP located on genes	cg06931807	-0.0538033	chr7	70420353	70420354	Exon (NM_001192916/537712, exon 8 of 16)	7	70284253	70694473	274119	ENSBTAG00000037508	EBF1
Lymph nodes	DMP located on genes	cg22769825	-0.0535597	chr22	51233452	51233453	Exon (NM_001205337/523793, exon 15 of 36)	22	51220718	51248171	12735	ENSBTAG00000021846	CELSR3
Lymph nodes	DMP located on genes	cg05304748	-0.053479	chr8	70126351	70126352	Intron (NM_001034440/513254, intron 4 of 6)	8	70019047	70244688	118336	ENSBTAG00000015416	PEBP4
Lymph nodes	DMP located on genes	cg01633657	-0.0534263	chr3	4419687	4419688	Intron (NM_001192768/540688, intron 2 of 8)	3	4187268	4480511	60823	ENSBTAG00000013801	PBX1
Lymph nodes	DMP located on genes	cg22717202	-0.0533499	chr2	53052082	53052083	Intron (NM_001105003/616246, intron 12 of 13)	2	52964905	53662312	610229	ENSBTAG00000032289	ARHGAP15
Lymph nodes	DMP located on genes	cg22940406	-0.0533496	chr1	26157945	26157946	Exon (NM_001192888/536815, exon 23 of 31)	1	26116520	27253380	1095434	ENSBTAG00000009851	ROBO1
Lymph nodes	DMP located on genes	cg10081375	-0.0532235	chr19	23351120	23351121	3' UTR	19	23350861	23366890	15769	ENSBTAG00000025129	MNT
Lymph nodes	DMP located on genes	cg00634704	-0.052655	chr14	65332732	65332733	Exon (NM_001034328/508692, exon 4 of 4)	14	65332264	65339913	7180	ENSBTAG00000013213	OSR2
Lymph nodes	DMP located on genes	cg17025741	-0.0524829	chr6	12031188	12031189	Intron (NM_001046333/532713, intron 6 of 18)	6	11800357	12107602	230832	ENSBTAG00000014463	CAMK2D
Lymph nodes	DMP located on genes	cg21963283	-0.0522147	chr7	29025402	29025403	Intron (NM_001206306/509992, intron 1 of 8)	7	29020390	29124841	5013	ENSBTAG00000016137	ZNF608
Lymph nodes	DMP located on genes	cg01861038	-0.0521604	chr10	35747534	35747535	Intron (NM_001077485/541141, intron 2 of 2)	10	35739876	35754466	6931	ENSBTAG00000012180	BMF
Lymph nodes	DMP located on genes	cg13143654	-0.0519941	chr2	122532396	122532397	Exon (NM_001193123/535450, exon 2 of 22)	2	122528014	122653986	4383	ENSBTAG00000018979	PUM1
Lymph nodes	DMP located on genes	cg20433492	-0.0517973	chrX	128935631	128935632	Intron (NM_001192914/537660, intron 3 of 8)	30	128772311	128979214	43582	ENSBTAG00000017209	GLRA2
Lymph nodes	DMP located on genes	cg14517144	-0.0516981	chr28	24757813	24757814	Exon (NM_001206579/539850, exon 4 of 10)	28	24751331	24762284	6483	ENSBTAG00000014316	HNRNPH3
Lymph nodes	DMP located on genes	cg06774254	-0.0516145	chr4	53811858	53811859	Exon (NM_001205569/505502, exon 11 of 17)	4	53771530	54076899	265040	ENSBTAG00000011246	FOXP2
Lymph nodes	DMP located on genes	cg02976613	-0.0512402	chr13	72543823	72543824	Intron (NM_001206688/519845, intron 3 of 8)	13	72414396	72567753	129428	ENSBTAG00000016741	TOX2
Lymph nodes	DMP located on genes	cg15131523	-0.0511653	chr14	65332716	65332717	Exon (NM_001034328/508692, exon 4 of 4)	14	65332264	65339913	7196	ENSBTAG00000013213	OSR2
Lymph nodes	DMP located on genes	cg21253032	-0.050907	chr5	103237068	103237069	Exon (NM_001075425/509969, exon 11 of 18)	5	103220656	103250597	13528	ENSBTAG00000008129	CLSTN3
Lymph nodes	DMP located on genes	cg09065756	-0.0508602	chr2	80621606	80621607	Exon (NM_001076101/538354, exon 10 of 10)	2	80621361	80899308	277701	ENSBTAG00000014832	TMEFF2
Lymph nodes	DMP located on genes	cg03855540	-0.0507962	chr3	56707232	56707233	Intron (NM_001034751/614212, intron 2 of 4)	3	56698572	56712376	5143	ENSBTAG00000000305	LMO4
Lymph nodes	DMP located on genes	cg09921638	-0.0505996	chr5	86597573	86597574	Intron (NM_001083471/533829, intron 11 of 14)	5	86160868	86627011	436706	ENSBTAG00000022360	SOX5
Lymph nodes	DMP located on genes	cg14756077	-0.0505053	chr19	20419329	20419330	3' UTR	19	20406351	20419989	12979	ENSBTAG00000007946	PIPOX
Lymph nodes	DMP located on genes	cg11848424	-0.0504999	chr6	50182687	50182688	Exon (NM_001192975/514537, exon 3 of 4)	6	49958089	50427979	224599	ENSBTAG00000000061	PCDH7
Lymph nodes	DMP located on genes	cg14842657	-0.0504605	chr10	80084382	80084383	Intron (NM_001193137/617007, intron 7 of 10)	10	79669825	80287618	414558	ENSBTAG00000018971	RAD51B
Lymph nodes	DMP located on genes	cg04235854	-0.0503952	chr22	12392604	12392605	Exon (NM_001076524/618860, exon 2 of 19)	22	12377233	12429959	15372	ENSBTAG00000003745	WDR48
Lymph nodes	DMP located on genes	cg01268748	-0.0502985	chr16	62918099	62918100	Exon (NM_001191123/353113, exon 38 of 47)	16	62612418	62941402	305682	ENSBTAG00000020887	CACNA1E
Lymph nodes	DMP located on genes	cg13288645	-0.0502116	chr28	27646857	27646858	Intron (NM_001191206/784716, intron 5 of 66)	28	27570723	27963944	76135	ENSBTAG00000021497	CDH23
Lymph nodes	DMP located on genes	cg26795581	-0.0501784	chr23	17011305	17011306	Exon (NM_001083494/540262, exon 3 of 5)	23	17008894	17013141	1835	ENSBTAG00000005850	DLK2
Lymph nodes	DMP located on genes	cg22379728	-0.0500621	chr15	25735782	25735783	Intron (NM_001038558/529873, intron 7 of 8)	15	25720940	26071057	335274	ENSBTAG00000000977	CADM1
Lymph nodes	DMP located on genes	cg10603790	0.0499516	chr6	17110276	17110277	Intron (NM_001192856/535399, intron 3 of 11)	6	17084271	17200169	26006	ENSBTAG00000006844	LEF1
Lymph nodes	DMP located on genes	cg22174870	0.050079	chr13	28178732	28178733	Exon (NM_001369852/504404, exon 6 of 9)	13	28141625	28228506	49773	ENSBTAG00000020800	BEND7
Lymph nodes	DMP located on genes	cg01802683	0.0500834	chr2	126457697	126457698	Intron (NM_001205785/540181, intron 1 of 19)	2	126408497	126477024	19326	ENSBTAG00000001024	ARID1A
Lymph nodes	DMP located on genes	cg04087693	0.0501957	chr23	23282345	23282346	Intron (NM_001192329/539910, intron 2 of 7)	23	23277603	23337345	4743	ENSBTAG00000020425	TFAP2D
Lymph nodes	DMP located on genes	cg27035680	0.0506326	chr15	61350294	61350295	Intron (NM_001076929/540914, intron 2 of 5)	15	61161316	61365573	15278	ENSBTAG00000020956	MPPED2
Lymph nodes	DMP located on genes	cg12336777	0.0506327	chr2	52241588	52241589	Intron (NM_001076192/539873, intron 2 of 2)	2	52174189	52264479	67400	ENSBTAG00000048810	ZEB2
Lymph nodes	DMP located on genes	cg01982830	0.0509513	chr16	62923345	62923346	Exon (NM_001191123/353113, exon 39 of 47)	16	62612418	62941402	310928	ENSBTAG00000020887	CACNA1E
Lymph nodes	DMP located on genes	cg27521327	0.0510119	chr2	135741229	135741230	Exon (NM_001114608/512452, exon 3 of 4)	2	135739469	135759396	18166	ENSBTAG00000009251	SZRD1
Lymph nodes	DMP located on genes	cg14518255	0.0510949	chr5	56829565	56829566	3' UTR	5	56796775	56831746	32791	ENSBTAG00000017840	BAZ2A
Lymph nodes	DMP located on genes	cg21149585	0.0512412	chr21	61694145	61694146	Exon (NM_001038224/618880, exon 6 of 13)	21	61642063	61722289	52083	ENSBTAG00000014230	VRK1
Lymph nodes	DMP located on genes	cg23917034	0.0512925	chr8	30093718	30093719	Intron (NM_001076104/538474, intron 8 of 8)	8	29852454	30102734	241265	ENSBTAG00000027442	NFIB
Lymph nodes	DMP located on genes	cg13623418	0.0513803	chr16	69564166	69564167	Intron (NM_001193232/515324, intron 2 of 3)	16	69536053	69577142	12975	ENSBTAG00000010978	PROX1
Lymph nodes	DMP located on genes	cg18932952	0.0516961	chr4	92899229	92899230	Exon (NM_001035465/615340, exon 4 of 11)	4	92893602	92905297	5628	ENSBTAG00000004989	IRF5
Lymph nodes	DMP located on genes	cg17771970	0.0517379	chr14	48898185	48898186	Exon (NM_001192913/537652, exon 5 of 6)	14	48683058	48904942	215128	ENSBTAG00000017694	TRPS1
Lymph nodes	DMP located on genes	cg27627814	0.0518827	chr21	10563614	10563615	Exon (NM_174402/281945, exon 3 of 3)	21	10562378	10569454	5839	ENSBTAG00000018007	NR2F2
Lymph nodes	DMP located on genes	cg05099709	0.0520702	chr24	54655750	54655751	Intron (NM_001034621/534935, intron 1 of 12)	24	54595136	54699636	43885	ENSBTAG00000016462	TCF4
Lymph nodes	DMP located on genes	cg11670972	0.0520967	chr23	45633474	45633475	Intron (NM_001080228/505849, intron 5 of 6)	23	45619602	45637788	13873	ENSBTAG00000001250	TFAP2A
Lymph nodes	DMP located on genes	cg04607114	0.0521301	chr23	51593390	51593391	Intron (NM_001080331/617688, intron 9 of 10)	23	51168219	51603197	425172	ENSBTAG00000012058	GMDS
Lymph nodes	DMP located on genes	cg26834803	0.0522916	chr23	23279503	23279504	Exon (NM_001192329/539910, exon 2 of 8)	23	23277603	23337345	1901	ENSBTAG00000020425	TFAP2D
Lymph nodes	DMP located on genes	cg06873785	0.0526568	chr5	106319879	106319880	Exon (NM_001206873/615834, exon 10 of 10)	5	106319035	106389451	69571	ENSBTAG00000009447	PRMT8
Lymph nodes	DMP located on genes	cg20374928	0.0526592	chr13	72098145	72098146	Intron (NM_001035272/507828, intron 2 of 6)	13	72096726	72102391	1420	ENSBTAG00000008527	SRSF6
Lymph nodes	DMP located on genes	cg13684852	0.0526856	chr3	56705291	56705292	Intron (NM_001034751/614212, intron 2 of 4)	3	56698572	56712376	7084	ENSBTAG00000000305	LMO4
Lymph nodes	DMP located on genes	cg04222851	0.0527553	chr11	94877393	94877394	Exon (NM_001193014/514134, exon 5 of 22)	11	94528965	95058602	181208	ENSBTAG00000003610	DENND1A
Lymph nodes	DMP located on genes	cg24952195	0.0528897	chr1	155440998	155440999	Intron (NM_001102040/516952, intron 9 of 10)	1	155431342	155525165	84166	ENSBTAG00000021158	SATB1
Lymph nodes	DMP located on genes	cg10887670	0.052941	chr20	11405964	11405965	Intron (NM_174575/282307, intron 6 of 14)	20	11399589	11479709	73744	ENSBTAG00000010989	PIK3R1
Lymph nodes	DMP located on genes	cg08766215	0.0529736	chr21	46703248	46703249	Exon (NM_001191458/613713, exon 2 of 2)	21	46701290	46705067	1818	ENSBTAG00000000541	NKX2-1
Lymph nodes	DMP located on genes	cg03537184	0.0530309	chr22	7853580	7853581	Intron (NM_001191201/531418, intron 7 of 38)	22	7733641	7909236	55655	ENSBTAG00000011333	CLASP2
Lymph nodes	DMP located on genes	cg19555331	0.0531023	chr17	11675998	11675999	Exon (NM_001192952/532453, exon 2 of 2)	17	11675939	11677612	1613	ENSBTAG00000005648	POU4F2
Lymph nodes	DMP located on genes	cg05730460	0.053294	chr8	42401240	42401241	Intron (NM_001099115/540904, intron 27 of 32)	8	42369821	42547358	146117	ENSBTAG00000007494	SMARCA2
Lymph nodes	DMP located on genes	cg10516422	0.0534845	chr2	53046323	53046324	Intron (NM_001105003/616246, intron 12 of 13)	2	52964905	53662312	615988	ENSBTAG00000032289	ARHGAP15
Lymph nodes	DMP located on genes	cg04337454	0.0536392	chr10	32751103	32751104	Intron (NM_001191269/539573, intron 7 of 11)	10	32547561	32770681	19577	ENSBTAG00000003172	MEIS2
Lymph nodes	DMP located on genes	cg00223609	0.053876	chr8	82113933	82113934	Intron (NM_001205879/520994, intron 17 of 23)	8	82099900	82160601	46667	ENSBTAG00000009903	PTCH1
Lymph nodes	DMP located on genes	cg26112867	0.0540803	chrX	85547906	85547907	Intron (NM_001206693/505749, intron 5 of 23)	30	85531719	85557443	16188	ENSBTAG00000002890	RBM10
Lymph nodes	DMP located on genes	cg07624582	0.0542331	chr8	29895444	29895445	Intron (NM_001076104/538474, intron 2 of 8)	8	29852454	30102734	42991	ENSBTAG00000027442	NFIB
Lymph nodes	DMP located on genes	cg12375054	0.0543486	chr13	63920115	63920116	Exon (NM_001046175/514547, exon 4 of 4)	13	63918996	63920647	1120	ENSBTAG00000006135	MAP1LC3A
Lymph nodes	DMP located on genes	cg21790694	0.0543675	chr8	75649384	75649385	Exon (NM_001100376/517788, exon 7 of 7)	8	75580470	75650402	68915	ENSBTAG00000000320	UBAP1
Lymph nodes	DMP located on genes	cg08346566	0.0544049	chr3	25039743	25039744	Intron (NM_001206874/535545, intron 3 of 48)	3	25000724	25256686	39020	ENSBTAG00000001080	SPAG17
Lymph nodes	DMP located on genes	cg19423145	0.0545336	chr14	47652734	47652735	Intron (NM_001025322/506873, intron 3 of 7)	14	47572158	47669435	80577	ENSBTAG00000014032	EIF3H
Lymph nodes	DMP located on genes	cg25140607	0.0545391	chr23	45624256	45624257	Exon (NM_001080228/505849, exon 2 of 7)	23	45619602	45637788	4655	ENSBTAG00000001250	TFAP2A
Lymph nodes	DMP located on genes	cg16464310	0.0547134	chr1	155489870	155489871	Intron (NM_001102040/516952, intron 5 of 10)	1	155431342	155525165	35294	ENSBTAG00000021158	SATB1
Lymph nodes	DMP located on genes	cg14089899	0.0547897	chr16	69570208	69570209	Intron (NM_001193232/515324, intron 1 of 3)	16	69536053	69577142	6933	ENSBTAG00000010978	PROX1
Lymph nodes	DMP located on genes	cg10707619	0.0550719	chr23	15406597	15406598	Intron (NM_001205524/517805, intron 7 of 15)	23	15384042	15417429	22556	ENSBTAG00000014211	FOXP4
Lymph nodes	DMP located on genes	cg00608633	0.0554966	chr8	29858921	29858922	Exon (NM_001076104/538474, exon 2 of 9)	8	29852454	30102734	6468	ENSBTAG00000027442	NFIB
Lymph nodes	DMP located on genes	cg24560445	0.055783	chr13	72098157	72098158	Intron (NM_001035272/507828, intron 2 of 6)	13	72096726	72102391	1432	ENSBTAG00000008527	SRSF6
Lymph nodes	DMP located on genes	cg06079669	0.0557984	chr1	155522263	155522264	Intron (NM_001102040/516952, intron 1 of 10)	1	155431342	155525165	2901	ENSBTAG00000021158	SATB1
Lymph nodes	DMP located on genes	cg12067414	0.0558835	chr1	85302755	85302756	Exon (NM_001105463/784383, exon 2 of 2)	1	85302306	85303771	1015	NA	SOX2
Lymph nodes	DMP located on genes	cg05482254	0.0558903	chr1	110949537	110949538	Intron (NM_001206048/540975, intron 2 of 5)	1	110928200	110955891	6353	ENSBTAG00000012120	TIPARP
Lymph nodes	DMP located on genes	cg24104506	0.0559466	chr23	23282355	23282356	Intron (NM_001192329/539910, intron 2 of 7)	23	23277603	23337345	4753	ENSBTAG00000020425	TFAP2D
Lymph nodes	DMP located on genes	cg14032328	0.0559935	chr1	155506588	155506589	Intron (NM_001102040/516952, intron 2 of 10)	1	155431342	155525165	18576	ENSBTAG00000021158	SATB1
Lymph nodes	DMP located on genes	cg08476750	0.0559999	chr7	50885857	50885858	3' UTR	7	50878402	50886364	7456	ENSBTAG00000003986	CXXC5
Lymph nodes	DMP located on genes	cg04531442	0.0560083	chr1	155506363	155506364	Intron (NM_001102040/516952, intron 2 of 10)	1	155431342	155525165	18801	ENSBTAG00000021158	SATB1
Lymph nodes	DMP located on genes	cg04162275	0.0560971	chr21	2334352	2334353	Exon (NM_001098462/533136, exon 4 of 12)	21	2303023	2366406	32053	ENSBTAG00000002487	UBE3A
Lymph nodes	DMP located on genes	cg05571450	0.0560972	chr7	22154859	22154860	Intron (NM_001034491/515410, intron 2 of 6)	7	22148150	22162564	7704	ENSBTAG00000015426	PDLIM4
Lymph nodes	DMP located on genes	cg24824630	0.056246	chr1	155502229	155502230	Intron (NM_001102040/516952, intron 4 of 10)	1	155431342	155525165	22935	ENSBTAG00000021158	SATB1
Lymph nodes	DMP located on genes	cg18160025	0.0563825	chr17	70128810	70128811	Intron (NM_001191197/532416, intron 4 of 4)	17	70125940	70143421	14610	ENSBTAG00000005478	PATZ1
Lymph nodes	DMP located on genes	cg03062698	0.0564236	chr2	52241647	52241648	Intron (NM_001076192/539873, intron 2 of 2)	2	52174189	52264479	67459	ENSBTAG00000048810	ZEB2
Lymph nodes	DMP located on genes	cg13932370	0.0568996	chr5	42932142	42932143	Intron (NM_001205297/505696, intron 4 of 33)	5	42885405	43011959	46738	ENSBTAG00000015296	PTPRB
Lymph nodes	DMP located on genes	cg00167853	0.0569998	chr8	29859397	29859398	Exon (NM_001076104/538474, exon 2 of 9)	8	29852454	30102734	6944	ENSBTAG00000027442	NFIB
Lymph nodes	DMP located on genes	cg07565103	0.0574445	chr1	155502028	155502029	Intron (NM_001102040/516952, intron 4 of 10)	1	155431342	155525165	23136	ENSBTAG00000021158	SATB1
Lymph nodes	DMP located on genes	cg11645949	0.0574604	chr11	94877403	94877404	Exon (NM_001193014/514134, exon 5 of 22)	11	94528965	95058602	181198	ENSBTAG00000003610	DENND1A
Lymph nodes	DMP located on genes	cg18054695	0.0579377	chr1	155490145	155490146	Intron (NM_001102040/516952, intron 5 of 10)	1	155431342	155525165	35019	ENSBTAG00000021158	SATB1
Lymph nodes	DMP located on genes	cg10759483	0.0580742	chr15	76888398	76888399	Intron (NM_001038037/505437, intron 1 of 8)	15	76852635	77063232	35764	ENSBTAG00000009573	C15H11orf49
Lymph nodes	DMP located on genes	cg25140691	0.0582113	chr19	40589079	40589080	Intron (NM_001014942/534280, intron 4 of 8)	19	40560016	40595283	29064	ENSBTAG00000012500	RARA
Lymph nodes	DMP located on genes	cg09985879	0.0582514	chr2	15639788	15639789	3' UTR	2	15639652	15731419	91630	ENSBTAG00000043956	UBE2E3
Lymph nodes	DMP located on genes	cg18957485	0.0582975	chr19	37298714	37298715	Exon (NM_001193118/511703, exon 5 of 5)	19	37285841	37299157	12874	ENSBTAG00000001919	ZNF652
Lymph nodes	DMP located on genes	cg19808756	0.0583692	chr1	155502101	155502102	Intron (NM_001102040/516952, intron 4 of 10)	1	155431342	155525165	23063	ENSBTAG00000021158	SATB1
Lymph nodes	DMP located on genes	cg10950442	0.0586228	chr11	92674329	92674330	Exon (NM_001144082/541268, exon 16 of 20)	11	92549308	92685530	125022	ENSBTAG00000008232	DAB2IP
Lymph nodes	DMP located on genes	cg14115130	0.0586516	chr3	96159287	96159288	Intron (NM_001081606/535408, intron 1 of 6)	3	96071529	96161168	1880	ENSBTAG00000021046	ELAVL4
Lymph nodes	DMP located on genes	cg19223856	0.0586707	chr8	23800447	23800448	Intron (NM_001192549/521962, intron 2 of 10)	8	23784620	24069145	15828	ENSBTAG00000014124	MLLT3
Lymph nodes	DMP located on genes	cg16861303	0.0586717	chr21	10566631	10566632	Exon (NM_174402/281945, exon 2 of 3)	21	10562378	10569454	2822	ENSBTAG00000018007	NR2F2
Lymph nodes	DMP located on genes	cg08617287	0.0586794	chr10	69218604	69218605	Intron (NM_001193201/538953, intron 1 of 2)	10	69215622	69219670	1065	ENSBTAG00000014741	OTX2
Lymph nodes	DMP located on genes	cg05229784	0.0593421	chr11	55212567	55212568	Exon (NM_001080304/538452, exon 2 of 2)	11	55211496	55214134	1072	ENSBTAG00000054157	LRRTM1
Lymph nodes	DMP located on genes	cg04477970	0.0594164	chr22	13171456	13171457	Exon (NM_001037598/513481, exon 2 of 4)	22	13170212	13172678	1245	ENSBTAG00000019106	EIF1B
Lymph nodes	DMP located on genes	cg00896947	0.0595018	chr4	91932923	91932924	Intron (NM_205784/404098, intron 9 of 23)	4	91873942	92296112	58982	ENSBTAG00000010692	SND1
Lymph nodes	DMP located on genes	cg02882406	0.0597222	chr20	27742557	27742558	Exon (NM_001099130/614040, exon 2 of 6)	20	27733640	27743735	1177	ENSBTAG00000001241	ISL1
Lymph nodes	DMP located on genes	cg12383724	0.0597372	chr18	49385910	49385911	5' UTR	18	49379800	49387405	1494	ENSBTAG00000012509	DYRK1B
Lymph nodes	DMP located on genes	cg08072685	0.0599013	chr14	64088750	64088751	Exon (NM_001191331/540195, exon 4 of 10)	14	64047881	64103385	40870	ENSBTAG00000017833	RNF19A
Lymph nodes	DMP located on genes	cg21646906	0.0599039	chr20	14228925	14228926	Intron (NM_001193016/540722, intron 12 of 23)	20	14055308	14330823	173618	ENSBTAG00000016963	ADAMTS6
Lymph nodes	DMP located on genes	cg12126471	0.0599299	chr11	62519437	62519438	Exon (NM_001078004/535054, exon 7 of 7)	11	62517241	62573790	54352	ENSBTAG00000020865	PELI1
Lymph nodes	DMP located on genes	cg20188742	0.0599774	chr22	38930828	38930829	Exon (NM_001038198/613683, exon 6 of 6)	22	38926794	38931477	4035	ENSBTAG00000020302	FEZF2
Lymph nodes	DMP located on genes	cg16317419	0.0599821	chr1	149709893	149709894	3' UTR	1	149617410	149711585	92484	ENSBTAG00000001771	DYRK1A
Lymph nodes	DMP located on genes	cg09642734	0.0603152	chr3	15588982	15588983	Intron (NM_001192204/509019, intron 1 of 2)	3	15579983	15593996	5013	ENSBTAG00000021512	ZBTB7B
Lymph nodes	DMP located on genes	cg20061887	0.0603804	chr2	53306699	53306700	Intron (NM_001105003/616246, intron 8 of 13)	2	52964905	53662312	355612	ENSBTAG00000032289	ARHGAP15
Lymph nodes	DMP located on genes	cg06945527	0.0604994	chr5	106319871	106319872	Exon (NM_001206873/615834, exon 10 of 10)	5	106319035	106389451	69579	ENSBTAG00000009447	PRMT8
Lymph nodes	DMP located on genes	cg11208494	0.0605692	chr7	39049965	39049966	Intron (NM_001046433/538655, intron 1 of 8)	7	39020440	39051228	1262	ENSBTAG00000015192	FAM193B
Lymph nodes	DMP located on genes	cg12981876	0.0606859	chr25	35906825	35906826	Exon (NM_001205998/532406, exon 22 of 24)	25	35900842	35909566	5984	ENSBTAG00000015738	GIGYF1
Lymph nodes	DMP located on genes	cg18972426	0.0606959	chr11	55212727	55212728	Exon (NM_001080304/538452, exon 2 of 2)	11	55211496	55214134	1232	ENSBTAG00000054157	LRRTM1
Lymph nodes	DMP located on genes	cg07308881	0.0607031	chr2	18765667	18765668	Exon (NM_001130753/535331, exon 9 of 10)	2	18762123	18779304	13636	ENSBTAG00000006168	RBM45
Lymph nodes	DMP located on genes	cg18190885	0.0611543	chr8	30093692	30093693	Intron (NM_001076104/538474, intron 8 of 8)	8	29852454	30102734	241239	ENSBTAG00000027442	NFIB
Lymph nodes	DMP located on genes	cg22750057	0.0611812	chr8	69997711	69997712	Exon (NM_001289818/526233, exon 2 of 2)	8	69996238	70000031	2319	ENSBTAG00000019293	EGR3
Lymph nodes	DMP located on genes	cg17445358	0.0612354	chr11	92674336	92674337	Exon (NM_001144082/541268, exon 16 of 20)	11	92549308	92685530	125029	ENSBTAG00000008232	DAB2IP
Lymph nodes	DMP located on genes	cg18818910	0.0613845	chr11	92685156	92685157	3' UTR	11	92549308	92685530	135849	ENSBTAG00000008232	DAB2IP
Lymph nodes	DMP located on genes	cg06957138	0.0614204	chr4	68906114	68906115	Intron (NM_001076825/509991, intron 1 of 3)	4	68902556	68934986	3559	ENSBTAG00000008139	HOXA3
Lymph nodes	DMP located on genes	cg05147474	0.0615252	chr29	12805057	12805058	Intron (NM_001038164/534927, intron 7 of 9)	29	12744752	12830791	60306	ENSBTAG00000033731	PRCP
Lymph nodes	DMP located on genes	cg03150433	0.061656	chr26	39294405	39294406	Intron (NM_001076902/534370, intron 1 of 8)	26	39292002	39309567	2404	ENSBTAG00000008729	DENND10
Lymph nodes	DMP located on genes	cg02231368	0.0616642	chr2	53046947	53046948	Intron (NM_001105003/616246, intron 12 of 13)	2	52964905	53662312	615364	ENSBTAG00000032289	ARHGAP15
Lymph nodes	DMP located on genes	cg13027218	0.0618781	chr8	29859153	29859154	Exon (NM_001076104/538474, exon 2 of 9)	8	29852454	30102734	6700	ENSBTAG00000027442	NFIB
Lymph nodes	DMP located on genes	cg23402923	0.0618928	chr11	43216361	43216362	Intron (NM_001076121/538680, intron 4 of 4)	11	43208356	43309753	93391	ENSBTAG00000016534	BCL11A
Lymph nodes	DMP located on genes	cg03824676	0.0619699	chr13	64932535	64932536	Intron (NM_001206504/508722, intron 2 of 16)	13	64908235	64934850	2314	ENSBTAG00000003949	RBM39
Lymph nodes	DMP located on genes	cg03640209	0.0622977	chrX	118355616	118355617	Intron (NM_001206065/534848, intron 36 of 36)	30	118341615	118636674	281057	ENSBTAG00000008170	POLA1
Lymph nodes	DMP located on genes	cg12495173	0.0623946	chr16	69564820	69564821	Intron (NM_001193232/515324, intron 2 of 3)	16	69536053	69577142	12321	ENSBTAG00000010978	PROX1
Lymph nodes	DMP located on genes	cg01974011	0.0625375	chr23	23400233	23400234	Exon (NM_001076247/540867, exon 8 of 8)	23	23375242	23400380	24992	ENSBTAG00000020426	TFAP2B
Lymph nodes	DMP located on genes	cg07856256	0.0625385	chr8	30094118	30094119	Intron (NM_001076104/538474, intron 8 of 8)	8	29852454	30102734	241665	ENSBTAG00000027442	NFIB
Lymph nodes	DMP located on genes	cg14360838	0.062668	chr11	43219638	43219639	Intron (NM_001076121/538680, intron 3 of 4)	11	43208356	43309753	90114	ENSBTAG00000016534	BCL11A
Lymph nodes	DMP located on genes	cg21419180	0.0627	chr17	11676000	11676001	Exon (NM_001192952/532453, exon 2 of 2)	17	11675939	11677612	1611	ENSBTAG00000005648	POU4F2
Lymph nodes	DMP located on genes	cg07635141	0.0628314	chr15	61350366	61350367	Intron (NM_001076929/540914, intron 2 of 5)	15	61161316	61365573	15206	ENSBTAG00000020956	MPPED2
Lymph nodes	DMP located on genes	cg00133237	0.0629334	chr22	13171513	13171514	Exon (NM_001037598/513481, exon 2 of 4)	22	13170212	13172678	1302	ENSBTAG00000019106	EIF1B
Lymph nodes	DMP located on genes	cg06037672	0.0630596	chr14	39851697	39851698	Intron (NM_001193227/539762, intron 1 of 10)	14	39849340	40051392	2358	ENSBTAG00000033268	ZFHX4
Lymph nodes	DMP located on genes	cg08691554	0.06306	chr19	42510117	42510118	Exon (NM_001111103/538457, exon 2 of 2)	19	42507157	42521839	11721	ENSBTAG00000039684	CAVIN1
Lymph nodes	DMP located on genes	cg03675182	0.0630618	chr22	50233788	50233789	Intron (NM_001046374/534216, intron 5 of 24)	22	50218551	50242674	8885	ENSBTAG00000006330	RBM5
Lymph nodes	DMP located on genes	cg10332715	0.0631684	chr16	32412939	32412940	3' UTR	16	32404381	32413716	8559	ENSBTAG00000007606	HNRNPU
Lymph nodes	DMP located on genes	cg27236629	0.063228	chr21	10566703	10566704	Exon (NM_174402/281945, exon 2 of 3)	21	10562378	10569454	2750	ENSBTAG00000018007	NR2F2
Lymph nodes	DMP located on genes	cg03186150	0.0632804	chr16	33717391	33717392	Intron (NM_001193109/616342, intron 14 of 17)	16	33638871	33884332	166940	ENSBTAG00000017775	SDCCAG8
Lymph nodes	DMP located on genes	cg16325432	0.0633824	chr4	68906068	68906069	Intron (NM_001076825/509991, intron 1 of 3)	4	68902556	68934986	3513	ENSBTAG00000008139	HOXA3
Lymph nodes	DMP located on genes	cg20476719	0.0634859	chr3	101506652	101506653	Intron (NM_001076941/616005, intron 2 of 14)	3	101373598	101652609	145956	ENSBTAG00000012355	RNF220
Lymph nodes	DMP located on genes	cg20200185	0.0635088	chr1	155502156	155502157	Intron (NM_001102040/516952, intron 4 of 10)	1	155431342	155525165	23008	ENSBTAG00000021158	SATB1
Lymph nodes	DMP located on genes	cg05086365	0.0636525	chr21	10566711	10566712	Exon (NM_174402/281945, exon 2 of 3)	21	10562378	10569454	2742	ENSBTAG00000018007	NR2F2
Lymph nodes	DMP located on genes	cg09643584	0.0638598	chr16	69541950	69541951	Intron (NM_001193232/515324, intron 3 of 3)	16	69536053	69577142	35191	ENSBTAG00000010978	PROX1
Lymph nodes	DMP located on genes	cg25498524	0.063871	chr2	124391646	124391647	Intron (NM_001101231/614310, intron 2 of 5)	2	124375055	124400703	16592	ENSBTAG00000013309	SRSF4
Lymph nodes	DMP located on genes	cg01514664	0.0639031	chr1	81294624	81294625	Intron (NM_001034776/615156, intron 1 of 8)	1	81288283	81307982	6342	ENSBTAG00000001697	TRA2B
Lymph nodes	DMP located on genes	cg22276515	0.0640698	chr19	26924322	26924323	Exon (NM_001191307/100137840, exon 2 of 20)	19	26909898	26932024	7701	ENSBTAG00000002564	DLG4
Lymph nodes	DMP located on genes	cg18778818	0.0641629	chr19	13526697	13526698	Intron (NM_174224/281590, intron 41 of 55)	19	13441162	13682104	155406	ENSBTAG00000017567	ACACA
Lymph nodes	DMP located on genes	cg15628325	0.0644081	chr23	23279568	23279569	Exon (NM_001192329/539910, exon 2 of 8)	23	23277603	23337345	1966	ENSBTAG00000020425	TFAP2D
Lymph nodes	DMP located on genes	cg22395399	0.0647223	chr1	155455326	155455327	Intron (NM_001102040/516952, intron 9 of 10)	1	155431342	155525165	69838	ENSBTAG00000021158	SATB1
Lymph nodes	DMP located on genes	cg03595990	0.0649165	chr2	34436055	34436056	Intron (NM_174039/281122, intron 12 of 25)	2	34382851	34466658	53205	ENSBTAG00000048246	DPP4
Lymph nodes	DMP located on genes	cg09539966	0.0649166	chr9	72309863	72309864	Exon (NM_001102033/515854, exon 6 of 12)	9	72305985	72311541	1677	ENSBTAG00000004269	SGK1
Lymph nodes	DMP located on genes	cg01429989.2	0.0650188	chr18	24811732	24811733	Exon (NM_001098921/510004, exon 2 of 22)	18	24796100	24898993	15633	ENSBTAG00000006611	NUP93
Lymph nodes	DMP located on genes	cg14587384	0.0650332	chr2	52186060	52186061	Intron (NM_001076192/539873, intron 2 of 2)	2	52174189	52264479	11872	ENSBTAG00000048810	ZEB2
Lymph nodes	DMP located on genes	cg08303653	0.0651428	chr8	29859089	29859090	Exon (NM_001076104/538474, exon 2 of 9)	8	29852454	30102734	6636	ENSBTAG00000027442	NFIB
Lymph nodes	DMP located on genes	cg07512021	0.0651679	chr2	52241650	52241651	Intron (NM_001076192/539873, intron 2 of 2)	2	52174189	52264479	67462	ENSBTAG00000048810	ZEB2
Lymph nodes	DMP located on genes	cg05146200	0.0654284	chr10	88652766	88652767	Exon (NM_001034666/539220, exon 4 of 9)	10	88648877	88656337	3890	ENSBTAG00000020477	AHSA1
Lymph nodes	DMP located on genes	cg25977281	0.0655057	chr19	40590385	40590386	Exon (NM_001014942/534280, exon 6 of 9)	19	40560016	40595283	30370	ENSBTAG00000012500	RARA
Lymph nodes	DMP located on genes	cg06536810	0.065674	chr26	22507199	22507200	Intron (NM_001206678/326284, intron 4 of 5)	26	22503903	22509709	2509	ENSBTAG00000001530	FGF8
Lymph nodes	DMP located on genes	cg13977827	0.0657697	chr8	29859202	29859203	Exon (NM_001076104/538474, exon 2 of 9)	8	29852454	30102734	6749	ENSBTAG00000027442	NFIB
Lymph nodes	DMP located on genes	cg15680017	0.0661752	chr14	48896822	48896823	Intron (NM_001192913/537652, intron 4 of 5)	14	48683058	48904942	213765	ENSBTAG00000017694	TRPS1
Lymph nodes	DMP located on genes	cg27147437	0.0663363	chr22	30597334	30597335	Intron (NM_001083689/515903, intron 6 of 17)	22	30294351	30686758	302984	ENSBTAG00000016533	FOXP1
Lymph nodes	DMP located on genes	cg12401251	0.0663892	chr8	29859133	29859134	Exon (NM_001076104/538474, exon 2 of 9)	8	29852454	30102734	6680	ENSBTAG00000027442	NFIB
Lymph nodes	DMP located on genes	cg26035859	0.066714	chr1	155455350	155455351	Intron (NM_001102040/516952, intron 9 of 10)	1	155431342	155525165	69814	ENSBTAG00000021158	SATB1
Lymph nodes	DMP located on genes	cg19234378	0.0671069	chr23	10507180	10507181	Intron (NM_001034700/540276, intron 3 of 5)	23	10502817	10509294	4364	ENSBTAG00000040006	SRSF3
Lymph nodes	DMP located on genes	cg05934936	0.0672774	chr2	52189816	52189817	Intron (NM_001076192/539873, intron 2 of 2)	2	52174189	52264479	15628	ENSBTAG00000048810	ZEB2
Lymph nodes	DMP located on genes	cg23019935	0.0673015	chr2	130736589	130736590	Intron (NM_001046332/532712, intron 4 of 4)	2	130733638	130754607	18017	ENSBTAG00000001700	CDC42
Lymph nodes	DMP located on genes	cg26494640	0.0673321	chr16	69564073	69564074	Intron (NM_001193232/515324, intron 2 of 3)	16	69536053	69577142	13068	ENSBTAG00000010978	PROX1
Lymph nodes	DMP located on genes	cg26275174	0.0676959	chr8	42401330	42401331	Intron (NM_001099115/540904, intron 27 of 32)	8	42369821	42547358	146027	ENSBTAG00000007494	SMARCA2
Lymph nodes	DMP located on genes	cg21880134	0.0681421	chr11	24468262	24468263	Intron (NM_001206721/539467, intron 1 of 6)	11	24464835	24474936	3428	ENSBTAG00000019382	PKDCC
Lymph nodes	DMP located on genes	cg04567783	0.0682709	chr15	62566806	62566807	Intron (NM_001040645/286857, intron 7 of 12)	15	62560116	62588024	21217	ENSBTAG00000004561	PAX6
Lymph nodes	DMP located on genes	cg11812837	0.0682994	chr2	52216816	52216817	Intron (NM_001076192/539873, intron 2 of 2)	2	52174189	52264479	42628	ENSBTAG00000048810	ZEB2
Lymph nodes	DMP located on genes	cg01986981	0.0683295	chr6	94652594	94652595	Intron (NM_001076826/510080, intron 16 of 16)	6	94579877	94757659	105064	ENSBTAG00000014324	ANTXR2
Lymph nodes	DMP located on genes	cg23329807	0.0687876	chr4	68906049	68906050	Intron (NM_001076825/509991, intron 1 of 3)	4	68902556	68934986	3494	ENSBTAG00000008139	HOXA3
Lymph nodes	DMP located on genes	cg03342531	0.0691492	chr7	106519259	106519260	Intron (NM_001076432/616742, intron 2 of 4)	7	106497216	106785221	265961	ENSBTAG00000016515	EFNA5
Lymph nodes	DMP located on genes	cg09141006	0.0692793	chr4	91975875	91975876	Intron (NM_205784/404098, intron 10 of 23)	4	91873942	92296112	101934	ENSBTAG00000010692	SND1
Lymph nodes	DMP located on genes	cg26690989	0.0693597	chr7	21939962	21939963	Exon (NM_001191261/789216, exon 2 of 10)	7	21938660	21946679	1303	ENSBTAG00000031231	IRF1
Lymph nodes	DMP located on genes	cg08161081	0.0694869	chr13	64932596	64932597	Intron (NM_001206504/508722, intron 2 of 16)	13	64908235	64934850	2253	ENSBTAG00000003949	RBM39
Lymph nodes	DMP located on genes	cg07475226	0.0700937	chr21	49289851	49289852	Exon (NM_001205749/539998, exon 4 of 4)	21	49289714	49310143	20291	ENSBTAG00000006836	FBXO33
Lymph nodes	DMP located on genes	cg25742767	0.0702113	chr29	24759468	24759469	Intron (NM_001098998/517514, intron 2 of 3)	29	24757938	24762762	1531	ENSBTAG00000002733	DBX1
Lymph nodes	DMP located on genes	cg22675140	0.0705622	chr23	23397922	23397923	Intron (NM_001076247/540867, intron 7 of 7)	23	23375242	23400380	22681	ENSBTAG00000020426	TFAP2B
Lymph nodes	DMP located on genes	cg02043564	0.070574	chr11	92685164	92685165	3' UTR	11	92549308	92685530	135857	ENSBTAG00000008232	DAB2IP
Lymph nodes	DMP located on genes	cg17278116	0.0711227	chr2	52241630	52241631	Intron (NM_001076192/539873, intron 2 of 2)	2	52174189	52264479	67442	ENSBTAG00000048810	ZEB2
Lymph nodes	DMP located on genes	cg21878650.1	0.0712977	chr20	14228858	14228859	Intron (NM_001193016/540722, intron 12 of 23)	20	14055308	14330823	173551	ENSBTAG00000016963	ADAMTS6
Lymph nodes	DMP located on genes	cg12980091	0.0714081	chr11	43301565	43301566	Intron (NM_001076121/538680, intron 2 of 4)	11	43208356	43309753	8187	ENSBTAG00000016534	BCL11A
Lymph nodes	DMP located on genes	cg26236652	0.0715664	chr2	52241508	52241509	Intron (NM_001076192/539873, intron 2 of 2)	2	52174189	52264479	67320	ENSBTAG00000048810	ZEB2
Lymph nodes	DMP located on genes	cg14887777	0.0716628	chr4	68906053	68906054	Intron (NM_001076825/509991, intron 1 of 3)	4	68902556	68934986	3498	ENSBTAG00000008139	HOXA3
Lymph nodes	DMP located on genes	cg16907016	0.0721651	chr1	155455221	155455222	Intron (NM_001102040/516952, intron 9 of 10)	1	155431342	155525165	69943	ENSBTAG00000021158	SATB1
Lymph nodes	DMP located on genes	cg17349389	0.072199	chr11	55212580	55212581	Exon (NM_001080304/538452, exon 2 of 2)	11	55211496	55214134	1085	ENSBTAG00000054157	LRRTM1
Lymph nodes	DMP located on genes	cg19469687	0.072227	chr1	118214830	118214831	Intron (NM_001128197/539034, intron 1 of 2)	1	118213388	118220076	1443	ENSBTAG00000011150	PFN2
Lymph nodes	DMP located on genes	cg23952337	0.0723012	chr1	155490197	155490198	Intron (NM_001102040/516952, intron 5 of 10)	1	155431342	155525165	34967	ENSBTAG00000021158	SATB1
Lymph nodes	DMP located on genes	cg02419180	0.0723354	chr8	29859212	29859213	Exon (NM_001076104/538474, exon 2 of 9)	8	29852454	30102734	6759	ENSBTAG00000027442	NFIB
Lymph nodes	DMP located on genes	cg06455216	0.0724497	chr16	30160410	30160411	Intron (NM_001192937/538392, intron 2 of 35)	16	29958179	30250777	90366	ENSBTAG00000022777	CDC42BPA
Lymph nodes	DMP located on genes	cg08541883	0.0725247	chr10	86397620	86397621	Intron (NM_001040549/529761, intron 1 of 5)	10	86372515	86407512	9891	ENSBTAG00000005694	TMED10
Lymph nodes	DMP located on genes	cg14791398	0.0725386	chr1	155507757	155507758	Exon (NM_001102040/516952, exon 2 of 11)	1	155431342	155525165	17407	ENSBTAG00000021158	SATB1
Lymph nodes	DMP located on genes	cg09697973	0.072763	chr13	72098181	72098182	Intron (NM_001035272/507828, intron 2 of 6)	13	72096726	72102391	1456	ENSBTAG00000008527	SRSF6
Lymph nodes	DMP located on genes	cg02063736	0.0728893	chr13	64932514	64932515	Intron (NM_001206504/508722, intron 2 of 16)	13	64908235	64934850	2335	ENSBTAG00000003949	RBM39
Lymph nodes	DMP located on genes	cg09173346	0.0729327	chr11	24468253	24468254	Intron (NM_001206721/539467, intron 1 of 6)	11	24464835	24474936	3419	ENSBTAG00000019382	PKDCC
Lymph nodes	DMP located on genes	cg25238025	0.0731963	chr23	15406592	15406593	Intron (NM_001205524/517805, intron 7 of 15)	23	15384042	15417429	22551	ENSBTAG00000014211	FOXP4
Lymph nodes	DMP located on genes	cg11399644	0.0732514	chr13	72098252	72098253	Intron (NM_001035272/507828, intron 2 of 6)	13	72096726	72102391	1527	ENSBTAG00000008527	SRSF6
Lymph nodes	DMP located on genes	cg21878650.2	0.0744905	chr20	14228858	14228859	Intron (NM_001193016/540722, intron 12 of 23)	20	14055308	14330823	173551	ENSBTAG00000016963	ADAMTS6
Lymph nodes	DMP located on genes	cg06908520	0.0744999	chr18	18167277	18167278	Intron (NM_001101893/508025, intron 3 of 7)	18	17963192	18309036	141758	ENSBTAG00000017397	ZNF423
Lymph nodes	DMP located on genes	cg18489996	0.0745986	chr15	76888412	76888413	Intron (NM_001038037/505437, intron 1 of 8)	15	76852635	77063232	35778	ENSBTAG00000009573	C15H11orf49
Lymph nodes	DMP located on genes	cg23516082	0.0754087	chr5	27947287	27947288	Intron (NM_001083479/534536, intron 7 of 8)	5	27943345	27952242	4954	ENSBTAG00000013843	ACVRL1
Lymph nodes	DMP located on genes	cg20583171	0.0758784	chr2	110443410	110443411	Intron (NM_001206818/540951, intron 4 of 8)	2	110369553	110471285	27874	ENSBTAG00000009950	PAX3
Lymph nodes	DMP located on genes	cg21676597	0.0760019	chr8	29859296	29859297	Exon (NM_001076104/538474, exon 2 of 9)	8	29852454	30102734	6843	ENSBTAG00000027442	NFIB
Lymph nodes	DMP located on genes	cg21353753	0.0760167	chrX	122995048	122995049	Intron (NM_001098937/511190, intron 2 of 21)	30	122949645	123056197	45404	ENSBTAG00000017639	RPS6KA3
Lymph nodes	DMP located on genes	cg13245181	0.0762249	chr4	68906127	68906128	Intron (NM_001076825/509991, intron 1 of 3)	4	68902556	68934986	3572	ENSBTAG00000008139	HOXA3
Lymph nodes	DMP located on genes	cg18563768	0.0764406	chr20	14228838	14228839	Intron (NM_001193016/540722, intron 12 of 23)	20	14055308	14330823	173531	ENSBTAG00000016963	ADAMTS6
Lymph nodes	DMP located on genes	cg12926657	0.0766335	chr1	155455523	155455524	Intron (NM_001102040/516952, intron 9 of 10)	1	155431342	155525165	69641	ENSBTAG00000021158	SATB1
Lymph nodes	DMP located on genes	cg14415959	0.0767693	chr2	135741249	135741250	Exon (NM_001114608/512452, exon 3 of 4)	2	135739469	135759396	18146	ENSBTAG00000009251	SZRD1
Lymph nodes	DMP located on genes	cg21684886	0.0770254	chr23	23397913	23397914	Intron (NM_001076247/540867, intron 7 of 7)	23	23375242	23400380	22672	ENSBTAG00000020426	TFAP2B
Lymph nodes	DMP located on genes	cg14865782	0.0770953	chr23	23279480	23279481	Exon (NM_001192329/539910, exon 2 of 8)	23	23277603	23337345	1878	ENSBTAG00000020425	TFAP2D
Lymph nodes	DMP located on genes	cg07708180	0.0771966	chr2	52241482	52241483	Intron (NM_001076192/539873, intron 2 of 2)	2	52174189	52264479	67294	ENSBTAG00000048810	ZEB2
Lymph nodes	DMP located on genes	cg24670086	0.077328	chr23	45624266	45624267	Exon (NM_001080228/505849, exon 2 of 7)	23	45619602	45637788	4665	ENSBTAG00000001250	TFAP2A
Lymph nodes	DMP located on genes	cg19552877	0.077446	chr23	23400227	23400228	Exon (NM_001076247/540867, exon 8 of 8)	23	23375242	23400380	24986	ENSBTAG00000020426	TFAP2B
Lymph nodes	DMP located on genes	cg13182287	0.0776222	chr13	64932050	64932051	Exon (NM_001206504/508722, exon 3 of 17)	13	64908235	64934850	2799	ENSBTAG00000003949	RBM39
Lymph nodes	DMP located on genes	cg17599620	0.0778186	chr22	7853565	7853566	Intron (NM_001191201/531418, intron 7 of 38)	22	7733641	7909236	55670	ENSBTAG00000011333	CLASP2
Lymph nodes	DMP located on genes	cg26525823	0.0781267	chr26	14079091	14079092	Intron (NM_001105424/539542, intron 3 of 3)	26	14075882	14081683	3210	ENSBTAG00000014217	HHEX
Lymph nodes	DMP located on genes	cg04400060	0.0784991	chr24	48617099	48617100	Intron (NM_001192865/535916, intron 3 of 3)	24	48600169	48627410	10310	ENSBTAG00000012441	SMAD7
Lymph nodes	DMP located on genes	cg05313153	0.0785208	chr14	46165310	46165311	Exon (NM_001098095/538602, exon 1 of 11)	14	46164224	46477875	1087	ENSBTAG00000006209	EXT1
Lymph nodes	DMP located on genes	cg15091495	0.0788015	chr6	94652579	94652580	Intron (NM_001076826/510080, intron 16 of 16)	6	94579877	94757659	105079	ENSBTAG00000014324	ANTXR2
Lymph nodes	DMP located on genes	cg13300299	0.0788072	chr6	97149083	97149084	Exon (NM_001098064/527471, exon 3 of 8)	6	97143335	97160453	11369	ENSBTAG00000013952	HNRNPD
Lymph nodes	DMP located on genes	cg00370841	0.0790026	chr7	70575614	70575615	Intron (NM_001192916/537712, intron 6 of 15)	7	70284253	70694473	118858	ENSBTAG00000037508	EBF1
Lymph nodes	DMP located on genes	cg13311201	0.0791355	chr11	43301482	43301483	Intron (NM_001076121/538680, intron 2 of 4)	11	43208356	43309753	8270	ENSBTAG00000016534	BCL11A
Lymph nodes	DMP located on genes	cg15112783	0.0792269	chr13	63920108	63920109	Exon (NM_001046175/514547, exon 4 of 4)	13	63918996	63920647	1113	ENSBTAG00000006135	MAP1LC3A
Lymph nodes	DMP located on genes	cg25091185	0.0793292	chr11	43301464	43301465	Intron (NM_001076121/538680, intron 2 of 4)	11	43208356	43309753	8288	ENSBTAG00000016534	BCL11A
Lymph nodes	DMP located on genes	cg04295534	0.0797931	chr22	30665004	30665005	Intron (NM_001083689/515903, intron 11 of 17)	22	30294351	30686758	370654	ENSBTAG00000016533	FOXP1
Lymph nodes	DMP located on genes	cg00576774	0.0802296	chr4	67451218	67451219	Intron (NM_001319882/534129, intron 5 of 10)	4	67314290	67749124	297905	ENSBTAG00000018909	CREB5
Lymph nodes	DMP located on genes	cg17633606	0.0802807	chr6	17110210	17110211	Intron (NM_001192856/535399, intron 3 of 11)	6	17084271	17200169	25940	ENSBTAG00000006844	LEF1
Lymph nodes	DMP located on genes	cg19770744	0.080407	chr8	29859286	29859287	Exon (NM_001076104/538474, exon 2 of 9)	8	29852454	30102734	6833	ENSBTAG00000027442	NFIB
Lymph nodes	DMP located on genes	cg19163499	0.080411	chr16	33717497	33717498	Intron (NM_001193109/616342, intron 14 of 17)	16	33638871	33884332	166834	ENSBTAG00000017775	SDCCAG8
Lymph nodes	DMP located on genes	cg19762578	0.0809578	chr11	93065683	93065684	Intron (NM_001076310/614076, intron 4 of 4)	11	93046956	93081438	18728	ENSBTAG00000004296	MORN5
Lymph nodes	DMP located on genes	cg03079026	0.0816138	chr16	78875439	78875440	Intron (NM_001206816/541305, intron 5 of 7)	16	78829189	78957232	46251	ENSBTAG00000009265	NR5A2
Lymph nodes	DMP located on genes	cg04391455	0.0819676	chr23	23400255	23400256	Exon (NM_001076247/540867, exon 8 of 8)	23	23375242	23400380	25014	ENSBTAG00000020426	TFAP2B
Lymph nodes	DMP located on genes	cg15879584	0.0828946	chr8	46604616	46604617	Intron (NM_001193214/539139, intron 1 of 1)	8	46587098	46611498	6881	ENSBTAG00000016229	KLF9
Lymph nodes	DMP located on genes	cg19799050	0.0830794	chr26	33472942	33472943	Intron (NM_001143739/540481, intron 3 of 13)	26	33466821	33666664	6122	ENSBTAG00000021574	TCF7L2
Lymph nodes	DMP located on genes	cg18046528	0.0831279	chr11	92685198	92685199	3' UTR	11	92549308	92685530	135891	ENSBTAG00000008232	DAB2IP
Lymph nodes	DMP located on genes	cg05761052	0.0832727	chr5	54565692	54565693	Intron (NM_001205591/506574, intron 1 of 18)	5	54560835	54612806	4858	ENSBTAG00000002227	LRIG3
Lymph nodes	DMP located on genes	cg26081366	0.0832876	chr7	1698515	1698516	Exon (NM_001193234/541202, exon 5 of 14)	7	1694637	1703639	3879	ENSBTAG00000009389	HNRNPH1
Lymph nodes	DMP located on genes	cg19959922	0.0835245	chr7	70575636	70575637	Intron (NM_001192916/537712, intron 6 of 15)	7	70284253	70694473	118836	ENSBTAG00000037508	EBF1
Lymph nodes	DMP located on genes	cg23510032	0.0839612	chr8	42401276	42401277	Intron (NM_001099115/540904, intron 27 of 32)	8	42369821	42547358	146081	ENSBTAG00000007494	SMARCA2
Lymph nodes	DMP located on genes	cg12695803	0.0847638	chr13	78007944	78007945	Exon (NM_001024531/513479, exon 2 of 6)	13	78003747	78017912	4198	ENSBTAG00000027317	RNF114
Lymph nodes	DMP located on genes	cg16482260	0.0860371	chr7	70575618	70575619	Intron (NM_001192916/537712, intron 6 of 15)	7	70284253	70694473	118854	ENSBTAG00000037508	EBF1
Lymph nodes	DMP located on genes	cg13385016	0.0862668	chr6	14851255	14851256	3' UTR	6	14846183	14851502	5073	ENSBTAG00000009059	PITX2
Lymph nodes	DMP located on genes	cg08837198	0.0864555	chr18	51024073	51024074	Intron (NM_001205465/789798, intron 1 of 3)	18	51021436	51028109	2638	ENSBTAG00000000332	ERF
Lymph nodes	DMP located on genes	cg10251050	0.0869412	chr13	64932037	64932038	Exon (NM_001206504/508722, exon 3 of 17)	13	64908235	64934850	2812	ENSBTAG00000003949	RBM39
Lymph nodes	DMP located on genes	cg16242861	0.0869844	chr1	149710017	149710018	3' UTR	1	149617410	149711585	92608	ENSBTAG00000001771	DYRK1A
Lymph nodes	DMP located on genes	cg19234729	0.0875956	chr19	40588624	40588625	Intron (NM_001014942/534280, intron 4 of 8)	19	40560016	40595283	28609	ENSBTAG00000012500	RARA
Lymph nodes	DMP located on genes	cg26157931	0.0885022	chr4	69589830	69589831	Intron (NM_001075375/508836, intron 6 of 6)	4	69587802	69655430	65599	ENSBTAG00000001822	SNX10
Lymph nodes	DMP located on genes	cg16807421	0.0890204	chr1	155455358	155455359	Intron (NM_001102040/516952, intron 9 of 10)	1	155431342	155525165	69806	ENSBTAG00000021158	SATB1
Lymph nodes	DMP located on genes	cg07981074	0.0903142	chr13	64932111	64932112	Intron (NM_001206504/508722, intron 2 of 16)	13	64908235	64934850	2738	ENSBTAG00000003949	RBM39
Lymph nodes	DMP located on genes	cg20668148	0.0907779	chr22	30515774	30515775	Intron (NM_001083689/515903, intron 3 of 17)	22	30294351	30686758	221424	ENSBTAG00000016533	FOXP1
Lymph nodes	DMP located on genes	cg20568292	0.0912092	chr8	69997546	69997547	Exon (NM_001289818/526233, exon 2 of 2)	8	69996238	70000031	2484	ENSBTAG00000019293	EGR3
Lymph nodes	DMP located on genes	cg07980637	0.0920174	chr19	25671353	25671354	Intron (NM_001206900/788123, intron 2 of 8)	19	25642987	25685781	14427	ENSBTAG00000015656	WSCD1
Lymph nodes	DMP located on genes	cg09979291	0.0922916	chr6	17111404	17111405	Intron (NM_001192856/535399, intron 3 of 11)	6	17084271	17200169	27134	ENSBTAG00000006844	LEF1
Lymph nodes	DMP located on genes	cg03130174	0.0925357	chr23	10507281	10507282	Intron (NM_001034700/540276, intron 3 of 5)	23	10502817	10509294	4465	ENSBTAG00000040006	SRSF3
Lymph nodes	DMP located on genes	cg10663766	0.092773	chr5	106132548	106132549	Exon (NM_001082452/539763, exon 4 of 10)	5	106112474	106146169	20075	ENSBTAG00000000275	PARP11
Lymph nodes	DMP located on genes	cg24287791	0.093	chr1	67802338	67802339	Intron (NM_001192069/505740, intron 1 of 20)	1	67666355	67823121	20782	ENSBTAG00000018777	ADCY5
Lymph nodes	DMP located on genes	cg14158827	0.093094	chr7	22516191	22516192	Intron (NM_001038042/506059, intron 10 of 20)	7	22483833	22541088	32359	ENSBTAG00000019708	ACSL6
Lymph nodes	DMP located on genes	cg18480384	0.0940362	chr10	16935834	16935835	Intron (NM_001193206/514326, intron 8 of 19)	10	16922722	16970782	34947	ENSBTAG00000015580	TLE3
Lymph nodes	DMP located on genes	cg14136214	0.0947435	chr11	92685221	92685222	3' UTR	11	92549308	92685530	135914	ENSBTAG00000008232	DAB2IP
Lymph nodes	DMP located on genes	cg09658327	0.0959342	chr10	70595856	70595857	Exon (NM_001256581/531515, exon 3 of 24)	10	70592722	70654759	3135	ENSBTAG00000018898	ARID4A
Lymph nodes	DMP located on genes	cg01856529	0.0961084	chr5	25801500	25801501	Intron (NM_001193213/538885, intron 1 of 4)	5	25786249	25812785	15252	ENSBTAG00000006246	CBX5
Lymph nodes	DMP located on genes	cg18877412	0.0980742	chr3	96159268	96159269	Intron (NM_001081606/535408, intron 1 of 6)	3	96071529	96161168	1899	ENSBTAG00000021046	ELAVL4
Lymph nodes	DMP located on genes	cg20199880	0.0982408	chr7	21939968	21939969	Exon (NM_001191261/789216, exon 2 of 10)	7	21938660	21946679	1309	ENSBTAG00000031231	IRF1
Lymph nodes	DMP located on genes	cg16034794	0.0986044	chr2	24582969	24582970	Exon (NM_001034347/509329, exon 6 of 11)	2	24564105	24604675	21705	ENSBTAG00000010118	HAT1
Lymph nodes	DMP located on genes	cg27419618	0.100854	chr22	30515847	30515848	Intron (NM_001083689/515903, intron 3 of 17)	22	30294351	30686758	221497	ENSBTAG00000016533	FOXP1
Lymph nodes	DMP located on genes	cg20935647	0.101689	chr1	149634083	149634084	Intron (NM_001206014/532989, intron 1 of 10)	1	149617410	149711585	16674	ENSBTAG00000001771	DYRK1A
Lymph nodes	DMP located on genes	cg08277008	0.102499	chr5	98095218	98095219	Intron (NM_001015514/504512, intron 2 of 7)	5	97940136	98225259	130040	ENSBTAG00000014605	ETV6
Lymph nodes	DMP located on genes	cg26113820	0.102928	chr10	70595803	70595804	Exon (NM_001256581/531515, exon 3 of 24)	10	70592722	70654759	3082	ENSBTAG00000018898	ARID4A
Lymph nodes	DMP located on genes	cg18060631	0.103388	chr11	24468244	24468245	Intron (NM_001206721/539467, intron 1 of 6)	11	24464835	24474936	3410	ENSBTAG00000019382	PKDCC
Lymph nodes	DMP located on genes	cg06346608	0.10427	chr5	106132588	106132589	Exon (NM_001082452/539763, exon 4 of 10)	5	106112474	106146169	20115	ENSBTAG00000000275	PARP11
Lymph nodes	DMP located on genes	cg07102509	0.104657	chr19	38428761	38428762	Intron (NM_001102515/534582, intron 1 of 4)	19	38420709	38432559	3797	ENSBTAG00000013653	NFE2L1
Lymph nodes	DMP located on genes	cg25572043	0.105156	chr1	152827805	152827806	Intron (NM_001205960/529062, intron 1 of 27)	1	152698435	152833098	5292	ENSBTAG00000024815	ANKRD28
Lymph nodes	DMP located on genes	cg15146514	0.105548	chrX	79131587	79131588	Intron (NM_001098070/532053, intron 1 of 21)	30	79094123	79135212	3624	ENSBTAG00000000902	OGT
Lymph nodes	DMP located on genes	cg25296288	0.10742	chr2	126457727	126457728	Intron (NM_001205785/540181, intron 1 of 19)	2	126408497	126477024	19296	ENSBTAG00000001024	ARID1A
Lymph nodes	DMP located on genes	cg00116110	0.107937	chr23	9576432	9576433	Intron (NM_001192862/535704, intron 5 of 10)	23	9555619	9672159	95726	ENSBTAG00000047502	FKBP5
Lymph nodes	DMP located on genes	cg24226732	0.108091	chr2	24582904	24582905	Exon (NM_001034347/509329, exon 6 of 11)	2	24564105	24604675	21770	ENSBTAG00000010118	HAT1
Lymph nodes	DMP located on genes	cg01524627	0.108269	chr1	81294617	81294618	Intron (NM_001034776/615156, intron 1 of 8)	1	81288283	81307982	6335	ENSBTAG00000001697	TRA2B
Lymph nodes	DMP located on genes	cg02230860	0.109508	chr7	39049941	39049942	Intron (NM_001046433/538655, intron 1 of 8)	7	39020440	39051228	1286	ENSBTAG00000015192	FAM193B
Lymph nodes	DMP located on genes	cg11560032	0.109749	chr11	55212562	55212563	Exon (NM_001080304/538452, exon 2 of 2)	11	55211496	55214134	1067	ENSBTAG00000054157	LRRTM1
Lymph nodes	DMP located on genes	cg24358315	0.111422	chr14	48860999	48861000	Intron (NM_001192913/537652, intron 4 of 5)	14	48683058	48904942	177942	ENSBTAG00000017694	TRPS1
Lymph nodes	DMP located on genes	cg27602670	0.112247	chr16	32413120	32413121	3' UTR	16	32404381	32413716	8740	ENSBTAG00000007606	HNRNPU
Lymph nodes	DMP located on genes	cg11730351	0.116212	chr26	19115275	19115276	Intron (NM_001205325/100139581, intron 2 of 14)	26	19019143	19170819	55543	ENSBTAG00000008102	CRTAC1
Lymph nodes	DMP located on genes	cg13082148	0.117219	chr1	155455195	155455196	Intron (NM_001102040/516952, intron 9 of 10)	1	155431342	155525165	69969	ENSBTAG00000021158	SATB1
Lymph nodes	DMP located on genes	cg23194329	0.120155	chr11	43301413	43301414	Intron (NM_001076121/538680, intron 2 of 4)	11	43208356	43309753	8339	ENSBTAG00000016534	BCL11A
Lymph nodes	DMP located on genes	cg06900751	0.12315	chr1	155455417	155455418	Intron (NM_001102040/516952, intron 9 of 10)	1	155431342	155525165	69747	ENSBTAG00000021158	SATB1
Lymph nodes	DMP located on genes	cg16448606	0.12382	chr14	48861256	48861257	Intron (NM_001192913/537652, intron 4 of 5)	14	48683058	48904942	178199	ENSBTAG00000017694	TRPS1
Lymph nodes	DMP located on genes	cg10546888	0.124836	chr5	110171987	110171988	Exon (NM_001101993/514323, exon 8 of 13)	5	110161881	110180153	8165	ENSBTAG00000009887	DDX17
Lymph nodes	DMP located on genes	cg24174014	0.125736	chrX	79131426	79131427	Exon (NM_001098070/532053, exon 2 of 22)	30	79094123	79135212	3785	ENSBTAG00000000902	OGT
Lymph nodes	DMP located on genes	cg09431135	0.129047	chr3	84492109	84492110	Intron (NM_001038209/615371, intron 2 of 10)	3	84203807	84620790	128680	ENSBTAG00000000074	NFIA
Lymph nodes	DMP located on genes	cg15906007.2	0.129611	chr5	110171967	110171968	Exon (NM_001101993/514323, exon 8 of 13)	5	110161881	110180153	8185	ENSBTAG00000009887	DDX17
Lymph nodes	DMP located on genes	cg09790219	0.129623	chr7	22516429	22516430	Intron (NM_001038042/506059, intron 10 of 20)	7	22483833	22541088	32597	ENSBTAG00000019708	ACSL6
Lymph nodes	DMP located on genes	cg15906007.1	0.130971	chr5	110171967	110171968	Exon (NM_001101993/514323, exon 8 of 13)	5	110161881	110180153	8185	ENSBTAG00000009887	DDX17
Lymph nodes	DMP located on genes	cg15584686	0.131559	chr23	51462677	51462678	Intron (NM_001080331/617688, intron 7 of 10)	23	51168219	51603197	294459	ENSBTAG00000012058	GMDS
Lymph nodes	DMP located on genes	cg06618394	0.131852	chrX	79131582	79131583	Intron (NM_001098070/532053, intron 1 of 21)	30	79094123	79135212	3629	ENSBTAG00000000902	OGT
Lymph nodes	DMP located on genes	cg10553618	0.133953	chr2	34461423	34461424	Intron (NM_174039/281122, intron 23 of 25)	2	34382851	34466658	78573	ENSBTAG00000048246	DPP4
Lymph nodes	DMP located on genes	cg24911138	0.141559	chr22	50233740	50233741	Exon (NM_001046374/534216, exon 6 of 25)	22	50218551	50242674	8933	ENSBTAG00000006330	RBM5
Lymph nodes	DMP located on genes	cg23262887	0.143425	chr1	149634091	149634092	Intron (NM_001206014/532989, intron 1 of 10)	1	149617410	149711585	16682	ENSBTAG00000001771	DYRK1A
Lymph nodes	DMP located on genes	cg22089879	0.146491	chr14	25247303	25247304	Intron (NM_001102096/525888, intron 1 of 9)	14	24946881	25258596	11292	ENSBTAG00000004954	TOX
Lymph nodes	DMP located on genes	cg06937549	0.147735	chr7	1698562	1698563	Exon (NM_001193234/541202, exon 5 of 14)	7	1694637	1703639	3926	ENSBTAG00000009389	HNRNPH1
Lymph nodes	DMP located on genes	cg07605328	0.150519	chr2	52241571	52241572	Intron (NM_001076192/539873, intron 2 of 2)	2	52174189	52264479	67383	ENSBTAG00000048810	ZEB2
Lymph nodes	DMP located on genes	cg05138458	0.151718	chr18	48563769	48563770	Intron (NM_001192030/504520, intron 6 of 12)	18	48557658	48569498	5728	ENSBTAG00000001055	HNRNPL
Lymph nodes	DMP located on genes	cg12543192.2	0.152347	chr19	37870226	37870227	Exon (NM_001191186/783873, exon 2 of 2)	19	37866983	37870934	3244	ENSBTAG00000054623	HOXB9
Lymph nodes	DMP located on genes	cg04319582	0.152768	chr1	155455526	155455527	Intron (NM_001102040/516952, intron 9 of 10)	1	155431342	155525165	69638	ENSBTAG00000021158	SATB1
Lymph nodes	DMP located on genes	cg17798626	0.153517	chr11	43293676	43293677	Intron (NM_001076121/538680, intron 2 of 4)	11	43208356	43309753	16076	ENSBTAG00000016534	BCL11A
Lymph nodes	DMP located on genes	cg08310277	0.163796	chrX	79131543	79131544	Exon (NM_001098070/532053, exon 2 of 22)	30	79094123	79135212	3668	ENSBTAG00000000902	OGT
Lymph nodes	DMP located on genes	cg19195272	0.164214	chr4	91975936	91975937	Intron (NM_205784/404098, intron 10 of 23)	4	91873942	92296112	101995	ENSBTAG00000010692	SND1
Lymph nodes	DMP located on genes	cg07934336	0.164536	chr1	81294864	81294865	Intron (NM_001034776/615156, intron 1 of 8)	1	81288283	81307982	6582	ENSBTAG00000001697	TRA2B
Lymph nodes	DMP located on genes	cg15214933	0.172972	chr10	70615496	70615497	Intron (NM_001256581/531515, intron 11 of 23)	10	70592722	70654759	22775	ENSBTAG00000018898	ARID4A
Lymph nodes	DMP located on genes	cg22199101	0.17864	chr23	9576458	9576459	Intron (NM_001192862/535704, intron 5 of 10)	23	9555619	9672159	95700	ENSBTAG00000047502	FKBP5
Lymph nodes	DMP located on genes	cg18441511	0.181912	chr1	155455384	155455385	Intron (NM_001102040/516952, intron 9 of 10)	1	155431342	155525165	69780	ENSBTAG00000021158	SATB1
Lymph nodes	DMP located on TSS	cg17685731	-0.232573	chr3	1367448	1367449	Promoter (<=1kb)	3	1280061	1367294	-155	ENSBTAG00000024534	POU2F1
Lymph nodes	DMP located on TSS	cg15043910	-0.221229	chr13	10308339	10308340	Promoter (5-6kb)	13	10302835	10302892	-5448	NA	MIR2285DJ
Lymph nodes	DMP located on TSS	cg14797308	-0.177894	chr3	1367480	1367481	Promoter (<=1kb)	3	1280061	1367294	-187	ENSBTAG00000024534	POU2F1
Lymph nodes	DMP located on TSS	cg02349046	-0.17106	chr13	10308267	10308268	Promoter (5-6kb)	13	10302835	10302892	-5376	NA	MIR2285DJ
Lymph nodes	DMP located on TSS	cg08267336	-0.162367	chr3	1367450	1367451	Promoter (<=1kb)	3	1280061	1367294	-157	ENSBTAG00000024534	POU2F1
Lymph nodes	DMP located on TSS	cg07583211	-0.14902	chr15	27881345	27881346	Promoter (8-9kb)	15	27889688	27894949	-8342	ENSBTAG00000007196	TAGLN
Lymph nodes	DMP located on TSS	cg18423344	-0.146959	chr19	18664724	18664725	Promoter (2-3kb)	19	18667321	18671400	-2596	ENSBTAG00000009354	EVI2A
Lymph nodes	DMP located on TSS	cg12814030	-0.13383	chr10	25999090	25999091	Promoter (8-9kb)	10	25987818	25990641	-8450	ENSBTAG00000032908	TMEM253
Lymph nodes	DMP located on TSS	cg12652018	-0.123457	chr22	56943864	56943865	Promoter (2-3kb)	22	56946000	56952875	-2135	ENSBTAG00000020263	TIMP4
Lymph nodes	DMP located on TSS	cg02515217	-0.121856	chr19	10803445	10803446	Promoter (<=1kb)	19	10803472	10803543	-26	ENSBTAG00000029897	MIR21
Lymph nodes	DMP located on TSS	cg18600337	-0.118513	chr3	82051084	82051085	Promoter (<=1kb)	3	81996915	82051985	900	ENSBTAG00000002600	EFCAB7
Lymph nodes	DMP located on TSS	cg22363893	-0.118186	chrX	59294207	59294208	Promoter (<=1kb)	30	59294036	59390168	172	ENSBTAG00000015670	PAK3
Lymph nodes	DMP located on TSS	cg22889757	-0.113203	chr24	54701071	54701072	Promoter (1-2kb)	24	54595136	54699636	-1436	ENSBTAG00000016462	TCF4
Lymph nodes	DMP located on TSS	cg11684660	-0.110516	chr7	71501305	71501306	Promoter (<=1kb)	7	71501019	71562030	287	ENSBTAG00000040253	ADRA1B
Lymph nodes	DMP located on TSS	cg05689726	-0.110288	chr7	71501326	71501327	Promoter (<=1kb)	7	71501019	71562030	308	ENSBTAG00000040253	ADRA1B
Lymph nodes	DMP located on TSS	cg10657277	-0.108369	chr7	71501167	71501168	Promoter (<=1kb)	7	71501019	71562030	149	ENSBTAG00000040253	ADRA1B
Lymph nodes	DMP located on TSS	cg24824840	-0.10717	chr18	56795633	56795634	Promoter (6-7kb)	18	56802302	56804605	-6668	ENSBTAG00000005576	CLEC11A
Lymph nodes	DMP located on TSS	cg05090186	-0.103845	chr16	33154796	33154797	Promoter (<=1kb)	16	33149467	33155673	876	ENSBTAG00000000385	ZBTB18
Lymph nodes	DMP located on TSS	cg27147137	-0.0965227	chr11	101464526	101464527	Promoter (<=1kb)	11	101452935	101464983	456	ENSBTAG00000004542	FAM78A
Lymph nodes	DMP located on TSS	cg22373137	-0.0954652	chr11	99597416	99597417	Promoter (6-7kb)	11	99603941	99604029	-6524	NA	MIR12056
Lymph nodes	DMP located on TSS	cg10411593	-0.0948664	chr18	24910613	24910614	Promoter (<=1kb)	18	24910574	24910656	40	ENSBTAG00000029938	MIR138-2
Lymph nodes	DMP located on TSS	cg26300812	-0.0932949	chr10	36461063	36461064	Promoter (3-4kb)	10	36464678	36473753	-3614	ENSBTAG00000010361	DLL4
Lymph nodes	DMP located on TSS	cg20485144	-0.0928344	chr2	129296268	129296269	Promoter (<=1kb)	2	129296772	129298371	-503	ENSBTAG00000030425	ID3
Lymph nodes	DMP located on TSS	cg27558880	-0.0925662	chr11	98865467	98865468	Promoter (9-10kb)	11	98855939	98856023	-9445	ENSBTAG00000050220	MIR3154
Lymph nodes	DMP located on TSS	cg01472737	-0.0904431	chr24	24382234	24382235	Promoter (2-3kb)	24	24385001	24498075	-2766	ENSBTAG00000020003	KLHL14
Lymph nodes	DMP located on TSS	cg12827760	-0.0880178	chr16	24348119	24348120	Promoter (2-3kb)	16	24350918	24356595	-2798	ENSBTAG00000014560	HLX
Lymph nodes	DMP located on TSS	cg14765612	-0.0868305	chr1	1732027	1732028	Promoter (4-5kb)	1	1727075	1727135	-4893	NA	MIR2285BS
Lymph nodes	DMP located on TSS	cg19898871	-0.085676	chr6	61013351	61013352	Promoter (1-2kb)	6	60982593	61011444	-1908	ENSBTAG00000005567	BEND4
Lymph nodes	DMP located on TSS	cg17199893	-0.0856584	chr19	37905831	37905832	Promoter (<=1kb)	19	37905897	37905971	-65	ENSBTAG00000045840	MIR2886
Lymph nodes	DMP located on TSS	cg03064169	-0.0852506	chr25	26194087	26194088	Promoter (<=1kb)	25	26193151	26196515	937	ENSBTAG00000009047	YPEL3
Lymph nodes	DMP located on TSS	cg21835643	-0.0839648	chr13	73649113	73649114	Promoter (<=1kb)	13	73649289	73659384	-175	ENSBTAG00000011283	RBPJL
Lymph nodes	DMP located on TSS	cg07893058	-0.0833417	chr19	27087699	27087700	Promoter (<=1kb)	19	27087314	27098969	386	ENSBTAG00000020252	NLGN2
Lymph nodes	DMP located on TSS	cg20019402	-0.0823623	chr18	24910606	24910607	Promoter (<=1kb)	18	24910574	24910656	33	ENSBTAG00000029938	MIR138-2
Lymph nodes	DMP located on TSS	cg26878870	-0.0793851	chr7	29020358	29020359	Promoter (<=1kb)	7	29020390	29124841	-31	ENSBTAG00000016137	ZNF608
Lymph nodes	DMP located on TSS	cg22815188	-0.0780244	chr18	23225392	23225393	Promoter (9-10kb)	18	23235250	23238468	-9857	ENSBTAG00000004838	IRX5
Lymph nodes	DMP located on TSS	cg26601187	-0.0759082	chrX	59587790	59587791	Promoter (<=1kb)	30	59472978	59587978	187	ENSBTAG00000019591	DCX
Lymph nodes	DMP located on TSS	cg09711113	-0.0756761	chr19	27087703	27087704	Promoter (<=1kb)	19	27087314	27098969	390	ENSBTAG00000020252	NLGN2
Lymph nodes	DMP located on TSS	cg00577417	-0.0756393	chr10	25999137	25999138	Promoter (8-9kb)	10	25987818	25990641	-8497	ENSBTAG00000032908	TMEM253
Lymph nodes	DMP located on TSS	cg17050868	-0.0755303	chr29	43003614	43003615	Promoter (6-7kb)	29	42985604	42997404	-6211	ENSBTAG00000001032	PYGM
Lymph nodes	DMP located on TSS	cg23571447	-0.0751947	chr6	69625411	69625412	Promoter (3-4kb)	6	69629306	69630906	-3894	ENSBTAG00000045812	GSX2
Lymph nodes	DMP located on TSS	cg12054177	-0.0741024	chr10	73879392	73879393	Promoter (9-10kb)	10	73888973	73918567	-9580	ENSBTAG00000020937	SNAPC1
Lymph nodes	DMP located on TSS	cg13849459	-0.0729336	chr7	29020503	29020504	Promoter (<=1kb)	7	29020390	29124841	114	ENSBTAG00000016137	ZNF608
Lymph nodes	DMP located on TSS	cg11707875	-0.0721912	chr24	24382410	24382411	Promoter (2-3kb)	24	24385001	24498075	-2590	ENSBTAG00000020003	KLHL14
Lymph nodes	DMP located on TSS	cg17006524	-0.070574	chr5	103585747	103585748	Promoter (2-3kb)	5	103580104	103583461	-2287	ENSBTAG00000019782	TPI1
Lymph nodes	DMP located on TSS	cg20838429	-0.0698287	chr2	34193220	34193221	Promoter (<=1kb)	2	34192288	34271389	933	ENSBTAG00000008140	FAP
Lymph nodes	DMP located on TSS	cg23931487	-0.0691767	chr5	26368701	26368702	Promoter (5-6kb)	5	26374582	26378374	-5880	ENSBTAG00000005735	ATP5MC2
Lymph nodes	DMP located on TSS	cg02865946	-0.0682754	chr11	98985318	98985319	Promoter (<=1kb)	11	98985277	98985364	42	NA	MIR219B
Lymph nodes	DMP located on TSS	cg09143180	-0.065571	chr7	50575861	50575862	Promoter (5-6kb)	7	50581376	50585186	-5514	NA	SNHG4
Lymph nodes	DMP located on TSS	cg24970974	-0.0648887	chr3	52522619	52522620	Promoter (9-10kb)	3	52532079	52536695	-9459	ENSBTAG00000005938	BARHL2
Lymph nodes	DMP located on TSS	cg17456953	-0.0642459	chr5	25984184	25984185	Promoter (4-5kb)	5	25977635	25979765	-4420	ENSBTAG00000003304	HOXC4
Lymph nodes	DMP located on TSS	cg14407961	-0.0641707	chr10	36461002	36461003	Promoter (3-4kb)	10	36464678	36473753	-3675	ENSBTAG00000010361	DLL4
Lymph nodes	DMP located on TSS	cg08496735	-0.0637183	chr16	33154706	33154707	Promoter (<=1kb)	16	33149467	33155673	966	ENSBTAG00000000385	ZBTB18
Lymph nodes	DMP located on TSS	cg21460254	-0.0625729	chr1	20434602	20434603	Promoter (<=1kb)	1	20434617	20434700	97	ENSBTAG00000029912	MIRLET7C
Lymph nodes	DMP located on TSS	cg10404717	-0.062505	chr11	98985339	98985340	Promoter (<=1kb)	11	98985275	98985370	30	ENSBTAG00000030117	MIR219-1
Lymph nodes	DMP located on TSS	cg20589055	-0.062272	chr2	129296292	129296293	Promoter (<=1kb)	2	129296772	129298371	-479	ENSBTAG00000030425	ID3
Lymph nodes	DMP located on TSS	cg10835286	-0.0609987	chr11	64804447	64804448	Promoter (4-5kb)	11	64808659	64951987	-4211	ENSBTAG00000008448	MEIS1
Lymph nodes	DMP located on TSS	cg15035143	-0.0606995	chr19	9301527	9301528	Promoter (<=1kb)	19	9301432	9301518	-10	ENSBTAG00000029982	MIR142
Lymph nodes	DMP located on TSS	cg23004138	-0.0605288	chr5	26368705	26368706	Promoter (5-6kb)	5	26374582	26378374	-5876	ENSBTAG00000005735	ATP5MC2
Lymph nodes	DMP located on TSS	cg14122415	-0.0604762	chr16	24348126	24348127	Promoter (2-3kb)	16	24350918	24356595	-2791	ENSBTAG00000014560	HLX
Lymph nodes	DMP located on TSS	cg15985470	-0.0603621	chr5	105667347	105667348	Promoter (<=1kb)	5	105667368	105679381	-20	ENSBTAG00000006800	FGF6
Lymph nodes	DMP located on TSS	cg05646405	-0.0601673	chr7	50873845	50873846	Promoter (4-5kb)	7	50878402	50886364	-4556	ENSBTAG00000003986	CXXC5
Lymph nodes	DMP located on TSS	cg25409348	-0.060014	chr7	50873878	50873879	Promoter (4-5kb)	7	50878402	50886364	-4523	ENSBTAG00000003986	CXXC5
Lymph nodes	DMP located on TSS	cg23477257	-0.0599827	chr4	43407217	43407218	Promoter (<=1kb)	4	43314968	43407222	4	ENSBTAG00000005102	PHTF2
Lymph nodes	DMP located on TSS	cg10419473	-0.0590248	chr5	26006117	26006118	Promoter (6-7kb)	5	25998379	25999826	-6292	ENSBTAG00000009634	HOXC5
Lymph nodes	DMP located on TSS	cg12164527	-0.058653	chr19	37895996	37895997	Promoter (9-10kb)	19	37905897	37905971	-9900	ENSBTAG00000045840	MIR2886
Lymph nodes	DMP located on TSS	cg15639204	-0.0582361	chr8	59365229	59365230	Promoter (3-4kb)	8	59358093	59361352	-3878	ENSBTAG00000011388	STOML2
Lymph nodes	DMP located on TSS	cg21347985	-0.0580666	chr28	30991688	30991689	Promoter (2-3kb)	28	30986810	30988887	-2802	ENSBTAG00000012977	COMTD1
Lymph nodes	DMP located on TSS	cg17284609.2	-0.057967	chr15	36065032	36065033	Promoter (<=1kb)	15	36065303	36542301	-270	ENSBTAG00000044185	SOX6
Lymph nodes	DMP located on TSS	cg05928186	-0.0579474	chr4	68895216	68895217	Promoter (3-4kb)	4	68899000	68901668	-3783	ENSBTAG00000012211	HOXA5
Lymph nodes	DMP located on TSS	cg24551749	-0.0577324	chr5	26368665	26368666	Promoter (5-6kb)	5	26374582	26378374	-5916	ENSBTAG00000005735	ATP5MC2
Lymph nodes	DMP located on TSS	cg17284609.1	-0.0572764	chr15	36065032	36065033	Promoter (<=1kb)	15	36065303	36542301	-270	ENSBTAG00000044185	SOX6
Lymph nodes	DMP located on TSS	cg19831512	-0.0571683	chr28	26720256	26720257	Promoter (<=1kb)	28	26720072	26759703	185	ENSBTAG00000008583	PALD1
Lymph nodes	DMP located on TSS	cg13946460	-0.0567453	chr18	24910627	24910628	Promoter (<=1kb)	18	24910574	24910656	54	ENSBTAG00000029938	MIR138-2
Lymph nodes	DMP located on TSS	cg00653985	-0.0566478	chr19	36523293	36523294	Promoter (3-4kb)	19	36526611	36543423	-3317	ENSBTAG00000040521	SAMD14
Lymph nodes	DMP located on TSS	cg19152887	-0.0561142	chr1	79589680	79589681	Promoter (6-7kb)	1	79596406	79611183	-6725	ENSBTAG00000001511	BCL6
Lymph nodes	DMP located on TSS	cg10749945	-0.0559079	chr5	26368964	26368965	Promoter (5-6kb)	5	26374582	26378374	-5617	ENSBTAG00000005735	ATP5MC2
Lymph nodes	DMP located on TSS	cg18862502	-0.0558229	chr21	65780686	65780687	Promoter (<=1kb)	21	65780691	65780785	-4	ENSBTAG00000030003	MIR127
Lymph nodes	DMP located on TSS	cg06841460	-0.0549794	chr13	62173757	62173758	Promoter (8-9kb)	13	62182366	62210103	-8608	ENSBTAG00000003908	MAPRE1
Lymph nodes	DMP located on TSS	cg09786645	-0.0547118	chr10	36460986	36460987	Promoter (3-4kb)	10	36464678	36473753	-3691	ENSBTAG00000010361	DLL4
Lymph nodes	DMP located on TSS	cg22749775	-0.0547117	chr6	13059834	13059835	Promoter (6-7kb)	6	13066827	13068319	-6992	ENSBTAG00000015259	NEUROG2
Lymph nodes	DMP located on TSS	cg17616139	-0.054063	chr5	57084602	57084603	Promoter (8-9kb)	5	57075606	57075682	-8921	ENSBTAG00000044339	MIR2433
Lymph nodes	DMP located on TSS	cg07199314	-0.0539422	chrX	61297945	61297946	Promoter (1-2kb)	30	61249177	61296191	-1755	ENSBTAG00000016221	AMOT
Lymph nodes	DMP located on TSS	cg20012467	-0.0536034	chr10	36461047	36461048	Promoter (3-4kb)	10	36464678	36473753	-3630	ENSBTAG00000010361	DLL4
Lymph nodes	DMP located on TSS	cg16766999	-0.0534715	chr22	50971518	50971519	Promoter (<=1kb)	22	50971462	50971548	57	ENSBTAG00000029913	MIR425
Lymph nodes	DMP located on TSS	cg13461622	-0.0534689	chr2	127998587	127998588	Promoter (<=1kb)	2	127998390	128062834	198	ENSBTAG00000050474	RUNX3
Lymph nodes	DMP located on TSS	cg08995424	-0.0534155	chr5	26369074	26369075	Promoter (5-6kb)	5	26374582	26378374	-5507	ENSBTAG00000005735	ATP5MC2
Lymph nodes	DMP located on TSS	cg12370548	-0.0529781	chr11	61538101	61538102	Promoter (8-9kb)	11	61546879	61550149	-8777	ENSBTAG00000006760	OTX1
Lymph nodes	DMP located on TSS	cg11948733	-0.0526509	chr25	26194029	26194030	Promoter (<=1kb)	25	26193151	26196515	879	ENSBTAG00000009047	YPEL3
Lymph nodes	DMP located on TSS	cg03721347	-0.0525071	chr5	25984302	25984303	Promoter (4-5kb)	5	25977635	25979765	-4538	ENSBTAG00000003304	HOXC4
Lymph nodes	DMP located on TSS	cg00290812	-0.0521278	chr22	11420445	11420446	Promoter (<=1kb)	22	11420440	11420529	6	ENSBTAG00000029937	MIR26A-1
Lymph nodes	DMP located on TSS	cg03719598	-0.0520633	chr8	75995324	75995325	Promoter (5-6kb)	8	75981884	75990300	-5025	ENSBTAG00000018883	DCTN3
Lymph nodes	DMP located on TSS	cg22954841	-0.051784	chr19	40003979	40003980	Promoter (2-3kb)	19	40006493	40015037	-2513	ENSBTAG00000006035	PPP1R1B
Lymph nodes	DMP located on TSS	cg26709300	-0.0514145	chr25	26194039	26194040	Promoter (<=1kb)	25	26193151	26196515	889	ENSBTAG00000009047	YPEL3
Lymph nodes	DMP located on TSS	cg17696987	-0.0511612	chr6	40087142	40087143	Promoter (<=1kb)	6	40087130	40087239	13	ENSBTAG00000029783	MIR218-1
Lymph nodes	DMP located on TSS	cg09772534	-0.051067	chr7	61987788	61987789	Promoter (2-3kb)	7	61990490	62022942	-2701	ENSBTAG00000013744	SYNPO
Lymph nodes	DMP located on TSS	cg10588962	-0.0507073	chr19	37902237	37902238	Promoter (3-4kb)	19	37905897	37905971	-3659	ENSBTAG00000045840	MIR2886
Lymph nodes	DMP located on TSS	cg04926767	-0.0502474	chr29	41027092	41027093	Promoter (1-2kb)	29	41015977	41025506	-1587	ENSBTAG00000002503	BSCL2
Lymph nodes	DMP located on TSS	cg06943259	-0.0501469	chr21	65808203	65808204	Promoter (<=1kb)	21	65808184	65808258	20	ENSBTAG00000029782	MIR370
Lymph nodes	DMP located on TSS	cg12406333	-0.0499879	chr10	33560484	33560485	Promoter (5-6kb)	10	33565746	33580262	-5261	ENSBTAG00000027162	TMCO5A
Lymph nodes	DMP located on TSS	cg26320696	0.0501814	chr15	40347156	40347157	Promoter (<=1kb)	15	40169481	40347128	-29	ENSBTAG00000000700	PARVA
Lymph nodes	DMP located on TSS	cg19529849	0.0502424	chr24	19505852	19505853	Promoter (<=1kb)	24	19505652	19817239	201	ENSBTAG00000004940	CELF4
Lymph nodes	DMP located on TSS	cg26491213	0.0503201	chr11	27366002	27366003	Promoter (<=1kb)	11	27366407	27370463	-404	ENSBTAG00000027017	SIX3
Lymph nodes	DMP located on TSS	cg24012221	0.0503332	chr10	3262908	3262909	Promoter (<=1kb)	10	3262391	3428627	518	ENSBTAG00000011076	KCNN2
Lymph nodes	DMP located on TSS	cg22506418	0.0504554	chr16	69576445	69576446	Promoter (<=1kb)	16	69536053	69577142	696	ENSBTAG00000010978	PROX1
Lymph nodes	DMP located on TSS	cg05177513	0.0504694	chr17	5317552	5317553	Promoter (<=1kb)	17	5317170	5350502	383	ENSBTAG00000007953	FBXW7
Lymph nodes	DMP located on TSS	cg18722778	0.0504959	chr11	98855826	98855827	Promoter (<=1kb)	11	98855737	98855836	9	ENSBTAG00000029974	MIR199B
Lymph nodes	DMP located on TSS	cg19604048	0.0507626	chr19	27410107	27410108	Promoter (6-7kb)	19	27416681	27523393	-6573	ENSBTAG00000008605	DNAH2
Lymph nodes	DMP located on TSS	cg18315514	0.051034	chr1	20439718	20439719	Promoter (4-5kb)	1	20435343	20435423	-4296	ENSBTAG00000029768	MIR99A
Lymph nodes	DMP located on TSS	cg06644235	0.0510377	chrX	103407874	103407875	Promoter (<=1kb)	30	103408842	103432576	-967	ENSBTAG00000047339	BCOR
Lymph nodes	DMP located on TSS	cg03371896	0.0510562	chr22	38927254	38927255	Promoter (<=1kb)	22	38926794	38931477	461	ENSBTAG00000020302	FEZF2
Lymph nodes	DMP located on TSS	cg19638409	0.0511362	chr4	68899092	68899093	Promoter (<=1kb)	4	68899000	68901668	93	ENSBTAG00000012211	HOXA5
Lymph nodes	DMP located on TSS	cg21589872	0.0511593	chr2	89509528	89509529	Promoter (<=1kb)	2	89504940	89509523	-6	ENSBTAG00000005408	CLK1
Lymph nodes	DMP located on TSS	cg12808985	0.0512395	chr11	95542541	95542542	Promoter (3-4kb)	11	95514870	95538616	-3926	ENSBTAG00000009017	NR5A1
Lymph nodes	DMP located on TSS	cg15666136	0.0514345	chr19	27538254	27538255	Promoter (7-8kb)	19	27545968	27546947	-7713	ENSBTAG00000014693	TMEM88
Lymph nodes	DMP located on TSS	cg23218693	0.0515513	chr15	61371628	61371629	Promoter (6-7kb)	15	61161316	61365573	-6056	ENSBTAG00000020956	MPPED2
Lymph nodes	DMP located on TSS	cg01957447	0.0517307	chr19	22812388	22812389	Promoter (<=1kb)	19	22811568	22811652	-737	ENSBTAG00000029930	MIR22
Lymph nodes	DMP located on TSS	cg22527167	0.052362	chr9	50205565	50205566	Promoter (<=1kb)	9	50197319	50205058	-508	ENSBTAG00000006095	PRDM13
Lymph nodes	DMP located on TSS	cg15043841	0.0524631	chr26	28128919	28128920	Promoter (<=1kb)	26	27556247	28129359	439	ENSBTAG00000007948	SORCS1
Lymph nodes	DMP located on TSS	cg00200899	0.0524697	chr24	22850286	22850287	Promoter (<=1kb)	24	22850105	23337742	182	ENSBTAG00000010299	NOL4
Lymph nodes	DMP located on TSS	cg11905007	0.0526416	chr22	38430627	38430628	Promoter (<=1kb)	22	38430995	38901788	-367	ENSBTAG00000005321	CADPS
Lymph nodes	DMP located on TSS	cg26073458	0.0528928	chr22	38927672	38927673	Promoter (<=1kb)	22	38926794	38931477	879	ENSBTAG00000020302	FEZF2
Lymph nodes	DMP located on TSS	cg02551260	0.052951	chr18	36998728	36998729	Promoter (8-9kb)	18	36981892	36989873	-8856	ENSBTAG00000018425	PSMD7
Lymph nodes	DMP located on TSS	cg24855577	0.0530469	chr22	38927266	38927267	Promoter (<=1kb)	22	38926794	38931477	473	ENSBTAG00000020302	FEZF2
Lymph nodes	DMP located on TSS	cg11227540	0.053207	chr4	68912834	68912835	Promoter (<=1kb)	4	68911991	68914205	844	ENSBTAG00000001063	HOXA4
Lymph nodes	DMP located on TSS	cg05314634	0.0533557	chr5	32461936	32461937	Promoter (5-6kb)	5	32467458	32499016	-5521	ENSBTAG00000026819	HDAC7
Lymph nodes	DMP located on TSS	cg08873615	0.0534117	chr13	78828325	78828326	Promoter (6-7kb)	13	78821802	78821896	-6430	ENSBTAG00000052697	MIR6527
Lymph nodes	DMP located on TSS	cg17243044	0.0534293	chr23	27464777	27464778	Promoter (2-3kb)	23	27467203	27480386	-2425	ENSBTAG00000005676	EHMT2
Lymph nodes	DMP located on TSS	cg17554167	0.0534616	chr19	23083515	23083516	Promoter (8-9kb)	19	23092412	23092491	-8896	ENSBTAG00000054216	MIR2337
Lymph nodes	DMP located on TSS	cg08707617	0.0534775	chrX	103402296	103402297	Promoter (6-7kb)	30	103408842	103432576	-6545	ENSBTAG00000047339	BCOR
Lymph nodes	DMP located on TSS	cg15405572	0.0535465	chr5	7300775	7300776	Promoter (<=1kb)	5	7301417	7681263	-641	ENSBTAG00000009852	NAV3
Lymph nodes	DMP located on TSS	cg20928267	0.053608	chr26	37473437	37473438	Promoter (1-2kb)	26	37467830	37472057	-1381	ENSBTAG00000013875	VAX1
Lymph nodes	DMP located on TSS	cg21431551	0.053649	chr13	64685809	64685810	Promoter (<=1kb)	13	64681475	64685232	-578	ENSBTAG00000004429	GDF5
Lymph nodes	DMP located on TSS	cg17082219	0.0540687	chr25	7894995	7894996	Promoter (2-3kb)	25	7897778	7897833	-2782	NA	MIR12003
Lymph nodes	DMP located on TSS	cg02916332	0.0541855	chr4	68898693	68898694	Promoter (<=1kb)	4	68899000	68901668	-306	ENSBTAG00000012211	HOXA5
Lymph nodes	DMP located on TSS	cg01105418	0.0542895	chr16	33155664	33155665	Promoter (<=1kb)	16	33149467	33155673	8	ENSBTAG00000000385	ZBTB18
Lymph nodes	DMP located on TSS	cg15284809	0.0544276	chr11	22855034	22855035	Promoter (<=1kb)	11	22409465	22854939	-96	ENSBTAG00000013861	SLC8A1
Lymph nodes	DMP located on TSS	cg10885769	0.054436	chr18	36962098	36962099	Promoter (<=1kb)	18	36962013	36962106	86	ENSBTAG00000029771	MIR140
Lymph nodes	DMP located on TSS	cg02248486	0.0547068	chr4	68899088	68899089	Promoter (<=1kb)	4	68899000	68901668	89	ENSBTAG00000012211	HOXA5
Lymph nodes	DMP located on TSS	cg13283797	0.0549022	chr25	26435603	26435604	Promoter (<=1kb)	25	26434689	26434763	-841	ENSBTAG00000044880	MIR2385
Lymph nodes	DMP located on TSS	cg24466113	0.0551239	chr8	91511931	91511932	Promoter (<=1kb)	8	91311444	91511994	62	ENSBTAG00000018445	GRIN3A
Lymph nodes	DMP located on TSS	cg06325209	0.0554564	chr3	6853829	6853830	Promoter (<=1kb)	3	6677414	6853263	-567	ENSBTAG00000004885	DDR2
Lymph nodes	DMP located on TSS	cg05761508	0.0557343	chr6	110761126	110761127	Promoter (6-7kb)	6	110754790	110754862	-6265	ENSBTAG00000044222	MIR2448
Lymph nodes	DMP located on TSS	cg01243312	0.0558051	chr2	61675841	61675842	Promoter (<=1kb)	2	61675775	61675856	14	ENSBTAG00000029990	MIR128-1
Lymph nodes	DMP located on TSS	cg14702003	0.0558873	chr25	26435153	26435154	Promoter (<=1kb)	25	26434689	26434763	-391	ENSBTAG00000044880	MIR2385
Lymph nodes	DMP located on TSS	cg15958715	0.0563303	chrX	87309180	87309181	Promoter (<=1kb)	30	87308404	87324338	777	ENSBTAG00000021100	PPP1R3F
Lymph nodes	DMP located on TSS	cg04004289	0.056474	chr22	38927677	38927678	Promoter (<=1kb)	22	38926794	38931477	884	ENSBTAG00000020302	FEZF2
Lymph nodes	DMP located on TSS	cg25866143	0.056555	chr4	68899022	68899023	Promoter (<=1kb)	4	68899000	68901668	23	ENSBTAG00000012211	HOXA5
Lymph nodes	DMP located on TSS	cg15403466	0.056627	chr23	45614994	45614995	Promoter (4-5kb)	23	45619602	45637788	-4607	ENSBTAG00000001250	TFAP2A
Lymph nodes	DMP located on TSS	cg04784672	0.0569052	chr21	51329097	51329098	Promoter (<=1kb)	21	51329040	51648266	58	ENSBTAG00000003684	LRFN5
Lymph nodes	DMP located on TSS	cg13288931	0.0571146	chr14	29124440	29124441	Promoter (<=1kb)	14	29124356	29124466	85	ENSBTAG00000036421	MIR124A-2
Lymph nodes	DMP located on TSS	cg13608832	0.0575453	chr24	31508589	31508590	Promoter (4-5kb)	24	31512912	31512962	-4322	NA	MIR12051
Lymph nodes	DMP located on TSS	cg05631094	0.0576684	chr19	27410105	27410106	Promoter (6-7kb)	19	27416681	27523393	-6575	ENSBTAG00000008605	DNAH2
Lymph nodes	DMP located on TSS	cg22800590	0.05787	chr16	69576906	69576907	Promoter (<=1kb)	16	69536053	69577142	235	ENSBTAG00000010978	PROX1
Lymph nodes	DMP located on TSS	cg01466662	0.0580608	chr4	28495555	28495556	Promoter (<=1kb)	4	28422955	28495758	202	ENSBTAG00000044012	TMEM196
Lymph nodes	DMP located on TSS	cg22330517	0.0582933	chr23	23278144	23278145	Promoter (<=1kb)	23	23277603	23337345	542	ENSBTAG00000020425	TFAP2D
Lymph nodes	DMP located on TSS	cg08171000	0.0583978	chr19	27410131	27410132	Promoter (6-7kb)	19	27416681	27523393	-6549	ENSBTAG00000008605	DNAH2
Lymph nodes	DMP located on TSS	cg04388093	0.0584868	chr4	5585169	5585170	Promoter (8-9kb)	4	5505954	5576723	-8447	ENSBTAG00000014016	IKZF1
Lymph nodes	DMP located on TSS	cg18476993	0.0587356	chr4	113815992	113815993	Promoter (<=1kb)	4	113815894	113816011	99	ENSBTAG00000036355	MIR671
Lymph nodes	DMP located on TSS	cg24094229	0.0588285	chr17	69840235	69840236	Promoter (<=1kb)	17	69819467	69840224	-12	ENSBTAG00000009963	MORC2
Lymph nodes	DMP located on TSS	cg13968621	0.0588589	chr22	25263794	25263795	Promoter (<=1kb)	22	24943366	25263794	-1	ENSBTAG00000003592	CNTN6
Lymph nodes	DMP located on TSS	cg04447330	0.0589526	chrX	103402239	103402240	Promoter (6-7kb)	30	103408842	103432576	-6602	ENSBTAG00000047339	BCOR
Lymph nodes	DMP located on TSS	cg09312171	0.0593352	chr24	22850347	22850348	Promoter (<=1kb)	24	22850105	23337742	243	ENSBTAG00000010299	NOL4
Lymph nodes	DMP located on TSS	cg03132556	0.059439	chr5	26059709	26059710	Promoter (<=1kb)	5	26057080	26059552	-158	ENSBTAG00000006879	HOXC11
Lymph nodes	DMP located on TSS	cg03045876	0.059578	chr10	76680734	76680735	Promoter (<=1kb)	10	76679952	76681862	783	ENSBTAG00000007807	HSPA2
Lymph nodes	DMP located on TSS	cg18897683	0.0596656	chr10	3261752	3261753	Promoter (<=1kb)	10	3262391	3428627	-638	ENSBTAG00000011076	KCNN2
Lymph nodes	DMP located on TSS	cg26495946	0.0601714	chr5	26059384	26059385	Promoter (<=1kb)	5	26057080	26059552	167	ENSBTAG00000006879	HOXC11
Lymph nodes	DMP located on TSS	cg19803349	0.0602012	chr6	110761080	110761081	Promoter (6-7kb)	6	110754790	110754862	-6219	ENSBTAG00000044222	MIR2448
Lymph nodes	DMP located on TSS	cg18120675	0.0602016	chr11	27367060	27367061	Promoter (<=1kb)	11	27366407	27370463	654	ENSBTAG00000027017	SIX3
Lymph nodes	DMP located on TSS	cg07158988	0.0602708	chr15	29505901	29505902	Promoter (<=1kb)	15	29495311	29505940	38	ENSBTAG00000005138	BCL9L
Lymph nodes	DMP located on TSS	cg20268522	0.0605257	chr15	23472588	23472589	Promoter (<=1kb)	15	23472421	23832233	168	ENSBTAG00000005710	NCAM1
Lymph nodes	DMP located on TSS	cg19619227	0.0607177	chr26	22526298	22526299	Promoter (9-10kb)	26	22514804	22517004	-9295	ENSBTAG00000016335	NPM3
Lymph nodes	DMP located on TSS	cg05664895	0.0608925	chr20	554567	554568	Promoter (<=1kb)	20	554570	554631	63	ENSBTAG00000029895	MIR218-2
Lymph nodes	DMP located on TSS	cg00562553	0.0609144	chr4	68912599	68912600	Promoter (<=1kb)	4	68911991	68914205	609	ENSBTAG00000001063	HOXA4
Lymph nodes	DMP located on TSS	cg11776811	0.0615631	chr19	22812330	22812331	Promoter (<=1kb)	19	22811568	22811652	-679	ENSBTAG00000029930	MIR22
Lymph nodes	DMP located on TSS	cg04423730	0.0616205	chr4	47098033	47098034	Promoter (3-4kb)	4	47094216	47094286	-3748	ENSBTAG00000044548	MIR2284B
Lymph nodes	DMP located on TSS	cg08517780	0.0618473	chr19	27410119	27410120	Promoter (6-7kb)	19	27416681	27523393	-6561	ENSBTAG00000008605	DNAH2
Lymph nodes	DMP located on TSS	cg09820272	0.0621797	chr4	68930213	68930214	Promoter (9-10kb)	4	68939317	68941283	-9103	ENSBTAG00000008138	HOXA2
Lymph nodes	DMP located on TSS	cg01923669	0.0623464	chr1	20439645	20439646	Promoter (4-5kb)	1	20435343	20435423	-4223	ENSBTAG00000029768	MIR99A
Lymph nodes	DMP located on TSS	cg24177618	0.0625109	chrX	79516231	79516232	Promoter (<=1kb)	30	79494943	79517210	978	ENSBTAG00000021351	MED12
Lymph nodes	DMP located on TSS	cg11466301	0.0629727	chr18	36954896	36954897	Promoter (7-8kb)	18	36962013	36962106	-7116	ENSBTAG00000029771	MIR140
Lymph nodes	DMP located on TSS	cg18802184	0.0630313	chr2	41378424	41378425	Promoter (<=1kb)	2	41183416	41378419	-6	ENSBTAG00000006159	KCNJ3
Lymph nodes	DMP located on TSS	cg23474846	0.0636451	chr21	10568851	10568852	Promoter (<=1kb)	21	10562378	10569454	602	ENSBTAG00000018007	NR2F2
Lymph nodes	DMP located on TSS	cg06973724	0.0643365	chr1	115462629	115462630	Promoter (1-2kb)	1	115306074	115461588	-1042	ENSBTAG00000004564	MBNL1
Lymph nodes	DMP located on TSS	cg19952863	0.0644672	chr4	68931048	68931049	Promoter (8-9kb)	4	68939317	68941283	-8268	ENSBTAG00000008138	HOXA2
Lymph nodes	DMP located on TSS	cg12780900	0.0647656	chr5	25707594	25707595	Promoter (2-3kb)	5	25709927	25711851	-2332	ENSBTAG00000015592	GPR84
Lymph nodes	DMP located on TSS	cg08615333	0.0652431	chr10	87261959	87261960	Promoter (<=1kb)	10	87237854	87262025	65	ENSBTAG00000012004	TGFB3
Lymph nodes	DMP located on TSS	cg23602865	0.0657747	chr1	115463028	115463029	Promoter (1-2kb)	1	115306074	115461588	-1441	ENSBTAG00000004564	MBNL1
Lymph nodes	DMP located on TSS	cg00906973	0.0658266	chr23	45615003	45615004	Promoter (4-5kb)	23	45619602	45637788	-4598	ENSBTAG00000001250	TFAP2A
Lymph nodes	DMP located on TSS	cg07892422	0.0658578	chr5	26092901	26092902	Promoter (<=1kb)	5	26085810	26093573	671	ENSBTAG00000000923	HOXC13
Lymph nodes	DMP located on TSS	cg11887895	0.0659201	chr4	14408451	14408452	Promoter (<=1kb)	4	14404116	14408389	-63	ENSBTAG00000018645	DLX5
Lymph nodes	DMP located on TSS	cg24067003	0.0659213	chr4	5585193	5585194	Promoter (8-9kb)	4	5505954	5576723	-8471	ENSBTAG00000014016	IKZF1
Lymph nodes	DMP located on TSS	cg01720337	0.0660362	chr22	25263711	25263712	Promoter (<=1kb)	22	24943366	25263794	82	ENSBTAG00000003592	CNTN6
Lymph nodes	DMP located on TSS	cg15743846	0.0660463	chr24	3480931	3480932	Promoter (4-5kb)	24	3485710	3493412	-4778	ENSBTAG00000001724	ZADH2
Lymph nodes	DMP located on TSS	cg21096298	0.0660634	chr4	68899145	68899146	Promoter (<=1kb)	4	68899000	68901668	146	ENSBTAG00000012211	HOXA5
Lymph nodes	DMP located on TSS	cg17829746	0.0665215	chr16	69576800	69576801	Promoter (<=1kb)	16	69536053	69577142	341	ENSBTAG00000010978	PROX1
Lymph nodes	DMP located on TSS	cg14509153	0.0665879	chr11	95542622	95542623	Promoter (4-5kb)	11	95514870	95538616	-4007	ENSBTAG00000009017	NR5A1
Lymph nodes	DMP located on TSS	cg18217031	0.067139	chr15	29505504	29505505	Promoter (<=1kb)	15	29495311	29505940	435	ENSBTAG00000005138	BCL9L
Lymph nodes	DMP located on TSS	cg24396429.1	0.0672198	chr11	22855041	22855042	Promoter (<=1kb)	11	22409465	22854939	-103	ENSBTAG00000013861	SLC8A1
Lymph nodes	DMP located on TSS	cg09549073	0.0673101	chr4	68899010	68899011	Promoter (<=1kb)	4	68899000	68901668	11	ENSBTAG00000012211	HOXA5
Lymph nodes	DMP located on TSS	cg09282698	0.0680863	chr17	5317160	5317161	Promoter (<=1kb)	17	5317170	5350502	-9	ENSBTAG00000007953	FBXW7
Lymph nodes	DMP located on TSS	cg05173279	0.0682319	chr10	3261759	3261760	Promoter (<=1kb)	10	3262391	3428627	-631	ENSBTAG00000011076	KCNN2
Lymph nodes	DMP located on TSS	cg25379954	0.0684354	chr16	69576779	69576780	Promoter (<=1kb)	16	69536053	69577142	362	ENSBTAG00000010978	PROX1
Lymph nodes	DMP located on TSS	cg04863892	0.0697532	chr4	68898909	68898910	Promoter (<=1kb)	4	68899000	68901668	-90	ENSBTAG00000012211	HOXA5
Lymph nodes	DMP located on TSS	cg20825437	0.0697549	chr11	28094481	28094482	Promoter (<=1kb)	11	28094076	28635155	406	ENSBTAG00000020614	PRKCE
Lymph nodes	DMP located on TSS	cg23242411	0.0698621	chr4	68899108	68899109	Promoter (<=1kb)	4	68899000	68901668	109	ENSBTAG00000012211	HOXA5
Lymph nodes	DMP located on TSS	cg01127764	0.0700103	chr14	39842868	39842869	Promoter (6-7kb)	14	39849340	40051392	-6471	ENSBTAG00000033268	ZFHX4
Lymph nodes	DMP located on TSS	cg17537062	0.0709545	chr18	17740195	17740196	Promoter (<=1kb)	18	17738055	17740658	462	ENSBTAG00000015194	CBLN1
Lymph nodes	DMP located on TSS	cg24488281	0.0712187	chr2	52173769	52173770	Promoter (<=1kb)	2	52174189	52264479	-419	ENSBTAG00000048810	ZEB2
Lymph nodes	DMP located on TSS	cg00853576	0.0713788	chrX	103401909	103401910	Promoter (6-7kb)	30	103408842	103432576	-6932	ENSBTAG00000047339	BCOR
Lymph nodes	DMP located on TSS	cg20730877	0.0718588	chr4	68899018	68899019	Promoter (<=1kb)	4	68899000	68901668	19	ENSBTAG00000012211	HOXA5
Lymph nodes	DMP located on TSS	cg26842682	0.0724233	chr4	5585141	5585142	Promoter (8-9kb)	4	5505954	5576723	-8419	ENSBTAG00000014016	IKZF1
Lymph nodes	DMP located on TSS	cg11701748	0.0725277	chr5	26059412	26059413	Promoter (<=1kb)	5	26057080	26059552	139	ENSBTAG00000006879	HOXC11
Lymph nodes	DMP located on TSS	cg14723090	0.0725652	chr11	98856164	98856165	Promoter (<=1kb)	11	98855939	98856023	-142	ENSBTAG00000050220	MIR3154
Lymph nodes	DMP located on TSS	cg21642467	0.0737789	chr11	98855738	98855739	Promoter (<=1kb)	11	98855756	98855828	-17	NA	MIR3604-2
Lymph nodes	DMP located on TSS	cg15488194	0.0738433	chr1	115462750	115462751	Promoter (1-2kb)	1	115306074	115461588	-1163	ENSBTAG00000004564	MBNL1
Lymph nodes	DMP located on TSS	cg00473176	0.074146	chrX	58424907	58424908	Promoter (<=1kb)	30	58424615	58598447	293	ENSBTAG00000037413	TMEM164
Lymph nodes	DMP located on TSS	cg15304357	0.0743568	chr5	26059605	26059606	Promoter (<=1kb)	5	26057080	26059552	-54	ENSBTAG00000006879	HOXC11
Lymph nodes	DMP located on TSS	cg17177455	0.0749504	chr2	20809151	20809152	Promoter (2-3kb)	2	20803594	20806307	-2845	ENSBTAG00000033330	HOXD11
Lymph nodes	DMP located on TSS	cg04605670	0.0754405	chr25	27096352	27096353	Promoter (<=1kb)	25	27096284	27118751	69	ENSBTAG00000002345	SETD1A
Lymph nodes	DMP located on TSS	cg05052463	0.0760442	chr17	5317146	5317147	Promoter (<=1kb)	17	5317170	5350502	-23	ENSBTAG00000007953	FBXW7
Lymph nodes	DMP located on TSS	cg16305769	0.076094	chr25	26435165	26435166	Promoter (<=1kb)	25	26434689	26434763	-403	ENSBTAG00000044880	MIR2385
Lymph nodes	DMP located on TSS	cg00455143	0.0773806	chrX	103402214	103402215	Promoter (6-7kb)	30	103408842	103432576	-6627	ENSBTAG00000047339	BCOR
Lymph nodes	DMP located on TSS	cg17244219	0.0773993	chr4	68899193	68899194	Promoter (<=1kb)	4	68899000	68901668	194	ENSBTAG00000012211	HOXA5
Lymph nodes	DMP located on TSS	cg09690399	0.0783795	chr16	39625383	39625384	Promoter (<=1kb)	16	39625344	39625447	63	ENSBTAG00000029931	MIR199A-1
Lymph nodes	DMP located on TSS	cg00850663	0.0784641	chr4	68899168	68899169	Promoter (<=1kb)	4	68899000	68901668	169	ENSBTAG00000012211	HOXA5
Lymph nodes	DMP located on TSS	cg07690060	0.0785267	chr11	99036388	99036389	Promoter (<=1kb)	11	99035483	99058375	906	ENSBTAG00000030567	ODF2
Lymph nodes	DMP located on TSS	cg14322760	0.078957	chr1	107075794	107075795	Promoter (1-2kb)	1	107073765	107073862	-1933	ENSBTAG00000029929	MIR15B
Lymph nodes	DMP located on TSS	cg09486418	0.0790793	chr23	45615000	45615001	Promoter (4-5kb)	23	45619602	45637788	-4601	ENSBTAG00000001250	TFAP2A
Lymph nodes	DMP located on TSS	cg21665058	0.0796759	chr24	22850223	22850224	Promoter (<=1kb)	24	22850105	23337742	119	ENSBTAG00000010299	NOL4
Lymph nodes	DMP located on TSS	cg11199141	0.079912	chr4	68899223	68899224	Promoter (<=1kb)	4	68899000	68901668	224	ENSBTAG00000012211	HOXA5
Lymph nodes	DMP located on TSS	cg06423328	0.0815103	chr4	68931182	68931183	Promoter (8-9kb)	4	68939317	68941283	-8134	ENSBTAG00000008138	HOXA2
Lymph nodes	DMP located on TSS	cg18508143	0.0816426	chr20	554601	554602	Promoter (<=1kb)	20	554570	554631	29	ENSBTAG00000029895	MIR218-2
Lymph nodes	DMP located on TSS	cg04099803	0.0825978	chr3	63147566	63147567	Promoter (<=1kb)	3	62437260	63147751	184	ENSBTAG00000012305	ADGRL2
Lymph nodes	DMP located on TSS	cg09499172	0.0829954	chr5	26092833	26092834	Promoter (<=1kb)	5	26085810	26093573	739	ENSBTAG00000000923	HOXC13
Lymph nodes	DMP located on TSS	cg01700051	0.0831245	chr22	30102185	30102186	Promoter (<=1kb)	22	30102728	30102845	-542	ENSBTAG00000038546	MIR1284
Lymph nodes	DMP located on TSS	cg23936031	0.0831585	chr4	68899151	68899152	Promoter (<=1kb)	4	68899000	68901668	152	ENSBTAG00000012211	HOXA5
Lymph nodes	DMP located on TSS	cg24369082	0.0843134	chr20	554569	554570	Promoter (<=1kb)	20	554570	554631	61	ENSBTAG00000029895	MIR218-2
Lymph nodes	DMP located on TSS	cg04931708	0.0844786	chr4	86718607	86718608	Promoter (<=1kb)	4	86715415	86718421	-187	ENSBTAG00000005103	FEZF1
Lymph nodes	DMP located on TSS	cg12041264	0.0850496	chr4	68899184	68899185	Promoter (<=1kb)	4	68899000	68901668	185	ENSBTAG00000012211	HOXA5
Lymph nodes	DMP located on TSS	cg22679901	0.0850622	chrX	103401987	103401988	Promoter (6-7kb)	30	103408842	103432576	-6854	ENSBTAG00000047339	BCOR
Lymph nodes	DMP located on TSS	cg20289217	0.0850654	chr19	22812283	22812284	Promoter (<=1kb)	19	22811568	22811652	-632	ENSBTAG00000029930	MIR22
Lymph nodes	DMP located on TSS	cg15478432	0.0851431	chr20	24574138	24574139	Promoter (<=1kb)	20	24546478	24575118	979	ENSBTAG00000027924	SNX18
Lymph nodes	DMP located on TSS	cg05765137	0.0853836	chr3	56712032	56712033	Promoter (<=1kb)	3	56698572	56712376	343	ENSBTAG00000000305	LMO4
Lymph nodes	DMP located on TSS	cg20446176	0.0857619	chr19	26809513	26809514	Promoter (1-2kb)	19	26807816	26807927	-1587	ENSBTAG00000029868	MIR497
Lymph nodes	DMP located on TSS	cg02192891	0.0867073	chr4	68899230	68899231	Promoter (<=1kb)	4	68899000	68901668	231	ENSBTAG00000012211	HOXA5
Lymph nodes	DMP located on TSS	cg06440786	0.086953	chr7	57536635	57536636	Promoter (<=1kb)	7	57536103	57537434	533	ENSBTAG00000018817	POU4F3
Lymph nodes	DMP located on TSS	cg06078326	0.087159	chr2	89509612	89509613	Promoter (<=1kb)	2	89504940	89509523	-90	ENSBTAG00000005408	CLK1
Lymph nodes	DMP located on TSS	cg12459916	0.087349	chr4	68899226	68899227	Promoter (<=1kb)	4	68899000	68901668	227	ENSBTAG00000012211	HOXA5
Lymph nodes	DMP located on TSS	cg25565513	0.0881124	chr2	20818960	20818961	Promoter (5-6kb)	2	20812814	20813774	-5187	ENSBTAG00000004314	HOXD12
Lymph nodes	DMP located on TSS	cg19210574	0.0882085	chr10	3261737	3261738	Promoter (<=1kb)	10	3262391	3428627	-653	ENSBTAG00000011076	KCNN2
Lymph nodes	DMP located on TSS	cg04638311	0.0887422	chr15	62592040	62592041	Promoter (4-5kb)	15	62560116	62588024	-4017	ENSBTAG00000004561	PAX6
Lymph nodes	DMP located on TSS	cg18482379	0.0894268	chrX	103401944	103401945	Promoter (6-7kb)	30	103408842	103432576	-6897	ENSBTAG00000047339	BCOR
Lymph nodes	DMP located on TSS	cg26227465	0.0895604	chr5	45624426	45624427	Promoter (<=1kb)	5	45624513	45629336	-86	ENSBTAG00000012529	IFNG
Lymph nodes	DMP located on TSS	cg18010822	0.0916383	chr17	11677328	11677329	Promoter (<=1kb)	17	11675939	11677612	283	ENSBTAG00000005648	POU4F2
Lymph nodes	DMP located on TSS	cg20312798	0.0925159	chr23	23278091	23278092	Promoter (<=1kb)	23	23277603	23337345	489	ENSBTAG00000020425	TFAP2D
Lymph nodes	DMP located on TSS	cg20655169	0.0946346	chrX	58425049	58425050	Promoter (<=1kb)	30	58424615	58598447	435	ENSBTAG00000037413	TMEM164
Lymph nodes	DMP located on TSS	cg02005600	0.0953995	chr4	68898598	68898599	Promoter (<=1kb)	4	68899000	68901668	-401	ENSBTAG00000012211	HOXA5
Lymph nodes	DMP located on TSS	cg02162880	0.0963069	chr23	45614992	45614993	Promoter (4-5kb)	23	45619602	45637788	-4609	ENSBTAG00000001250	TFAP2A
Lymph nodes	DMP located on TSS	cg09624466	0.0995492	chr10	69226201	69226202	Promoter (6-7kb)	10	69215622	69219670	-6532	ENSBTAG00000014741	OTX2
Lymph nodes	DMP located on TSS	cg27150827	0.101053	chr18	17740209	17740210	Promoter (<=1kb)	18	17738055	17740658	448	ENSBTAG00000015194	CBLN1
Lymph nodes	DMP located on TSS	cg21821214	0.105295	chr2	20809146	20809147	Promoter (2-3kb)	2	20803594	20806307	-2840	ENSBTAG00000033330	HOXD11
Lymph nodes	DMP located on TSS	cg21539484	0.109834	chr4	68898938	68898939	Promoter (<=1kb)	4	68899000	68901668	-61	ENSBTAG00000012211	HOXA5
Lymph nodes	DMP located on TSS	cg19460559	0.109956	chrX	58425061	58425062	Promoter (<=1kb)	30	58424615	58598447	447	ENSBTAG00000037413	TMEM164
Lymph nodes	DMP located on TSS	cg01370449	0.113172	chr4	68898915	68898916	Promoter (<=1kb)	4	68899000	68901668	-84	ENSBTAG00000012211	HOXA5
Lymph nodes	DMP located on TSS	cg24333845	0.114197	chr1	115462816	115462817	Promoter (1-2kb)	1	115306074	115461588	-1229	ENSBTAG00000004564	MBNL1
Lymph nodes	DMP located on TSS	cg17656306	0.115382	chr25	7895091	7895092	Promoter (2-3kb)	25	7897778	7897833	-2686	NA	MIR12003
Lymph nodes	DMP located on TSS	cg07608009	0.119734	chr4	68899171	68899172	Promoter (<=1kb)	4	68899000	68901668	172	ENSBTAG00000012211	HOXA5
Lymph nodes	DMP located on TSS	cg23994088	0.125696	chr4	68898594	68898595	Promoter (<=1kb)	4	68899000	68901668	-405	ENSBTAG00000012211	HOXA5
Lymph nodes	DMP located on TSS	cg26779305	0.137836	chr19	30697370	30697371	Promoter (<=1kb)	19	30697356	30697455	15	ENSBTAG00000030109	MIR744
Lymph nodes	DMP located on TSS	cg16960148	0.14173	chr1	115462366	115462367	Promoter (<=1kb)	1	115306074	115461588	-779	ENSBTAG00000004564	MBNL1
Lymph nodes	DMP located on TSS	cg09648629	0.142068	chr1	115462737	115462738	Promoter (1-2kb)	1	115306074	115461588	-1150	ENSBTAG00000004564	MBNL1
Lymph nodes	DMP located on TSS	cg09217845	0.144685	chr9	88420548	88420549	Promoter (<=1kb)	9	88411605	88420605	56	ENSBTAG00000014790	ZBTB2
Lymph nodes	DMP located on TSS	cg04111154	0.147025	chr5	26787604	26787605	Promoter (9-10kb)	5	26796936	26811773	-9331	ENSBTAG00000018993	ITGB7
Lymph nodes	DMP located on TSS	cg18831293	0.148728	chr9	88420541	88420542	Promoter (<=1kb)	9	88411605	88420605	63	ENSBTAG00000014790	ZBTB2
Lymph nodes	DMP located on TSS	cg19078289	0.149175	chr1	115462294	115462295	Promoter (<=1kb)	1	115306074	115461588	-707	ENSBTAG00000004564	MBNL1
Lymph nodes	DMP located on TSS	cg09512303	0.155339	chr11	88608980	88608981	Promoter (1-2kb)	11	88604892	88607196	-1785	ENSBTAG00000021187	ID2
Lymph nodes	DMP located on TSS	cg03742417	0.185464	chr1	115462739	115462740	Promoter (1-2kb)	1	115306074	115461588	-1152	ENSBTAG00000004564	MBNL1
Lymph nodes	DMP located on TSS	cg13702222	0.186242	chr1	115462347	115462348	Promoter (<=1kb)	1	115306074	115461588	-760	ENSBTAG00000004564	MBNL1
