# Supplementary material for: Profiling Genome-Wide Methylation Patterns in Cattle Infected with Ostertagia ostertagi
Source: Int J Mol Sci. 2024 Dec 26;26(1):89. doi: 10.3390/ijms26010089 (PMC11719486; doi:10.3390/ijms26010089)
Supplement: Supplementary file 1 [file ijms-26-00089-s001.zip › TableS4_IPA_network_DMPs.xlsx]

## Sheet: TableS4
Top Diseases and Functions	Tissue	Score	Focus Molecules	Molecules in Network
Cell Cycle, Cellular Movement, Gene Expression	Lymph nodes	43	34	AHR,BASP1,CADM1,DAP,DNAH2,DPP4,EBF1,EFNA5,ETV6,FAP,HNRNPL,INHBA,ITGB7,ITGBL1,KLF9,LPXN,MACROD1,NKX2-1,NR2F2,NTM,PAK3,PPM1A,PROX1,SMAD2,Smad2/3,SMAD4,SMAD7,SRI,SYNPO,TAGLN,TFAP2A,TGFB2,VEGFA,WWTR1,XRN2
Cell Morphology, Cellular Assembly and Organization, Cellular Development	Lymph nodes	40	33	ACTN1,Ap2,BACE1,BAMBI,CALM1 (includes others),CAMK2D,CDC42,CLEC11A,CPXM1,DDR1,DDX1,DRD2,DTNBP1,EPHA4,HIF1AN,HNRNPH1,IGBP1,ITGB8,KYNU,MACF1,mir-497,NFkB (complex),PDLIM1,PELI1,PPM1D,PRKAA2,PRKAB1,PUM1,RPS6KA3,RTN4,STAB2,TFAP2B,TRAF3,ZFP64,ZNF385A
Cardiovascular System Development and Function, Cellular Movement, RNA Post-Transcriptional Modification	Lymph nodes	36	31	ADGRL2,Akt,AMOT,ANTXR2,API5,AZI2,Beta Arrestin,CCNL2,CDK4/6,CTTN,DLL4,ESM1,F Actin,FHIT,FOXP4,LASP1,MARCKS,PKN2,PLCL1,PLD2,PLXNA2,PPP1R1B,PRCP,PRLHR,PTPN13,PTPRB,PTPRE,SOX4,SRSF3,SRSF4,SRSF6,TBX2,TIPARP,TMED10,UBAP1
Cellular Development, Cellular Growth and Proliferation, Gene Expression	Lymph nodes	33	30	BSCL2,DAB2IP,DLK2,DRD3,DTX1,ERK,FAAP20,FANCL,GDNF,HES1,HEY2,HOXA2,HOXA3,HOXA5,ID2,ID3,IRX3,JAG1,NEUROG2,Notch,OPCML,PCGF2,RAS,RASA2,RPS3A,SMAD1,SMAD1/5,STRN3,TCF12,TCF4,TFEC,Tgf beta,ZEB2,ZNF507,ZNF652
Cancer, Cellular Movement, Organismal Injury and Abnormalities	Lymph nodes	33	30	ABI2,ADSL,ANKH,ARID1A,CD44,CLSTN3,DDX17,EDN2,EGLN3,FOXN3,FZD4,GATA3,HDAC7,KLF4,LBH,LGR5,LHX1,MAIP1,MAPRE1,MBNL1,mediator,mir-142,MYB,NFIB,POLA1,RPA,Secretase gamma,SMC1A,SPRY2,TCF,TIMM22,TLE3,TSC22D1,TWIST1,Wnt
Cell Morphology, Cellular Development, Tissue Development	Lymph nodes	31	29	ACAC,ASB2,BCL11A,BCL6,CAVIN1,CDCA7L,CPT1,ERF,ETV1,EXT1,Fetal Hemoglobin,FUBP1,Hdac,HOXA4,let-7,LPP,mir-137,mir-15,MITF,MNT,MYC,NAP1L1,NFIA,NPM3,PHF21A,POU3F2,PREP,PSMD7,Raf,Sod,SOX5,SOX6,SPRY1,ST3GAL4,WDR48
Cell Death and Survival, Cellular Development, Organismal Injury and Abnormalities	Lymph nodes	31	29	ADRA1B,AHSA1,BDNF,EEF1E1,ERK1/2,FEZF1,FKBP5,Growth hormone,HTATIP2,IKKA/B,IL12 (family),IRF1,JAK1,LMO4,MAP2K1/2,MAPK8IP1,mir-22,MSTN,NFE2L1,NQO1,NTRK2,PARVA,PDLIM4,PEA15,PEBP1,Proteasome,PSMD2,RASGRP3,SGK1,SLC8A1,THBD,TRA2B,UBLCP1,URI1,VRK2
Hematological System Development and Function, Humoral Immune Response, Lymphoid Tissue Structure and Development	Lymph nodes	31	29	AKT3,BCL2L11,BMF,CAMK2N1,CD63,CDK5R1,Cpla2,DDR2,ELOB,FOXP1,GRK2,HLA-DR,HLX,IFNG,IgG1,Igm,LDL,MARCKSL1,MEIS1,MEIS2,Mek,mir-17,MORC2,MTA3,NCF2,PBX1,PRDM1,PSMD14,TCF7L2,TCIRG1,TLE4,UIMC1,XCL1,ZFP36L1,ZIC2
Cancer, Gene Expression, Organismal Injury and Abnormalities	Lymph nodes	31	29	Alpha catenin,BCOR,CDH11,CDK14,DKK1,DR1,EFCAB7,EHMT2,EIF3H,FAM76B,GBX2,HAT1,Histone h2a,Histone H2b,Histone h3,Histone h4,HMG20A,HNRNPU,HOXC4,HOXC5,LEF1,MRPS9,NDUFS4,NKD1,NR5A2,PARP11,PTCH1,RNF220,RUNX1T1,SETD1A,TGFBR,TNFSF11,VRK1,WDR1,ZNF423
Connective Tissue Development and Function, Developmental Disorder, Organismal Injury and Abnormalities	Lymph nodes	31	29	ACER2,Alp,AQP4,ARL14EP,caspase,CDH6,CDKN1C,Collagen type II,CTHRC1,EVI2A,IGFBP7,Immunoglobulin,LMO3,LRG1,MACROH2A1,mir-9,MYBL1,PITX2,PIWIL1,Pka,POLL,PTBP2,Rb,RBM45,SATB1,SATB2,SMARCA2,SNHG4,TARDBP,TGFB3,TOX,TP63,UBE2E3,UHRF1,WNT5A
Cancer, Gene Expression, Organismal Injury and Abnormalities	Lymph nodes	28	27	14-3-3,AMPK,Ap1,BAZ2A,BRD7,CD3,DDX3X,FLI1,GIGYF1,IDH2,IKK (complex),IRF5,LMNB1,MAF,MAP3K7,MARF1,MNAT1,N-cor,NRBF2,ONECUT1,PIK3C3,PIK3R1,PIK3R3,POU2F1,PURA,RARA,RBM7,RORA,RPL31,RPLP1,RXRA,SNAPC1,STAT5a/b,TCR,TPI1
Nervous System Development and Function, Neurological Disease, Organ Morphology	Lymph nodes	28	27	Actin,AGTR1,AHDC1,ALX1,BCR (complex),BRINP1,CBX5,CDC6,CLTC,Complement component 1,CTCF,Cyclin A,HABP2,HIPK1,HNRNPC,Hsp90 (family),Interferon alpha,NR2F1,PAF1,PAX6,PFN2,PI3K p85,RNA polymerase II,SH3GL2,SND1,SNX9,SSR1,TERC,TIMP4,TMPO,TUBA1B,VTI1A,WNT1,ZNF326,ZNF462
Endocrine System Disorders, Organ Morphology, Organismal Development	Lymph nodes	26	26	ACVR1,ACVR2A,ACVRL1,ANXA2,APAF1,ARRDC3,BMP4,Cyclin D,Cyclin E,CYP11A1,DENND1A,DEPP1,DYRK1B,GABRP,GC,hemoglobin,ICE2,Integrin,JINK1/2,KCNN2,KPNA2,MAP3K20,mir-10,Mlc,NR0B1,NR5A1,P38 MAPK,PEBP4,Pka catalytic subunit,PPP1R3F,PSPC1,SMAD1/5/9,TIAL1,WASF2,YIPF1
Embryonic Development, Nervous System Development and Function, Organ Development	Lymph nodes	24	25	ABLIM,BAZ2B,BOD1L1,CCT8,CG,CHD6,CREB5,DHRS3,DLX5,FBXW7,FSH,IER5L,ISL1,Lh,LHX4,LMCD1,LRFN5,MDN1,MED12,MKLN1,MT3,Npy Receptor,NUP93,OTX1,PDXK,POP5,PORCN,PRKX,RAB2A,REXO5,SFMBT2,SNAP23,SOX2,TMEM164,ZFHX4
Cellular Development, Cellular Growth and Proliferation, Nervous System Development and Function	Lymph nodes	21	23	CDH23,Creb,CROT,CTSC,DYRK1A,ETS1,HGF,HNRNPD,Hsp27,Hsp70,IFN Beta,IgG,IL12 (complex),IRX5,MAPT,mir-33,MMP2,NCAM1,NLGN2,PI3K (family),POU4F2,PPIF,Ppp2c,PRC2,PRKAA,PSIP1,ROCK,SLC12A2,SLC2A2,SLC6A12,SRC (family),TNNC1,TRPC1,TRPS1,UMPS
Cardiovascular System Development and Function, Cellular Development, Cellular Function and Maintenance	Lymph nodes	20	22	BHLHE40,BTRC,CALD1,CDKN2C,CRIM1,DLG4,EGR3,Focal adhesion kinase,FOSB,GCG,GPAT3,Gsk3,HHEX,HOXB9,IGF1,IL1,Jnk,MAP1LC3A,Mapk,mir-21,NFATC3,NR4A2,NRP2,NSUN6,p70 S6k,PARP,PDGF BB,PI3K (complex),Pkc(s),PRKCE,PSAT1,RBM39,TEAD,Vegf,YAP/TAZ
Cancer, Gene Expression, Organismal Injury and Abnormalities	Lymph nodes	13	17	AGO1,AKT3,ARNT,BMP7,BNIP3,CDH11,CDH15,CDH3,DAZL,DICER1,EDN1,EGLN,estrogen receptor,FBXL4,let-7,mir-10,mir-127,mir-199,mir-21,mir-221,mir-27,mir-34,mir-8,mir-9,NEDD9,PCDH18,PCDH7,PLAU,PRKRA,PYGL,RRAGD,SPARC,TARBP2,WNT3,WSCD1
Cellular Development, Developmental Disorder, Organismal Injury and Abnormalities	Lymph nodes	11	16	ARID4A,BAMBI,CELSR3,CRAT,CTNNB1,CXXC5,FASTKD3,HERPUD1,HNF1A-AS1,JADE1,KRT13,LDHB,LIG4,LRPPRC,MAGI1,ME1,MFRP,mir-219,MTHFD2,NFKB1,NHEJ1,ODF2,PACS1,PCGF2,PRPS1L1,RSPO2,SERPINA5,SIAH2,SIX3,SLC26A2,STARD7,TLE1,TRAP1,TSPAN2,TYMS
Developmental Disorder, Hereditary Disorder, Neurological Disease	Lymph nodes	10	15	ACTL6A,ADIRF-AS1,ARID1B,ARRDC4,BEND5,CHEK1,CLK1,DPF2,E4F1,EFNB1,EMX2,EPHB2,GMNN,GPM6A,HBG1,IL20RB,ING1,KCNJ2,LRIG3,MCRS1,MED21,MICB,MMS22L,NTNG1,OTX2,PERP,PGK1,RPS3,RPS6KA6,SLC35G2,SLF1,SMARCA4,SMARCB1,SMARCD1,TADA2B
Cancer, DNA Replication, Recombination, and Repair, Organismal Injury and Abnormalities	Lymph nodes	10	15	26s Proteasome,Alpha tubulin,ANKRD13A,BCL9L,CD68,EPSTI1,EXO1,FGF8,IDE,IKZF1,LAP3,MFN2,MMP12,PARP3,PMS1,POFUT2,POU2AF1,PSAP,PSMD14,REV3L,RNF19A,RTKN2,RUNX3,SEPTIN4,SKI,SKIL,SUB1,TBCA,TENM3,TOP1,TUBG1,UBA7,Ubiquitin,UBXN7,VCP
Carbohydrate Metabolism, Molecular Transport, Nucleic Acid Metabolism	Lymph nodes	10	15	AQR,BRD4,BUB3,CDK5RAP1,CEP83,CNOT1,EGFR,EIF3H,EXOC4,FA2H,GRB2,GREM1,HNRNPA1,HNRNPH3,INSM1,IRF2BP2,KCTD3,MATR3,MDM2,MPDZ,MTMR2,NACC2,NAPB,NUP205,PKM,PTK7,RABAC1,RPL23,RPL3,RPL7A,RPS27A,SLC25A3,TMEM33,UGP2,YAP1
Cancer, Cellular Movement, Organismal Injury and Abnormalities	Fundic	42	31	ANXA1,Ap1,AQP4,BCKDK,BCL11A,Calmodulin,CDH2,DPP4,EDN2,ERK1/2,FGF5,GCG,HHEX,KIF2A,let-7,MBNL1,mir-148,MSI2,MYB,NFIA,NFIB,NLGN1,NR2F1,NTRK2,ONECUT1,POLA1,RXRA,SOX6,SRC (family),THBD,TLE3,TNFAIP6,TNFSF8,VRK2,ZNF507
Cellular Development, Connective Tissue Development and Function, Tissue Development	Fundic	42	31	AMBRA1,AMPK,BTRC,CLDN2,DAPK1,DDR2,FOXP1,HHIP,HMG20A,Ifn gamma,IFNG,IFNGR1,Immunoglobulin,INHBA,LEMD3,LMO3,MPPED2,NKX2-1,NR2F2,PAK3,PAX6,PRDM1,PTBP2,RNF220,SAMD9,SMAD2,Smad2/3,SMAD4,SMAD7,SRI,TCF7L2,TMEFF2,TSC22D1,WWTR1,ZIC2
Cell Signaling, Embryonic Development, Post-Translational Modification	Fundic	35	28	ACVR1,ACVR2A,AGAP2,Akt,DNA-methyltransferase,EPHA4,FOXP4,FZD7,GDNF,GRB7,HTRA1,Mapk,MAPKAP1,mir-30,PEBP1,PKN2,PLCL1,PLXNA2,PORCN,PREP,PTPRE,PTPRF,RAB11A,RAS,RPS12,SH2B3,SH2D1A,SMAD1/5,SMAD1/5/9,STAT5a/b,STK17B,TBX2,TMED10,TMEM53,TRAF3IP2
Embryonic Development, Gene Expression, Organismal Development	Fundic	35	28	ATXN7L3,BCOR,calpain,Cyclin E,DCLK1,EDA,ERK,GBX2,Histone h2a,Histone H2b,Histone h4,HOXC4,HOXC5,JINK1/2,LMO4,LRFN5,MDN1,MEIS1,MEIS2,MIER1,NASP,NTRK3,OPCML,PBX1,POU2F1,PSMD7,PTRH2,PWP1,SOX2,SSBP3,UBE3A,UIMC1,ZEB2,ZFHX4,ZNF462
Developmental Disorder, Organismal Injury and Abnormalities, Skeletal and Muscular Disorders	Fundic	33	27	Alpha catenin,ARL14EP,BHLHE40,BMP4,BRINP3,CDH11,CRIM1,DDX3X,DIO2,DKK1,DPH1,DYRK1B,FGF8,GABRP,HOXA4,ICE2,Jnk,MAP1LC3A,MAP3K7,mediator,MEF2C,P38 MAPK,PARP,PSAT1,PTCH1,RTKN2,SSPN,SUPT3H,TCF,TEAD,TGM3,TP63,WNT5A,YAP/TAZ,ZC3H12A
Cell Cycle, Cell Death and Survival, Nervous System Development and Function	Fundic	33	27	APAF1,AR,CCNK,CDCA7L,DYRK1A,EGR3,ERF,ETV1,FKBP5,FOS,GLRX3,GPAT3,Hdac,HPD,Hsp27,Hsp70,Hsp90 (family),LIN52,LMNA,LTBP1,LTBP2,Mek,mir-10,NRBF2,p70 S6k,PDGF BB,PIAS1,PIK3C3,PRKAA,PSIP1,PURA,ROGDI,SLC2A2,STK10,TOP1
Cancer, Cell Death and Survival, Immunological Disease	Fundic	33	27	26s Proteasome,ACER2,BCL2,CADM1,caspase,CLINT1,EFNA5,Growth hormone,Histone h3,Igm,IKZF1,KIRREL3,MTX2,NR1D1,NTM,PARP11,PCDHGC3,PI3K (family),PROX1,PSMD14,RNA polymerase II,Rnr,RRP15,SAMSN1,SAT1,SATB1,SCN9A,SNAP23,SSTR2,TENM3,TERC,TFAP2A,VAMP3,WDR1,XPO1
Behavior, Cell Morphology, Cellular Movement	Fundic	24	22	14-3-3,Creb,CYLD,DLG4,DMAP1,DRD2,DTNBP1,Focal adhesion kinase,GRIN2B,Gsk3,HDAC7,ICOS,IFN Beta,IGF1,IL12 (complex),IL17B,ITGA4,MAP2K1/2,Mlc,MYH7,MYLK,NFkB (complex),Notch,NR4A2,PI3K (complex),Pkc(s),Ppp2c,PRKCE,SMAD6,TPD52L1,TRIM3,URI1,VEGFA,ZFP64,ZNF385A
Carbohydrate Metabolism, Cellular Movement, Nervous System Development and Function	Fundic	22	21	AGTR1,ATP5MC3,ATP6V0D1,BCR (complex),CCDC43,COX7A2,DDX5,DNAJC24,EEF2,EFNB1,EGLN,EGLN3,EPHB2,FARSA,IgG,IGSF1,IRX4,KCTD3,LDHA,LNPK,MRPL50,MRPS10,MTORC1,NDUFA4,PJA1,POLR1F,RRAGD,SAMMSON,SNHG5,SPTBN1,TAS1R2,TAS1R3,WDR26,YWHAH,ZBTB16
Cell Death and Survival, Cellular Development, Cellular Growth and Proliferation	Fundic	13	15	ATG4C,BAK1,BMF,CASP7,CAT,CSMD3,DAPL1,DKK1,EEF1E1,FTH1,HMGCS1,HS3ST1,IGFBP7,MEOX1,mir-128,mir-142,mir-202,mir-218,NQO1,OSM,PP2A,PPP1CA,PPP1CC,PRAG1,PRKAA2,PRKAB1,PTK2B,RPS19BP1,SHC1,SMYD2,STK26,STRN3,THPO,TP53,UBE2G1
Cancer, Cellular Development, Developmental Disorder	Fundic	13	15	Alpha catenin,AMOTL2,BICC1,CARD11,CCDC141,CDH3,CHGA,CTNNB1,DCUN1D1,DISC1,EBF2,EIF3H,ENO2,GFPT2,HHEX,HMGXB4,LIMCH1,MDFIC,NRXN2,OGT,OLFM1,PDE4B,POU3F2,PRDX2,PSMD14,PTPRU,RB1CC1,RHOT1,SIX2,SULF1,TEAD4,TLE1,TPI1,TYMS,WSCD1
Nervous System Development and Function, Neurological Disease, Tissue Morphology	Fundic	13	15	AIF1,CD68,CDC20,CDCA3,CNTFR,CYBA,EPHA7,GINS2,GRN,HJURP,HLTF,ITGA7,LMNB1,MEIS3,MMS22L,NKX6-1,NPTN,NRXN1,NUPR1,PDE6D,PEA15,POLH,POLL,RAD18,RAD51,RAPSN,RNF4,SALL1,SAT1,SERTAD2,SHOX2,TARDBP,TOR1AIP1,TREM2,TRPV3
Cancer, Drug Metabolism, Organismal Injury and Abnormalities	Fundic	13	15	ABCC3,ADGRL4,ALOX5,CDH6,COL15A1,CPXM1,CYLD-AS1,DICER1,EPHX1,estrogen receptor,FECH,FOXA2,ITGA8,KAT5,MAPT,mir-484,MLLT3,MUC15,PCDH17,PCDH19,PCDH20,PCDH7,PCDH8,PDGFD,PLA2G5,RBFOX1,RORA,RRAS2,SATB2,SLC22A7,SULT1A1,TNR,TOX,VGF,ZNF608
Cancer, Gastrointestinal Disease, Organismal Injury and Abnormalities	Fundic	12	14	AKAP8,AQR,BRINP1,CACNA1E,CACNG3,CALCOCO1,CBLB,CCND1,CD2BP2,CD3 group,CTPS1,ENPP2,GART,GRAP2,HAVCR2,HNRNPA1,IL2,KDM5B,LIMCH1,LRRTM2,MBOAT1,NCAPH,OBI1,PCBP1,PDE3B,RPL27A,SLC36A4,SMOX,SNRPD1,TFAP2B,TP53INP1,UBE2D3,UBR7,ZNF326,ZNF423
Embryonic Development, Organismal Development, Skeletal and Muscular System Development and Function	Fundic	12	14	AHNAK,AOPEP,CAMTA2,CCR6,CNKSR3,DAP,DDX11,E2F6,EXT1,FGFR4,GPR85,HAMP,HOXA2,HOXA3,HOXA5,HOXB8,IFNA16,IL17RB,ILK,IRX3,MFAP1,mir-190,mir-24,MYC,MYO10,PDLIM4,PFK,PHF10,PTCHD1,RAD51AP1,SLC25A21,SOX5,TDG,TGFB1,VRK1
Cellular Development, Cellular Growth and Proliferation, Nervous System Development and Function	Fundic	12	14	BMAL2,CPA4,DMXL2,GFRA2,GPX3,HOXB1,HOXB3,HRH1,ID4,IGK,IL13,KCNH1,KCNJ15,KLF8,LRRTM1,LYL1,mir-219,MTSS1,NAT1,NELL2,NFKB1,NLGN3,NMNAT1,NRP1,NTRK1,PARP1,PRPS1L1,RIMS3,SLC8A1,SOX2,SRGN,TLR7,TRPS1,UNC5D,USP3
Developmental Disorder, DNA Replication, Recombination, and Repair, Hereditary Disorder	Fundic	12	14	ADNP,AHDC1,ALX1,ARID1B,BEND5,CAV3,CBX5,CIC,CRYBG1,CYP2J2,E4F1,ECM2,FAM27B,FUT1,GCHFR,GRIK3,HAPLN3,HENMT1,KCNJ2,LIMD1,MAGEF1,MPDZ,NRIP3,RB1,SLF1,SMARCA4,TBX5,TMEM45B,TSPAN13,UNC5B,USP37,WDR45,YAP1,YTHDF3,ZNF521
Carbohydrate Metabolism, Energy Production, Small Molecule Biochemistry	Fundic	11	13	ACACA,ALDOA,ALDOC,BUB3,CPS1,DYSF,ENO3,ESRRA,FBP1,FSCN1,GALNT5,GJC1,GPD2,HNRNPA2B1,IL15,LDHB,LUCAT1,MMP12,MYL2,NEUROD2,NOVA1,PBX1,PCK2,PGAM2,PGM1,PKM,POFUT2,PSME3,RBM14,RPE,TALDO1,TBCA,TMEM33,TPI1,VCP
Cellular Development, Cellular Growth and Proliferation, Hair and Skin Development and Function	Fundic	11	13	ABCF2,ANXA6,APOBEC3B,ATP5F1A,ATP5MC2,BHLHE41,BMI1,CA9,CD24,CDK8,CLIC5,CNIH4,CTPS1,DENND10,EGLN2,EPHB6,FALEC,FBXW7,FHL1,GLI1,HIF1A,HOXC11,HSD17B6,LINC00662,LZTS1,MAB21L1,MED13L,mir-497,PBX3,POLD4,PRDM14,SLC16A4,TMEM79,UCA1,USP48
Developmental Disorder, Gastrointestinal Disease, Hepatic System Disease	Fundic	11	13	ADSL,AKTIP,ANXA3,ATOH8,CASP4,CSRNP1,CST5,DHX38,DNER,GRB14,MRTO4,NAV3,NEUROG2,NIFK,NPAS2,NR3C1,OSR1,PARP4,PDCL3,PIWIL1,PLK2,RRAGC,RRS1,SLC37A4,SNCA,SORCS1,SRSF9,SURF6,TCF4,TFEC,Tgf beta,TMEM214,WDR12,WDR3,WNK1
