# Supplementary material for: Profiling Genome-Wide Methylation Patterns in Cattle Infected with Ostertagia ostertagi
Source: Int J Mol Sci. 2024 Dec 26;26(1):89. doi: 10.3390/ijms26010089 (PMC11719486; doi:10.3390/ijms26010089)
Supplement: Supplementary file 1 [file ijms-26-00089-s001.zip › TableS6_DMRs.xlsx]

## Sheet: LN-DMR
chr	start	end	Mean Δβ	p-value	annotation	distanceToTSS	SYMBOL	GENENAME
chr13	10308267	10308339	-1.7252	1.09655e-06	Promoter (5-6kb)	-5376	MIR2285DJ	microRNA mir-2285dj
chr9	43851538	43851551	-1.35943	2.74136e-05	Intron (NM_001192936/538384, intron 4 of 6)	14651	PRDM1	PR/SET domain 1
chr14	26401993	26402044	-1.31682	5.04411e-05	Distal Intergenic	220923	RAB2A	RAB2A, member RAS oncogene family
chr25	30157335	30157488	-1.29673	4.52574e-05	Distal Intergenic	-593551	GALNT17	polypeptide N-acetylgalactosaminyltransferase 17
chr11	96648601	96648635	-1.24329	1.0467e-05	Intron (NM_001046453/539222, intron 2 of 7)	96740	PBX3	PBX homeobox 3
chr28	17919573	17919684	-1.23987	7.40666e-05	Distal Intergenic	331414	CABCOCO1	ciliary associated calcium binding coiled-coil 1
chr3	33087469	33087487	-1.21998	1.09655e-06	Distal Intergenic	43075	SLC16A4	solute carrier family 16 member 4
chr3	29706990	29707005	-1.2043	7.41663e-05	Intron (NM_001192746/532952, intron 20 of 20)	82001	PHTF1	putative homeodomain transcription factor 1
chr11	914935	914935	-1.19576	1.11648e-05	Distal Intergenic	317638	BCL2L11	BCL2 like 11
chr11	96564019	96564194	-1.17954	1.48532e-05	Intron (NM_001046453/539222, intron 2 of 7)	12158	PBX3	PBX homeobox 3
chr3	1367448	1367480	-1.17622	4.86467e-05	Promoter (<=1kb)	-155	POU2F1	POU class 2 homeobox 1
chr24	24153876	24153998	-1.15493	4.78492e-06	Distal Intergenic	-231003	KLHL14	kelch like family member 14
chr10	101169456	101169567	-1.11954	1.68469e-05	Intron (NM_001206687/505469, intron 1 of 6)	73462	FOXN3	forkhead box N3
chr2	23639935	23639952	-1.09488	1.8741e-05	Exon (NM_001192902/537312, exon 23 of 31)	-81461	MAP3K20	mitogen-activated protein kinase kinase kinase 20
chr18	7166436	7166517	-1.0702	2.65165e-05	Distal Intergenic	-159257	DYNLRB2	dynein light chain roadblock-type 2
chr5	73907418	73907546	-1.02326	1.09655e-06	Intron (NM_001205372/514951, intron 11 of 13)	-82465	MB	myoglobin
chr1	109571491	109571698	-1.01949	4.87464e-05	Distal Intergenic	153658	SHOX2	short stature homeobox 2
chr8	61464991	61465365	-1.01669	4.4759e-05	Intron (NM_001046100/511821, intron 6 of 8)	-89772	GRHPR	glyoxylate and hydroxypyruvate reductase
chr17	70418587	70418597	-1.01256	4.00737e-05	Distal Intergenic	-68814	PISD	phosphatidylserine decarboxylase
chr23	25285066	25285155	-1.01148	0.000169566	Exon (NM_001034412/511798, exon 5 of 13)	9292	FBXO9	F-box protein 9
chr11	103520078	103520224	-1.00762	0.00017136	Intron (NM_001192649/528023, intron 4 of 4)	33413	NACC2	NACC family member 2
chr24	24271254	24271403	-1.00413	9.56985e-06	Distal Intergenic	-113598	KLHL14	kelch like family member 14
chr7	70421367	70421417	-0.998996	0.000187609	Intron (NM_001192916/537712, intron 7 of 15)	273056	EBF1	EBF transcription factor 1
chr4	96979127	96979186	-0.997645	4.84474e-05	Intron (NM_001102207/537690, intron 3 of 17)	39041	EXOC4	exocyst complex component 4
chr24	46154463	46154612	-0.970308	0.000214823	Distal Intergenic	241053	C24H18orf25	chromosome 24 C18orf25 homolog
chr3	120285332	120285334	-0.956838	0.000235657	Distal Intergenic	49750	MTERF4	mitochondrial transcription termination factor 4
chr12	14798274	14798293	-0.955396	4.69521e-05	Distal Intergenic	-116694	TSC22D1	TSC22 domain family member 1
chr28	18028781	18028791	-0.954274	2.89089e-05	Distal Intergenic	365004	RTKN2	rhotekin 2
chr1	109425815	109425928	-0.952035	8.02472e-05	Exon (NM_001205527/525900, exon 7 of 7)	7982	SHOX2	short stature homeobox 2
chr18	18062283	18062401	-0.949886	0.000209141	Intron (NM_001101893/508025, intron 5 of 7)	219829	C18H16orf78	chromosome 18 C16orf78 homolog
chr7	70367320	70367391	-0.913141	0.00019678	Intron (NM_001192916/537712, intron 10 of 15)	327082	EBF1	EBF transcription factor 1
chr18	18018893	18019002	-0.906588	0.000146239	Intron (NM_001101893/508025, intron 5 of 7)	176439	C18H16orf78	chromosome 18 C16orf78 homolog
chr10	53191728	53191820	-0.896263	2.45227e-05	Intron (NM_001077885/509039, intron 5 of 19)	224861	TCF12	transcription factor 12
chr11	18930576	18930643	-0.887781	0.000295369	Exon (NM_001205298/506264, exon 5 of 17)	117211	CRIM1	cysteine rich transmembrane BMP regulator 1
chr28	28891507	28891600	-0.883627	0.000262672	Exon (NM_001206102/536656, exon 6 of 8)	-23675	OIT3	oncoprotein induced transcript 3
chr23	17679599	17679605	-0.878998	8.71255e-05	Exon (NM_001163939/534891, exon 19 of 24)	21070	TMEM63B	transmembrane protein 63B
chr10	57643254	57643593	-0.874794	2.01366e-05	Distal Intergenic	36780	ONECUT1	one cut homeobox 1
chr2	52214373	52214500	-0.873831	0.000345312	Intron (NM_001076192/539873, intron 2 of 2)	40185	ZEB2	zinc finger E-box binding homeobox 2
chr2	52215953	52216261	-0.865964	0.000321786	Intron (NM_001076192/539873, intron 2 of 2)	41765	ZEB2	zinc finger E-box binding homeobox 2
chr11	79782031	79782044	-0.858821	1.11648e-05	Distal Intergenic	-361702	NT5C1B	5'-nucleotidase, cytosolic IB
chr8	61451430	61452013	-0.853112	1.09655e-06	Intron (NM_001046100/511821, intron 5 of 8)	-103124	GRHPR	glyoxylate and hydroxypyruvate reductase
chr14	72131819	72131866	-0.852717	0.000411005	Distal Intergenic	-177198	RUNX1T1	RUNX1 partner transcriptional co-repressor 1
chr2	51908666	51908808	-0.835383	1.45541e-05	Distal Intergenic	-265381	ZEB2	zinc finger E-box binding homeobox 2
chr4	52303479	52303494	-0.825181	0.00011115	Intron (NM_001083739/539016, intron 1 of 7)	21141	TFEC	transcription factor EC
chr29	28197854	28197861	-0.822454	2.74136e-05	Distal Intergenic	-20928	NRGN	neurogranin
chr11	29915446	29915791	-0.8215	3.04042e-05	Exon (NM_001205890/521931, exon 2 of 2)	47830	KCNK12	potassium two pore domain channel subfamily K member 12
chr9	52114362	52114477	-0.818757	7.97487e-05	Distal Intergenic	-381836	MMS22L	MMS22 like, DNA repair protein
chr7	29117447	29117554	-0.816935	0.000305737	Exon (NM_001206306/509992, exon 4 of 9)	97058	ZNF608	zinc finger protein 608
chr26	49002111	49002280	-0.793186	0.000574789	Distal Intergenic	-390541	GLRX3	glutaredoxin 3
chr14	71964405	71964777	-0.777417	1.63485e-05	Distal Intergenic	-344287	RUNX1T1	RUNX1 partner transcriptional co-repressor 1
chr10	32541112	32541135	-0.775908	0.000680157	Distal Intergenic	229546	MEIS2	Meis homeobox 2
chr16	76636217	76636267	-0.767671	0.000397747	Distal Intergenic	-211533	MIR2284N	microRNA mir-2284n
chrX	103396259	103396382	-0.76247	3.6186e-05	Distal Intergenic	-12460	BCOR	BCL6 corepressor
chr21	43100320	43100366	-0.76178	0.000219409	Intron (NM_001192923/537810, intron 9 of 13)	-292063	MIR6522	microRNA mir-6522
chr11	96773137	96773156	-0.759443	0.000681453	Exon (NM_001046453/539222, exon 7 of 8)	221276	PBX3	PBX homeobox 3
chrX	80411664	80411731	-0.759387	5.69207e-05	Exon (NM_001081743/616179, exon 7 of 8)	-75036	IGBP1	immunoglobulin binding protein 1
chr16	42795613	42795646	-0.747393	0.000304241	Distal Intergenic	-190281	TARDBP	TAR DNA binding protein
chr26	33812532	33812733	-0.743623	0.000426755	Distal Intergenic	-214082	HABP2	hyaluronan binding protein 2
chr3	84521385	84521516	-0.736279	0.000843143	Intron (NM_001038209/615371, intron 2 of 10)	99274	NFIA	nuclear factor I A
chr1	98043667	98043839	-0.730781	0.000386482	Distal Intergenic	430877	TERC	telomerase RNA component
chr10	32684948	32684982	-0.722765	0.000594128	Intron (NM_001191269/539573, intron 8 of 11)	85699	MEIS2	Meis homeobox 2
chr11	93013368	93013456	-0.720488	0.000578677	Distal Intergenic	33356	NDUFA8	NADH:ubiquinone oxidoreductase subunit A8
chr7	12478298	12478659	-0.719329	0.000131486	Distal Intergenic	2596	LYL1	LYL1 basic helix-loop-helix family member
chrX	103474896	103475063	-0.717801	2.77127e-05	Distal Intergenic	66055	BCOR	BCL6 corepressor
chr2	129246586	129246600	-0.716107	0.000895379	Distal Intergenic	-48592	RPL11	ribosomal protein L11
chr15	36316152	36316230	-0.71588	0.000544783	Intron (NM_001191418/534321, intron 4 of 15)	250850	SOX6	SRY-box transcription factor 6
chr2	53040242	53040364	-0.714622	0.000866869	Intron (NM_001105003/616246, intron 12 of 13)	621948	ARHGAP15	Rho GTPase activating protein 15
chr25	30168130	30168700	-0.713275	0.000308428	Distal Intergenic	-604346	GALNT17	polypeptide N-acetylgalactosaminyltransferase 17
chr2	125726112	125726200	-0.710428	0.000357474	Distal Intergenic	-33303	AHDC1	AT-hook DNA binding motif containing 1
chr19	56503789	56503848	-0.710347	0.000876538	Exon (NM_001192702/531104, exon 2 of 2)	2714	USH1G	USH1 protein network component sans
chr19	7161463	7161498	-0.708811	0.000659123	Distal Intergenic	-490863	DGKE	diacylglycerol kinase epsilon
chr29	48741905	48741961	-0.706828	8.77236e-05	Distal Intergenic	13411	CDKN1C	cyclin dependent kinase inhibitor 1C
chr7	71501167	71501326	-0.706476	0.000900862	Promoter (<=1kb)	149	ADRA1B	adrenoceptor alpha 1B
chr10	35747507	35747534	-0.69299	0.000709166	Intron (NM_001077485/541141, intron 2 of 2)	6932	BMF	Bcl2 modifying factor
chr7	12480455	12480457	-0.691062	0.000699994	Distal Intergenic	4753	LYL1	LYL1 basic helix-loop-helix family member
chr27	14549187	14549204	-0.690644	0.000719134	Distal Intergenic	173882	TRAPPC11	trafficking protein particle complex 11
chr7	88016747	88016786	-0.688842	0.000543687	Intron (NR_038196/100616526, intron 4 of 5)	179306	MIR9-2	microRNA mir-9-2
chr2	122532302	122532468	-0.686568	0.00047291	Exon (NM_001193123/535450, exon 2 of 22)	4289	PUM1	pumilio RNA binding family member 1
chr18	24910606	24910627	-0.686197	0.000229178	Promoter (<=1kb)	33	MIR138-2	microRNA mir-138-2
chr26	49274039	49274381	-0.682528	0.000441609	Distal Intergenic	-118440	GLRX3	glutaredoxin 3
chr8	55578077	55578090	-0.681888	0.000655136	Exon (NM_001081583/508893, exon 2 of 20)	1168	TLE4	TLE family member 4, transcriptional corepressor
chr21	10146082	10146295	-0.676296	0.000781338	Distal Intergenic	423159	NR2F2	nuclear receptor subfamily 2 group F member 2
chr3	101414951	101415030	-0.675215	0.00033654	Intron (NM_001076941/616005, intron 2 of 14)	59892	TMEM53	transmembrane protein 53
chr15	25938569	25938701	-0.673583	0.000851617	Intron (NM_001038558/529873, intron 1 of 8)	132356	CADM1	cell adhesion molecule 1
chr2	30560795	30560855	-0.671432	8.58296e-05	Exon (NM_001192858/535458, exon 6 of 10)	14920	GALNT3	polypeptide N-acetylgalactosaminyltransferase 3
chr11	94578954	94578975	-0.661946	0.000768379	Intron (NM_001193014/514134, intron 19 of 21)	-158422	STRBP	spermatid perinuclear RNA binding protein
chr19	27087699	27087754	-0.656164	0.000122315	Promoter (<=1kb)	386	NLGN2	neuroligin 2
chr24	50574818	50574836	-0.640546	0.000880027	Intron (NM_001076209/540248, intron 10 of 10)	29739	SMAD4	SMAD family member 4
chr19	13347273	13347801	-0.631579	0.00097423	Distal Intergenic	46551	LHX1	LIM homeobox 1
chr7	50928345	50928413	-0.631469	0.000868264	Distal Intergenic	49944	CXXC5	CXXC finger protein 5
chr2	87876069	87876259	-0.629547	0.000572297	Intron (NM_001206070/541192, intron 8 of 9)	163472	SATB2	SATB homeobox 2
chr22	30474629	30474813	-0.629453	0.0002539	Intron (NM_001083689/515903, intron 3 of 17)	180279	FOXP1	forkhead box P1
chr5	101120506	101120516	-0.625501	0.00054279	Distal Intergenic	-29898	A2ML1	alpha-2-macroglobulin like 1
chr7	50948612	50948683	-0.622329	0.000936449	Distal Intergenic	70211	CXXC5	CXXC finger protein 5
chr8	103213373	103213452	-0.622017	0.000416488	Distal Intergenic	95052	AMBP	alpha-1-microglobulin/bikunin precursor
chr4	27093075	27093106	-0.611095	0.000648457	Distal Intergenic	-529229	PRPS1L1	phosphoribosyl pyrophosphate synthetase 1 like 1
chr2	24582248	24582333	-0.604459	0.000662014	Exon (NM_001034347/509329, exon 7 of 11)	22342	HAT1	histone acetyltransferase 1
chr15	25770041	25770075	-0.604129	0.000554951	Intron (NM_001038558/529873, intron 5 of 8)	300982	CADM1	cell adhesion molecule 1
chr21	45100497	45100509	-0.570656	0.000737676	Exon (NM_001076154/539332, exon 2 of 4)	1353	CFL2	cofilin 2
chr7	12489119	12489156	-0.549763	0.000974829	Distal Intergenic	13417	LYL1	LYL1 basic helix-loop-helix family member
chr10	36460986	36461374	-0.543197	0.00019359	Promoter (3-4kb)	-3304	DLL4	delta like canonical Notch ligand 4
chr13	40411488	40411652	-0.53978	0.000486068	Distal Intergenic	-78596	KIZ	kizuna centrosomal protein
chr2	52890835	52890989	-0.532903	0.000916612	Distal Intergenic	518681	GTDC1	glycosyltransferase like domain containing 1
chr26	49162401	49162520	-0.531088	0.000902955	Distal Intergenic	-230301	GLRX3	glutaredoxin 3
chr2	50712845	50713069	-0.528709	0.000765089	Distal Intergenic	-1461120	ZEB2	zinc finger E-box binding homeobox 2
chr13	80951979	80952127	-0.523083	0.000430743	Distal Intergenic	538756	BCAS1	brain enriched myelin associated protein 1
chr7	70692222	70692260	-0.522154	0.00058077	Exon (NM_001192916/537712, exon 2 of 16)	2213	EBF1	EBF transcription factor 1
chr22	30208976	30209099	-0.516534	0.000277127	Distal Intergenic	-85252	FOXP1	forkhead box P1
chr2	50827951	50828014	-0.511225	0.000906643	Distal Intergenic	-1346175	ZEB2	zinc finger E-box binding homeobox 2
chr3	104831576	104831631	-0.509307	9.1711e-05	Distal Intergenic	130554	EDN2	endothelin 2
chrX	104097141	104097144	-0.508113	0.000197976	Distal Intergenic	379086	MID1IP1	MID1 interacting protein 1
chr18	23207218	23207383	-0.507042	0.000171559	Distal Intergenic	-27867	IRX5	iroquois homeobox 5
chr7	92879807	92879894	-0.500999	0.000870059	Distal Intergenic	-172411	NR2F1	nuclear receptor subfamily 2 group F member 1
chr2	20747960	20748059	-0.499734	0.000487863	Distal Intergenic	14106	HOXD4	homeobox D4
chr5	30828778	30828786	-0.496073	0.000171559	Distal Intergenic	6810	WNT1	Wnt family member 1
chrX	103324140	103324284	-0.494488	0.000726411	Distal Intergenic	-84558	BCOR	BCL6 corepressor
chr7	50935585	50935850	-0.484207	0.000364053	Distal Intergenic	57184	CXXC5	CXXC finger protein 5
chr11	96567011	96567195	-0.47614	0.000393161	Intron (NM_001046453/539222, intron 2 of 7)	15150	PBX3	PBX homeobox 3
chr24	24382234	24382765	-0.475556	0.000347704	Promoter (2-3kb)	-2236	KLHL14	kelch like family member 14
chr14	65332676	65332732	-0.46708	0.00025071	3' UTR	7181	OSR2	odd-skipped related transciption factor 2
chr3	56708123	56708479	-0.464471	0.00020625	Intron (NM_001034751/614212, intron 2 of 4)	3897	LMO4	LIM domain only 4
chr21	10273117	10273260	-0.449475	0.000405124	Distal Intergenic	296194	NR2F2	nuclear receptor subfamily 2 group F member 2
chr13	80369097	80369305	-0.44881	0.000237851	Distal Intergenic	-486950	ZFP64	ZFP64 zinc finger protein
chr2	52261545	52262260	-0.439025	7.06773e-05	Intron (NM_001076192/539873, intron 2 of 2)	87357	ZEB2	zinc finger E-box binding homeobox 2
chr27	32642696	32642783	-0.435294	0.000794596	Distal Intergenic	-335906	ZNF703	zinc finger protein 703
chr11	106176773	106176825	-0.434538	0.000630513	Distal Intergenic	-30906	MIR12014	microRNA mir-12014
chr1	109645015	109645225	-0.428924	0.000903952	Distal Intergenic	227182	SHOX2	short stature homeobox 2
chr7	30708244	30708355	-0.426895	0.000710063	Intron (NM_001103255/519857, intron 3 of 7)	16838	PRDM6	PR/SET domain 6
chr6	69625348	69625589	-0.413564	0.000395554	Promoter (3-4kb)	-3717	GSX2	GS homeobox 2
chr8	57743972	57744207	-0.40549	0.000562926	Distal Intergenic	-118482	TLE1	transducin-like enhancer of split 1 (E(sp1) homolog, Drosophila)
chr8	61370598	61370757	-0.405275	0.000815331	Intron (NM_001046100/511821, intron 2 of 8)	161161	ZCCHC7	zinc finger CCHC-type containing 7
chr11	95772937	95773027	-0.379975	0.000697303	Distal Intergenic	62750	MIR181B-2	microRNA mir-181b-2
chr22	30605318	30605395	-0.348567	0.000357673	Intron (NM_001083689/515903, intron 7 of 17)	310968	FOXP1	forkhead box P1
chr28	31691624	31691952	-0.348367	0.000259482	Distal Intergenic	-702738	COMTD1	catechol-O-methyltransferase domain containing 1
chr14	48592535	48592555	-0.347195	0.000468623	Distal Intergenic	-90503	TRPS1	transcriptional repressor GATA binding 1
chr7	79506432	79506472	-0.346633	9.98853e-05	Distal Intergenic	-850096	MIR2462	microRNA mir-2462
chr6	69541370	69541377	-0.340848	0.000485171	Exon (NM_001078048/615190, exon 4 of 6)	54678	CHIC2	cysteine rich hydrophobic domain 2
chr1	97851836	97851923	-0.308595	0.000279918	Distal Intergenic	239046	TERC	telomerase RNA component
chr29	12220811	12220957	-0.279991	0.000267457	Distal Intergenic	-164269	CCDC90B	coiled-coil domain containing 90B
chr18	40891114	40891606	-0.274148	0.000365249	Distal Intergenic	348264	URI1	URI1 prefoldin like chaperone
chr4	69306403	69306455	-0.269024	0.000997956	Distal Intergenic	180908	SKAP2	src kinase associated phosphoprotein 2
chr8	98810786	98811048	-0.263213	4.51577e-05	Distal Intergenic	-181695	MIR32	microRNA mir-32
chr10	21406713	21406763	-0.22107	0.000765588	Distal Intergenic	-14312	THTPA	thiamine triphosphatase
chr11	27138285	27138464	-0.217151	0.000952997	Intron (NM_001105641/786620, intron 4 of 10)	-227943	SIX3	SIX homeobox 3
chr5	85943527	85944021	-0.216765	0.000712256	Distal Intergenic	-216847	SOX5	SRY-box transcription factor 5
chr7	88086693	88086949	-0.216732	0.000876538	Intron (NR_038196/100616526, intron 3 of 5)	109143	MIR9-2	microRNA mir-9-2
chr5	43218739	43218811	-0.202412	0.000906743	5' UTR	47623	CNOT2	CCR4-NOT transcription complex subunit 2
chr14	40310506	40310540	-0.1899	0.000733489	Distal Intergenic	-119110	PEX2	peroxisomal biogenesis factor 2
chr29	2161566	2161598	0.181603	0.000699496	Intron (NM_001206882/536281, intron 5 of 24)	-245056	MTNR1B	melatonin receptor 1B
chr25	41618551	41618608	0.186724	0.000512186	Promoter (2-3kb)	-2646	UNCX	UNC homeobox
chr4	25820158	25820214	0.28264	0.000198375	Intron (NM_001206026/280714, intron 2 of 10)	14363	AHR	aryl hydrocarbon receptor
chr12	15917385	15917507	0.293405	0.00043154	Promoter (<=1kb)	-144	SIAH3	siah E3 ubiquitin protein ligase family member 3
chr26	21485430	21485443	0.311251	0.000741563	Distal Intergenic	62699	HIF1AN	hypoxia inducible factor 1 subunit alpha inhibitor
chr2	53108312	53108485	0.31821	0.000928076	Exon (NM_001105003/616246, exon 12 of 14)	553827	ARHGAP15	Rho GTPase activating protein 15
chr10	3261606	3261914	0.353554	0.000765388	Promoter (<=1kb)	-477	KCNN2	potassium calcium-activated channel subfamily N member 2
chr19	38353705	38353929	0.359768	0.000422668	Distal Intergenic	30991	SNX11	sorting nexin 11
chr7	88251118	88251282	0.360087	0.000235458	Exon (NM_001046113/512254, exon 11 of 11)	-37097	LOC100616526	uncharacterized LOC100616526
chr11	27226747	27226995	0.364329	0.000985395	Distal Intergenic	-139412	SIX3	SIX homeobox 3
chr4	68886016	68886208	0.364994	0.000613567	Distal Intergenic	8835	HOXA9	homeobox A9
chr2	17403753	17403809	0.371204	0.000638688	Exon (NM_001083502/613328, exon 4 of 8)	-215188	SESTD1	SEC14 and spectrin domain containing 1
chr28	31116301	31116508	0.373217	4.67527e-05	Distal Intergenic	-127415	COMTD1	catechol-O-methyltransferase domain containing 1
chr2	125747261	125747359	0.374005	0.000942929	Distal Intergenic	-12144	AHDC1	AT-hook DNA binding motif containing 1
chr16	21494693	21494751	0.374322	0.000122713	Distal Intergenic	-243230	RRP15	ribosomal RNA processing 15 homolog
chr20	14972726	14972786	0.375696	0.000366844	Promoter (<=1kb)	451	RGS7BP	regulator of G protein signaling 7 binding protein
chr4	113773879	113773940	0.382582	0.000275033	Distal Intergenic	29108	ABCF2	ATP binding cassette subfamily F member 2
chr22	38932184	38932302	0.385611	0.000847131	Distal Intergenic	5391	FEZF2	FEZ family zinc finger 2
chr15	61371628	61371686	0.39218	0.000620046	Promoter (6-7kb)	-6056	MPPED2	metallophosphoesterase domain containing 2
chr19	38431924	38432050	0.394998	0.00095519	Promoter (<=1kb)	509	NFE2L1	nuclear factor, erythroid 2 like 1
chr3	45240960	45241205	0.399292	0.000144146	Promoter (<=1kb)	0	MIR137	microRNA mir-137
chr21	39237984	39238120	0.40068	0.00027294	Distal Intergenic	-1978551	G2E3	G2/M-phase specific E3 ubiquitin protein ligase
chr1	120902323	120902527	0.401414	2.49215e-06	Distal Intergenic	-950269	PLSCR5	phospholipid scramblase family member 5
chr8	97312609	97312679	0.40362	0.000237252	Distal Intergenic	-134059	KLF4	Kruppel like factor 4
chr2	122620944	122620981	0.40807	0.000477097	Exon (NM_001193123/535450, exon 14 of 22)	-46146	SDC3	syndecan 3
chr16	69576391	69577203	0.444518	0.000136769	Promoter (<=1kb)	0	PROX1	prospero homeobox 1
chr16	74585845	74585851	0.449328	0.000213328	Distal Intergenic	-556689	PLXNA2	plexin A2
chr29	47859183	47859302	0.450135	0.000325674	Distal Intergenic	347910	CTTN	cortactin
chr3	28586340	28586498	0.454622	0.000856601	Promoter (<=1kb)	0	CSDE1	cold shock domain containing E1
chr13	40454395	40454834	0.465087	0.000972237	Distal Intergenic	-35414	KIZ	kizuna centrosomal protein
chr18	51297947	51298045	0.470816	0.000208742	Distal Intergenic	23878	RABAC1	Rab acceptor 1
chr17	54959334	54959365	0.473442	0.000961969	Intron (NM_001192597/524491, intron 1 of 21)	140648	CUX2	cut like homeobox 2
chr11	43290349	43290420	0.473463	8.66271e-05	Intron (NM_001076121/538680, intron 2 of 4)	19333	BCL11A	BAF chromatin remodeling complex subunit BCL11A
chr2	126457578	126457965	0.476917	0.000388675	Intron (NM_001205785/540181, intron 1 of 19)	19059	ARID1A	AT-rich interaction domain 1A
chr29	41039874	41039937	0.478659	0.000313911	Exon (NM_001206245/616476, exon 2 of 14)	2552	HNRNPUL2	heterogeneous nuclear ribonucleoprotein U like 2
chr21	39241906	39242171	0.488964	4.18681e-06	Distal Intergenic	-1974500	G2E3	G2/M-phase specific E3 ubiquitin protein ligase
chr1	59021025	59021046	0.490113	0.000527937	Distal Intergenic	-67147	MIR568	microRNA mir-568
chr18	36732526	36733017	0.490806	0.000290784	Distal Intergenic	65036	NQO1	NAD(P)H quinone dehydrogenase 1
chr1	120903868	120903955	0.493873	0.000170662	Distal Intergenic	-948841	PLSCR5	phospholipid scramblase family member 5
chr1	155502028	155502229	0.495116	0.000252704	Intron (NM_001102040/516952, intron 4 of 10)	22936	SATB1	SATB homeobox 1
chr18	38021513	38021538	0.498872	0.000941135	Distal Intergenic	1006071	DHX38	DEAH-box helicase 38
chr4	68905993	68906127	0.505237	0.000231371	Intron (NM_001076825/509991, intron 1 of 3)	3438	HOXA3	homeobox A3
chrX	103401909	103402296	0.513332	2.00369e-05	Promoter (6-7kb)	-6546	BCOR	BCL6 corepressor
chr5	56829557	56829599	0.515165	0.000705776	3' UTR	32783	BAZ2A	bromodomain adjacent to zinc finger domain 2A
chr20	14228794	14228925	0.524177	0.000215322	Exon (NM_001193016/540722, exon 12 of 24)	173487	ADAMTS6	ADAM metallopeptidase with thrombospondin type 1 motif 6
chr2	53046227	53046323	0.528696	0.000300453	Intron (NM_001105003/616246, intron 12 of 13)	615989	ARHGAP15	Rho GTPase activating protein 15
chr5	25722148	25722282	0.531723	0.000924786	Downstream (<1kb)	11912	MIR148B	microRNA mir-148b
chr4	68931048	68931182	0.532271	0.00029188	Promoter (8-9kb)	-8135	HOXA2	homeobox A2
chr11	43301413	43301565	0.534014	0.000163286	Intron (NM_001076121/538680, intron 2 of 4)	8188	BCL11A	BAF chromatin remodeling complex subunit BCL11A
chrX	68025165	68025214	0.538139	0.000351792	Distal Intergenic	-462932	RPS6KA6	ribosomal protein S6 kinase A6
chr6	98534602	98534632	0.540243	0.000308129	Distal Intergenic	244986	GPAT3	glycerol-3-phosphate acyltransferase 3
chr2	101078775	101078817	0.540402	0.000791705	Distal Intergenic	-1331529	VWC2L	von Willebrand factor C domain containing 2 like
chr16	42942396	42942462	0.542578	0.000145043	Distal Intergenic	165992	PEX14	peroxisomal biogenesis factor 14
chr10	72810045	72810124	0.542749	0.000341025	Distal Intergenic	-84965	MNAT1	MNAT1 component of CDK activating kinase
chr3	101506632	101506797	0.547454	0.000143647	Intron (NM_001076941/616005, intron 2 of 14)	145812	RNF220	ring finger protein 220
chr11	100933188	100933304	0.549559	0.00094891	Distal Intergenic	-17988	PRDM12	PR/SET domain 12
chr8	42401240	42401330	0.563314	0.000814035	Intron (NM_001099115/540904, intron 27 of 32)	146028	SMARCA2	SWI/SNF related, matrix associated, actin dependent regulator of chromatin, subfamily a, member 2
chr4	57262037	57262130	0.563848	0.000637392	Distal Intergenic	1097769	RGS2	regulator of G-protein signaling 2, 24kDa
chr19	20258811	20258833	0.566907	0.000358471	Promoter (5-6kb)	-5595	MIR12059	microRNA mir-12059
chr22	38927205	38927266	0.567371	0.000173753	Promoter (<=1kb)	412	FEZF2	FEZ family zinc finger 2
chr4	68898594	68899230	0.569695	1.0168e-05	Promoter (<=1kb)	0	HOXA5	homeobox A5
chr16	69563988	69564171	0.572895	8.64277e-05	Intron (NM_001193232/515324, intron 2 of 3)	12971	PROX1	prospero homeobox 1
chr8	57746503	57746647	0.576847	7.82534e-05	Distal Intergenic	-121013	TLE1	transducin-like enhancer of split 1 (E(sp1) homolog, Drosophila)
chr11	22855034	22855085	0.580974	0.000801176	Promoter (<=1kb)	-96	SLC8A1	solute carrier family 8 member A1
chr18	23717607	23717610	0.583183	0.000600907	Distal Intergenic	-35456	MMP2	matrix metallopeptidase 2
chr7	39049941	39049974	0.583755	0.000535214	Intron (NM_001046433/538655, intron 1 of 8)	1254	FAM193B	family with sequence similarity 193 member B
chr10	72824749	72824763	0.586123	0.000530229	Distal Intergenic	-70326	MNAT1	MNAT1 component of CDK activating kinase
chr19	23176652	23177079	0.593594	0.000410108	Intron (NM_001205827/516411, intron 12 of 18)	84241	MIR2337	microRNA mir-2337
chr21	49288815	49288822	0.607717	0.00058406	Downstream (<1kb)	21321	FBXO33	F-box protein 33
chr7	70575568	70575636	0.609647	0.000194188	Intron (NM_001192916/537712, intron 6 of 15)	118837	EBF1	EBF transcription factor 1
chr6	110761072	110761126	0.612881	0.000425958	Promoter (6-7kb)	-6211	MIR2448	microRNA mir-2448
chr16	41288258	41288360	0.619577	8.65274e-05	Intron (NM_001192767/540683, intron 63 of 67)	178036	DHRS3	dehydrogenase/reductase 3
chr4	102950208	102950235	0.630153	0.000875242	Distal Intergenic	71772	FMC1	formation of mitochondrial complex V assembly factor 1 homolog
chr28	31379779	31379798	0.63062	0.000758211	Distal Intergenic	-390893	COMTD1	catechol-O-methyltransferase domain containing 1
chr19	23181447	23181631	0.635813	0.00087275	Intron (NM_001205827/516411, intron 12 of 18)	89036	MIR2337	microRNA mir-2337
chr21	11729456	11729492	0.641704	0.00017764	Distal Intergenic	-1160003	NR2F2	nuclear receptor subfamily 2 group F member 2
chr11	92685156	92685221	0.645987	0.000885809	3' UTR	135849	DAB2IP	DAB2 interacting protein
chr26	22398716	22398875	0.648923	0.0008251	Intron (NM_001101985/513977, intron 5 of 8)	41354	FBXW4	F-box and WD repeat domain containing 4
chr2	125730500	125730536	0.649423	0.000839355	Distal Intergenic	-28967	AHDC1	AT-hook DNA binding motif containing 1
chr26	16850883	16850990	0.653222	0.000438817	Exon (NM_001075169/504625, exon 18 of 25)	-66368	PDLIM1	PDZ and LIM domain 1
chr8	29858921	29859397	0.654776	7.41663e-05	Exon (NM_001076104/538474, exon 2 of 9)	6468	NFIB	nuclear factor I B
chr24	47267925	47268362	0.670092	0.000657728	Distal Intergenic	283102	SMAD2	SMAD family member 2
chr2	52241482	52241650	0.674326	0.00011434	Intron (NM_001076192/539873, intron 2 of 2)	67294	ZEB2	zinc finger E-box binding homeobox 2
chr1	155455195	155455417	0.676168	0.000929372	Intron (NM_001102040/516952, intron 9 of 10)	69748	SATB1	SATB homeobox 1
chr1	149709893	149710017	0.677393	0.000834371	3' UTR	92484	DYRK1A	dual specificity tyrosine phosphorylation regulated kinase 1A
chr26	22247625	22248029	0.679852	6.93814e-05	Intron (NM_001083475/534072, intron 3 of 13)	86698	POLL	DNA polymerase lambda
chr17	5317146	5317160	0.680427	0.000823705	Promoter (<=1kb)	-10	FBXW7	F-box and WD repeat domain containing 7
chr19	23191706	23191732	0.686962	0.000300653	Intron (NM_001205827/516411, intron 10 of 18)	-87534	SRR	serine racemase
chr7	1698515	1698562	0.693153	0.000904251	Exon (NM_001193234/541202, exon 5 of 14)	3879	HNRNPH1	heterogeneous nuclear ribonucleoprotein H1
chr20	61854032	61854060	0.70085	0.000867467	Distal Intergenic	-659787	DAP	death associated protein
chr23	12092358	12092375	0.705319	0.000545581	Intron (NM_001128498/505504, intron 9 of 10)	363188	ZFAND3	zinc finger AN1-type containing 3
chr7	51225134	51225136	0.709265	0.000969545	Distal Intergenic	-73821	PURA	purine rich element binding protein A
chr2	32643360	32643375	0.711597	0.000531924	Distal Intergenic	961634	GRB14	growth factor receptor bound protein 14
chr29	12805057	12805079	0.715246	0.000339829	Intron (NM_001038164/534927, intron 7 of 9)	60306	PRCP	prolylcarboxypeptidase
chr1	155797791	155797851	0.717155	0.000217814	Distal Intergenic	-272627	SATB1	SATB homeobox 1
chrX	118355616	118355645	0.717594	0.000811643	Intron (NM_001206065/534848, intron 36 of 36)	281029	POLA1	DNA polymerase alpha 1, catalytic subunit
chr13	63920108	63920115	0.723648	0.000381598	Exon (NM_001046175/514547, exon 4 of 4)	1113	MAP1LC3A	microtubule associated protein 1 light chain 3 alpha
chr5	108759104	108759155	0.730383	0.000608882	Distal Intergenic	87493	HDHD5	haloacid dehalogenase like hydrolase domain containing 5
chr19	23210145	23210275	0.731065	0.000873747	Intron (NM_001205827/516411, intron 10 of 18)	-68991	SRR	serine racemase
chr10	70595803	70595856	0.742771	0.000832178	Exon (NM_001256581/531515, exon 3 of 24)	3082	ARID4A	AT-rich interaction domain 4A
chr4	91975875	91975936	0.748143	0.0005397	Intron (NM_205784/404098, intron 10 of 23)	101934	SND1	staphylococcal nuclease and tudor domain containing 1
chrX	104155066	104155106	0.749404	0.000642874	Distal Intergenic	321124	MID1IP1	MID1 interacting protein 1
chr17	5287058	5287064	0.749884	0.000516871	Distal Intergenic	-30106	FBXW7	F-box and WD repeat domain containing 7
chr11	24468244	24468262	0.749947	2.35259e-05	Intron (NM_001206721/539467, intron 1 of 6)	3410	PKDCC	protein kinase domain containing, cytoplasmic
chr5	106132548	106132588	0.757793	5.5226e-05	Exon (NM_001082452/539763, exon 4 of 10)	20075	PARP11	poly(ADP-ribose) polymerase family member 11
chr17	57036450	57036697	0.758415	0.000214225	Exon (NM_001206058/534620, exon 12 of 19)	48039	PEBP1	phosphatidylethanolamine binding protein 1
chr5	110171967	110171987	0.762309	0.000377411	Exon (NM_001101993/514323, exon 8 of 13)	8166	DDX17	DEAD-box helicase 17
chr26	21734511	21734617	0.763375	0.000626028	Distal Intergenic	-28241	SLF2	SMC5-SMC6 complex localization factor 2
chrX	79131426	79131587	0.778326	0.000350496	Exon (NM_001098070/532053, exon 2 of 22)	3625	OGT	O-linked N-acetylglucosamine (GlcNAc) transferase
chr1	20975026	20975079	0.784432	0.000213826	Distal Intergenic	-539604	MIR99A	microRNA mir-99a
chr24	47267854	47268402	0.786143	0.000637691	Distal Intergenic	283062	SMAD2	SMAD family member 2
chr3	101406504	101406864	0.786501	2.88092e-05	Intron (NM_001076941/616005, intron 3 of 14)	51445	TMEM53	transmembrane protein 53
chr25	29951943	29952417	0.797086	3.23979e-05	Distal Intergenic	-388159	GALNT17	polypeptide N-acetylgalactosaminyltransferase 17
chr14	26471687	26471776	0.799396	0.00052355	Distal Intergenic	290617	RAB2A	RAB2A, member RAS oncogene family
chr7	50885382	50885475	0.809254	3.02048e-05	3' UTR	6981	CXXC5	CXXC finger protein 5
chr3	101374857	101374896	0.816976	0.000439415	Intron (NM_001076941/616005, intron 14 of 14)	19798	TMEM53	transmembrane protein 53
chr5	113216413	113216478	0.828881	0.000306135	Distal Intergenic	-64585	TCF20	transcription factor 20
chr1	115462066	115462366	0.854481	2.12331e-05	Promoter (<=1kb)	-479	MBNL1	muscleblind like splicing regulator 1
chr9	88420541	88420548	0.861171	0.000283307	Promoter (<=1kb)	57	ZBTB2	zinc finger and BTB domain containing 2
chr27	33461487	33461775	0.881416	2.23296e-05	Intron (NM_001075595/513054, intron 9 of 23)	1070	MIR2400	microRNA mir-2400
chr20	554567	554641	0.902424	0.000385485	Promoter (<=1kb)	0	MIR218-2	microRNA mir-218-2
chr18	51159729	51159939	0.907493	0.000209141	Distal Intergenic	16850	ZNF574	zinc finger protein 574
chr1	81294617	81294864	0.916646	3.79803e-05	Intron (NM_001034776/615156, intron 1 of 8)	6335	TRA2B	transformer 2 beta homolog
chr20	554569	554601	0.936867	0.000240243	Promoter (<=1kb)	30	MIR218-2	microRNA mir-218-2
chr23	9576432	9576458	0.957749	0.000249115	Intron (NM_001192862/535704, intron 5 of 10)	95701	FKBP5	FKBP prolyl isomerase 5
chr6	99119655	99119688	0.962511	0.00012391	Distal Intergenic	192344	NKX6-1	NK6 homeobox 1
chr25	2299970	2300137	0.965359	1.3657e-05	Distal Intergenic	18947	ELOB	elongin B
chr3	106767444	106767551	0.969404	2.54199e-05	Intron (NM_001143860/506730, intron 7 of 94)	-109783	KIAA0754	KIAA0754 ortholog
chr2	134466230	134466240	0.99315	0.000106764	Distal Intergenic	665349	TAS1R2	taste 1 receptor member 2
chr1	115462629	115463028	1.07392	2.35259e-05	Promoter (1-2kb)	-1042	MBNL1	muscleblind like splicing regulator 1
chr1	149634083	149634091	1.0833	7.87519e-06	Intron (NM_001206014/532989, intron 1 of 10)	16674	DYRK1A	dual specificity tyrosine phosphorylation regulated kinase 1A
chr17	7239552	7239841	1.09241	2.20306e-05	Distal Intergenic	-517463	RPS3A	ribosomal protein S3A
chr24	47268243	47268246	1.39067	4.37621e-05	Distal Intergenic	283218	SMAD2	SMAD family member 2
chr19	40589376	40589384	1.48652	1.99372e-05	Intron (NM_001014942/534280, intron 4 of 8)	29361	RARA	retinoic acid receptor alpha

## Sheet: fundic-DMR
chr	start	end	Mean Δβ	p-value	annotation	distanceToTSS	SYMBOL	GENENAME
chr21	20842526	20842530	1.41725	2.21e-06	Distal Intergenic	3400	MIR9-1	microRNA mir-9-1
chr5	26059407	26059412	1.07321	4.26e-05	Promoter (<=1kb)	140	HOXC11	homeobox C11
chr23	9576432	9576458	0.882451	0.000151674	Intron (NM_001192862/535704, intron 5 of 10)	95701	FKBP5	FKBP prolyl isomerase 5
chr1	20975026	20975079	0.861086	4.41e-05	Distal Intergenic	-539604	MIR99A	microRNA mir-99a
chr18	51159729	51159939	0.854955	8.28e-05	Distal Intergenic	16850	ZNF574	zinc finger protein 574
chr4	68905993	68906127	0.827117	3.63e-06	Intron (NM_001076825/509991, intron 1 of 3)	3438	HOXA3	homeobox A3
chr22	30397918	30397979	0.765536	1.12e-05	Intron (NM_001083689/515903, intron 2 of 17)	103568	FOXP1	forkhead box P1
chr21	10566631	10568851	0.744018	0.000479535	Promoter (<=1kb)	603	NR2F2	nuclear receptor subfamily 2 group F member 2
chr4	57262037	57262130	0.725679	8.98e-05	Distal Intergenic	1097769	RGS2	regulator of G-protein signaling 2, 24kDa
chr4	68898594	68899230	0.724351	5.31e-07	Promoter (<=1kb)	0	HOXA5	homeobox A5
chr18	38316535	38021538	0.715385	9.08e-05	Distal Intergenic	1006071	DHX38	DEAH-box helicase 38
chr23	45614992	45615003	0.708193	0.000136985	Promoter (4-5kb)	-4599	TFAP2A	transcription factor AP-2 alpha
chr7	16719424	16719440	0.704805	0.000449802	Promoter (6-7kb)	-6664	MIR10178	microRNA mir-10178
chr20	27728367	27728391	0.701666	0.000574575	Distal Intergenic	15344	ISL1	ISL LIM homeobox 1
chr11	27428940	27429065	0.685018	0.000720497	Promoter (<=1kb)	230	SIX2	SIX homeobox 2
chr16	41288258	41288360	0.671506	2.23e-05	Intron (NM_001192767/540683, intron 63 of 67)	178036	DHRS3	dehydrogenase/reductase 3
chr25	3890845	3890862	0.661528	0.000277421	Promoter (8-9kb)	-8633	ROGDI	rogdi atypical leucine zipper
chr26	19115258	19115275	0.652205	0.000963229	Intron (NM_001205325/100139581, intron 2 of 14)	55544	CRTAC1	cartilage acidic protein 1
chr19	22812283	22812330	0.637374	0.000807573	Promoter (<=1kb)	-632	MIR22	microRNA mir-22
chr3	101493731	101406864	0.622248	4.04e-05	Intron (NM_001076941/616005, intron 3 of 14)	51445	TMEM53	transmembrane protein 53
chr16	21414511	21414531	0.611893	0.000385911	Distal Intergenic	-288765	GPATCH2	G-patch domain containing 2
chr19	23181447	23181631	0.610694	0.000555549	Intron (NM_001205827/516411, intron 12 of 18)	89036	MIR2337	microRNA mir-2337
chr9	50971035	51616321	0.608296	0.000840138	Distal Intergenic	-694188	POU3F2	POU class 3 homeobox 2
chr23	12092358	12092375	0.598302	0.000552806	Intron (NM_001128498/505504, intron 9 of 10)	363188	ZFAND3	zinc finger AN1-type containing 3
chr17	7239552	7239841	0.596967	0.000460067	Distal Intergenic	-517463	RPS3A	ribosomal protein S3A
chr2	20829099	20829152	0.596542	0.000971725	Distal Intergenic	-15326	HOXD12	homeobox D12
chr26	43205832	43205837	0.593385	0.000834386	Distal Intergenic	257806	BUB3	BUB3 mitotic checkpoint protein
chr8	80129212	80129462	0.584161	0.00032202	Distal Intergenic	-581784	DAPK1	death associated protein kinase 1
chr3	101506632	101506797	0.57483	4.42e-05	Intron (NM_001076941/616005, intron 2 of 14)	145812	RNF220	ring finger protein 220
chr8	30093692	30093767	0.568961	2.08e-05	Intron (NM_001076104/538474, intron 8 of 8)	241239	NFIB	nuclear factor I B
chr1	147069949	147069979	0.558242	0.000744125	Exon (NM_001256578/529631, exon 4 of 9)	133861	MIR2285A	microRNA mir-2285a
chr5	26310436	26310718	0.553211	8.26e-05	Distal Intergenic	-17704	CALCOCO1	calcium binding and coiled-coil domain 1
chr27	33461487	33461775	0.548571	0.000128224	Intron (NM_001075595/513054, intron 9 of 23)	1070	MIR2400	microRNA mir-2400
chr19	38192109	38192168	0.548119	0.000928718	Distal Intergenic	-70393	MIR2340	microRNA mir-2340
chr8	75948640	75948655	0.547267	7.33e-05	Intron (NM_001278571/539548, intron 2 of 9)	9884	CNTFR	ciliary neurotrophic factor receptor
chrX	68025165	68025214	0.547221	0.00015663	Distal Intergenic	-462932	RPS6KA6	ribosomal protein S6 kinase A6
chr11	96384205	96376714	0.544759	3.66e-05	Intron (NM_001081603/533861, intron 7 of 11)	139825	MAPKAP1	MAPK associated protein 1
chr21	10568787	10566711	0.535092	0.000805449	Exon (NM_174402/281945, exon 2 of 3)	2743	NR2F2	nuclear receptor subfamily 2 group F member 2
chr11	96376286	96384317	0.534447	6.68e-05	Intron (NM_001081603/533861, intron 6 of 11)	132222	MAPKAP1	MAPK associated protein 1
chr3	104808601	104836260	0.532665	0.000151763	Distal Intergenic	135166	EDN2	endothelin 2
chr4	68931048	68926913	0.531494	0.000165391	Intron (NM_001076825/509991, intron 2 of 3)	-12404	HOXA2	homeobox A2
chr13	63920108	63920115	0.521529	0.000898896	Exon (NM_001046175/514547, exon 4 of 4)	1113	MAP1LC3A	microtubule associated protein 1 light chain 3 alpha
chr2	51908690	52241650	0.518932	0.00021176	Intron (NM_001076192/539873, intron 2 of 2)	67294	ZEB2	zinc finger E-box binding homeobox 2
chr4	68938884	68939634	0.516118	5.31e-07	Promoter (<=1kb)	0	HOXA2	homeobox A2
chr12	85661442	85661545	0.510687	0.000133534	Distal Intergenic	119151	TEX29	testis expressed 29
chr1	115462294	115462366	0.495825	0.000493251	Promoter (<=1kb)	-707	MBNL1	muscleblind like splicing regulator 1
chr17	57036450	57036697	0.491634	0.000832439	Exon (NM_001206058/534620, exon 12 of 19)	48039	PEBP1	phosphatidylethanolamine binding protein 1
chr20	3158948	3159009	0.479418	0.00069572	Promoter (<=1kb)	-93	TLX3	T cell leukemia homeobox 3
chr19	13470519	13470838	0.474611	0.000965619	Intron (NM_174224/281590, intron 50 of 55)	169797	LHX1	LIM homeobox 1
chr3	101414951	101404423	0.471633	0.000715719	Intron (NM_001076941/616005, intron 3 of 14)	49163	TMEM53	transmembrane protein 53
chr7	50885382	50885475	0.468607	0.000218574	3' UTR	6981	CXXC5	CXXC finger protein 5
chr17	5317464	5317552	0.445347	0.000391752	Promoter (<=1kb)	295	FBXW7	F-box and WD repeat domain containing 7
chr4	30855028	30855355	0.444268	6.6e-05	Distal Intergenic	-118872	CDCA7L	cell division cycle associated 7 like
chr13	60691770	60691781	0.440892	0.000435378	Distal Intergenic	-15101	NRSN2	neurensin 2
chr5	26354058	26354255	0.435396	0.00042237	Distal Intergenic	-20327	ATP5MC2	ATP synthase membrane subunit c locus 2
chr2	53046947	53047000	0.434446	0.000537586	Intron (NM_001105003/616246, intron 12 of 13)	615312	ARHGAP15	Rho GTPase activating protein 15
chr2	125747261	125747359	0.431522	0.000310339	Distal Intergenic	-12144	AHDC1	AT-hook DNA binding motif containing 1
chr16	42926066	42942462	0.428746	0.000157426	Distal Intergenic	165992	PEX14	peroxisomal biogenesis factor 14
chr7	65756680	65756745	0.418359	0.000945177	Promoter (4-5kb)	-4528	HAND1	heart and neural crest derivatives expressed 1
chr11	95674274	95674375	0.412455	0.00090925	Distal Intergenic	-34598	MIR181A-2	microRNA mir-181a-2
chrX	103324140	103402239	0.411628	0.000988803	Promoter (6-7kb)	-6603	BCOR	BCL6 corepressor
chr4	68926683	68931182	0.404955	0.000618201	Promoter (8-9kb)	-8135	HOXA2	homeobox A2
chr3	14327461	14327474	0.396765	7.67e-05	Promoter (2-3kb)	-2037	MEF2D	myocyte enhancer factor 2D
chr11	24468244	24468262	0.389189	0.000198575	Intron (NM_001206721/539467, intron 1 of 6)	3410	PKDCC	protein kinase domain containing, cytoplasmic
chr16	42942396	42926605	0.382644	0.00018123	Distal Intergenic	181849	PEX14	peroxisomal biogenesis factor 14
chr4	113773879	113773940	0.370984	0.000109641	Distal Intergenic	29108	ABCF2	ATP binding cassette subfamily F member 2
chr2	126457578	126457965	0.368447	0.000670854	Intron (NM_001205785/540181, intron 1 of 19)	19059	ARID1A	AT-rich interaction domain 1A
chr26	22262730	22248029	0.364139	0.000699082	Intron (NM_001083475/534072, intron 3 of 13)	86698	POLL	DNA polymerase lambda
chr11	96773137	96568149	0.357905	0.000419007	Intron (NM_001046453/539222, intron 2 of 7)	16270	PBX3	PBX homeobox 3
chr5	25981318	25981607	0.334663	0.000887835	Promoter (1-2kb)	-1554	HOXC4	homeobox C4
chr8	82148191	82148519	0.330945	0.000103358	Intron (NM_001205879/520994, intron 2 of 23)	12082	PTCH1	patched 1
chr15	32574311	32574624	0.315732	0.000818546	Distal Intergenic	189364	MIR125B-1	microRNA mir-125b-1
chr2	17403753	17403809	0.307028	0.000591565	Exon (NM_001083502/613328, exon 4 of 8)	-215188	SESTD1	SEC14 and spectrin domain containing 1
chr26	22247625	22262954	0.266307	0.00072386	Intron (NM_001083475/534072, intron 3 of 13)	71773	POLL	DNA polymerase lambda
chr26	21485430	21485443	0.264403	0.000597937	Distal Intergenic	62699	HIF1AN	hypoxia inducible factor 1 subunit alpha inhibitor
chr1	154489444	154489588	0.234992	0.000988184	Intron (NM_001205489/614554, intron 1 of 21)	127000	TBC1D5	TBC1 domain family member 5
chr1	98228438	98228481	0.166538	0.000571389	Distal Intergenic	615648	TERC	telomerase RNA component
chr9	51616310	50971086	0.151748	0.000225742	Distal Intergenic	-48913	POU3F2	POU class 3 homeobox 2
chr8	65314348	65314594	-0.170031	0.000186009	Exon (NM_001046262/522819, exon 3 of 15)	5922	TEX10	testis expressed 10
chr8	64897627	64897662	-0.204748	0.000852881	Distal Intergenic	-66894	STX17	syntaxin 17
chr17	60955593	60955808	-0.226694	0.000898985	Distal Intergenic	-26100	LHX5	LIM homeobox 5
chr16	74585845	74585851	-0.231159	0.000771291	Distal Intergenic	-556689	PLXNA2	plexin A2
chr10	69076361	69076540	-0.252253	0.000288482	Distal Intergenic	71213	TMEM260	transmembrane protein 260
chr3	33087469	33087487	-0.257205	0.000184239	Distal Intergenic	43075	SLC16A4	solute carrier family 16 member 4
chr11	32951073	32951080	-0.273523	0.000807838	Intron (NM_174404/281950, intron 11 of 22)	-184454	NRXN1	neurexin 1
chr21	49164494	49164499	-0.282701	0.000677756	Exon (NM_001242585/100296970, exon 9 of 9)	4556	PNN	pinin, desmosome associated protein
chr22	51929060	51929073	-0.285624	0.000697755	Promoter (3-4kb)	-3735	DHX30	DExH-box helicase 30
chr5	113259146	113259217	-0.286615	0.000327418	Distal Intergenic	-107318	TCF20	transcription factor 20
chr11	105581837	105582025	-0.322069	0.000664925	Downstream (<=300bp)	21376	OLFM1	olfactomedin 1
chr26	21713050	21713067	-0.354031	4.51e-05	Distal Intergenic	-49791	SLF2	SMC5-SMC6 complex localization factor 2
chr21	56228072	56228075	-0.36669	0.000247599	Exon (NM_001205520/407220, exon 4 of 15)	17229	PPP4R3A	protein phosphatase 4 regulatory subunit 3A
chr18	19386657	20056315	-0.369739	0.000112119	Distal Intergenic	-495742	SALL1	spalt like transcription factor 1
chr25	30157335	30182134	-0.380016	0.000646872	Distal Intergenic	-618121	GALNT17	polypeptide N-acetylgalactosaminyltransferase 17
chr11	82232832	82232915	-0.381098	0.000542099	Distal Intergenic	446686	CYRIA	CYFIP related Rac1 interactor A
chr2	18066038	18066170	-0.381584	0.000215034	Distal Intergenic	266743	CCDC141	coiled-coil domain containing 141
chr20	53924211	53924340	-0.384849	0.000642448	Exon (NM_001076837/512080, exon 11 of 12)	584992	MIR2361	microRNA mir-2361
chr27	32540720	32540834	-0.385728	0.00088633	Distal Intergenic	403739	KCNU1	potassium calcium-activated channel subfamily U member 1
chr3	101462252	101462373	-0.385915	5.93e-06	Intron (NM_001076941/616005, intron 2 of 14)	107193	TMEM53	transmembrane protein 53
chr4	583988	584168	-0.390195	0.000120702	Exon (NM_001083528/782902, exon 5 of 5)	22887	VSTM2A	V-set and transmembrane domain containing 2A
chr3	101824328	101824461	-0.392759	0.000453961	Intron (NM_001046479/540516, intron 7 of 7)	17148	DMAP1	DNA methyltransferase 1 associated protein 1
chr7	88251118	88251282	-0.39401	7.31e-05	Exon (NM_001046113/512254, exon 11 of 11)	-37097	LOC100616526	uncharacterized LOC100616526
chr21	44256344	44153260	-0.395158	0.000429095	Distal Intergenic	262894	EGLN3	egl-9 family hypoxia inducible factor 3
chr8	27937770	27622132	-0.397588	0.000770141	Distal Intergenic	-375638	CNTLN	centlein
chr8	25579496	25579622	-0.401755	0.000449625	Distal Intergenic	380932	SAXO1	stabilizer of axonemal microtubules 1
chr11	29915446	29915791	-0.401768	0.000555284	Exon (NM_001205890/521931, exon 2 of 2)	47830	KCNK12	potassium two pore domain channel subfamily K member 12
chr8	68509768	68509808	-0.402357	0.000173001	Distal Intergenic	592492	GFRA2	GDNF family receptor alpha 2
chr12	5184495	5184764	-0.405225	0.000111234	Exon (NM_001205680/510554, exon 2 of 4)	36769	PCDH17	protocadherin 17
chr24	24153876	24382765	-0.409883	0.000353258	Promoter (2-3kb)	-2236	KLHL14	kelch like family member 14
chr16	72308543	72308555	-0.409954	0.000339896	Exon (NM_174372/281881, exon 6 of 11)	102704	KCNH1	potassium voltage-gated channel subfamily H member 1
chr11	46941885	46941901	-0.416079	0.000478473	Distal Intergenic	111466	IL1RN	interleukin 1 receptor antagonist
chr21	36714206	36711226	-0.420478	0.000378743	Distal Intergenic	167399	NOVA1	NOVA alternative splicing regulator 1
chr19	13027827	13027956	-0.42068	0.000357417	Distal Intergenic	86531	MRM1	mitochondrial rRNA methyltransferase 1
chrX	113763849	113763937	-0.424926	0.00045343	Distal Intergenic	480665	NR0B1	nuclear receptor subfamily 0 group B member 1
chr19	37887631	37887783	-0.425169	0.000488296	Distal Intergenic	5214	HOXB7	homeobox B7
chr3	107858291	107858438	-0.425998	0.000126631	Distal Intergenic	-62292	POU3F1	POU class 3 homeobox 1
chr28	23574458	23574523	-0.426889	0.000125658	3' UTR	209078	LRRTM3	leucine rich repeat transmembrane neuronal 3
chr9	8197005	8197077	-0.434218	0.000236803	Distal Intergenic	542371	LMBRD1	LMBR1 domain containing 1
chr4	52774234	52303494	-0.434904	0.000926063	Intron (NM_001083739/539016, intron 1 of 7)	21141	TFEC	transcription factor EC
chr13	40388178	40388273	-0.440396	0.000419007	Distal Intergenic	-101975	KIZ	kizuna centrosomal protein
chr2	39900553	39900922	-0.440902	6.19e-06	Exon (NM_001076208/540245, exon 3 of 8)	12275	NR4A2	nuclear receptor subfamily 4 group A member 2
chr1	156170462	156170472	-0.4425	0.000364142	Distal Intergenic	-191716	MIR2285E-1	microRNA mir-2285e-1
chr1	131884150	131884300	-0.443897	0.000703595	Distal Intergenic	322962	IL20RB	interleukin 20 receptor subunit beta
chr17	41789605	41789716	-0.445304	0.000238661	Exon (NM_001076321/614283, exon 15 of 16)	181577	GRIA2	glutamate ionotropic receptor AMPA type subunit 2
chr3	75144508	75144592	-0.446699	0.0001607	Exon (NM_001192108/538844, exon 16 of 25)	166929	LRRC40	leucine rich repeat containing 40
chr18	38021513	38316745	-0.452178	0.000352638	Distal Intergenic	710864	DHX38	DEAH-box helicase 38
chr3	88830912	88830989	-0.452439	0.000255386	Distal Intergenic	-334730	C8B	complement C8 beta chain
chr24	31451323	31451470	-0.454734	0.000673243	Intron (NM_001105419/538792, intron 2 of 6)	-15000	MIR378C	microRNA mir-378c
chr3	5122035	4781414	-0.458117	8.55e-05	Distal Intergenic	-300745	PBX1	PBX homeobox 1
chr6	27780128	27780247	-0.46451	0.000690676	Distal Intergenic	861068	PDHA2	pyruvate dehydrogenase E1 subunit alpha 2
chr18	24910606	24910627	-0.465064	0.000701029	Promoter (<=1kb)	33	MIR138-2	microRNA mir-138-2
chr3	115525031	115525082	-0.467115	0.000606963	Distal Intergenic	119965	GBX2	gastrulation brain homeobox 2
chr10	49501984	49673139	-0.469483	0.00015955	Exon (NM_001192861/535597, exon 4 of 11)	-34606	ICE2	interactor of little elongation complex ELL subunit 2
chr7	79091830	79311078	-0.470281	0.000853588	Distal Intergenic	-1045490	MIR2462	microRNA mir-2462
chr24	17767202	17653426	-0.470644	0.000191053	Distal Intergenic	-1852226	CELF4	CUGBP Elav-like family member 4
chr23	17679599	17679605	-0.471337	0.000848102	Exon (NM_001163939/534891, exon 19 of 24)	21070	TMEM63B	transmembrane protein 63B
chr5	105269244	105269574	-0.473925	0.000356355	Distal Intergenic	99955	KCNA6	potassium voltage-gated channel subfamily A member 6
chr2	102437336	102437380	-0.475501	0.000352638	Exon (NM_001191159/782360, exon 2 of 3)	26991	VWC2L	von Willebrand factor C domain containing 2 like
chr18	53076853	53077017	-0.483071	0.000326976	Exon (NM_001102248/540819, exon 2 of 4)	1966	FOSB	FosB proto-oncogene, AP-1 transcription factor subunit
chr29	2161566	2161598	-0.483338	2.81e-05	Intron (NM_001206882/536281, intron 5 of 24)	-245056	MTNR1B	melatonin receptor 1B
chr25	30168130	30096031	-0.484913	0.00058015	Distal Intergenic	-532201	GALNT17	polypeptide N-acetylgalactosaminyltransferase 17
chr18	42086711	41875458	-0.485254	0.000612095	Distal Intergenic	-180249	MIR2899	microRNA mir-2899
chr21	43761268	43761317	-0.486087	0.000464492	Distal Intergenic	368840	MIR6522	microRNA mir-6522
chr9	7702941	7703020	-0.488032	0.000744302	Distal Intergenic	419939	MIR11987	microRNA mir-11987
chr8	90991732	90991817	-0.492912	2.64e-05	Exon (NM_001192403/515209, exon 3 of 8)	128462	MRPL50	mitochondrial ribosomal protein L50
chr8	108667186	108638198	-0.493034	0.000599618	Exon (NM_001015669/538990, exon 8 of 8)	196147	BRINP1	BMP/retinoic acid inducible neural specific 1
chr19	6903056	6903321	-0.501547	0.000772442	Distal Intergenic	670771	PCTP	phosphatidylcholine transfer protein
chr21	59884245	59884283	-0.503732	0.000795892	Distal Intergenic	115125	DICER1	dicer 1, ribonuclease III
chr3	9275932	9275944	-0.506505	0.000728992	5' UTR	15343	VANGL2	VANGL planar cell polarity protein 2
chr24	17653329	17767315	-0.510744	0.00050626	Distal Intergenic	-1738337	CELF4	CUGBP Elav-like family member 4
chr17	66858232	66858399	-0.513538	0.000409273	Distal Intergenic	471727	PITPNB	phosphatidylinositol transfer protein beta
chr4	69467287	69467355	-0.514599	0.000216627	Distal Intergenic	188075	SNX10	sorting nexin 10
chr24	24382234	24153998	-0.515137	0.000438298	Distal Intergenic	-231003	KLHL14	kelch like family member 14
chr7	79311014	79091876	-0.515165	0.000126897	Distal Intergenic	-1264692	MIR2462	microRNA mir-2462
chr8	70057335	70057340	-0.517197	0.000507587	Intron (NM_001034440/513254, intron 4 of 6)	-57305	EGR3	early growth response 3
chr15	44180342	44180494	-0.518132	0.000553514	Distal Intergenic	-105162	LMO1	LIM domain only 1
chr7	65102525	65101911	-0.51832	0.000492897	Intron (NM_001281913/529618, intron 13 of 15)	228453	FAM114A2	family with sequence similarity 114 member A2
chr7	65101896	65102784	-0.518905	0.000505817	Exon (NM_001281913/529618, exon 14 of 16)	227580	FAM114A2	family with sequence similarity 114 member A2
chr14	48687062	48687277	-0.521693	0.000164329	Exon (NM_001192913/537652, exon 2 of 6)	4005	TRPS1	transcriptional repressor GATA binding 1
chr15	23833128	23783082	-0.521745	0.000438033	Exon (NM_174399/281941, exon 9 of 19)	199629	DRD2	dopamine receptor D2
chr25	30315109	30315223	-0.521884	0.000178222	Distal Intergenic	-751325	GALNT17	polypeptide N-acetylgalactosaminyltransferase 17
chr11	102625240	102625309	-0.52301	0.000874207	Distal Intergenic	-23131	BARHL1	BarH like homeobox 1
chr8	96673185	96673289	-0.526226	0.000116012	Exon (NM_001205811/515561, exon 4 of 12)	9634	ZNF462	zinc finger protein 462
chr3	15580518	15580608	-0.528966	8.85e-07	Exon (NM_001192204/509019, exon 3 of 3)	13388	ZBTB7B	zinc finger and BTB domain containing 7B
chr29	35516711	35516725	-0.530713	0.000941903	Distal Intergenic	-522220	NTM	neurotrimin
chr21	65780686	65780770	-0.531389	0.000569885	Promoter (<=1kb)	0	MIR127	microRNA mir-127
chr3	4781255	5122218	-0.535811	0.000810051	Distal Intergenic	-641525	PBX1	PBX homeobox 1
chr14	29672998	29673130	-0.545626	3.11e-05	Distal Intergenic	351704	ARMC1	armadillo repeat containing 1
chr18	40811129	40811323	-0.546993	0.000640147	Distal Intergenic	268279	URI1	URI1 prefoldin like chaperone
chr1	67255825	67255882	-0.547124	9.06e-05	Distal Intergenic	134226	SLC49A4	solute carrier family 49 member 4
chr3	101404222	101415030	-0.555047	0.00041414	Intron (NM_001076941/616005, intron 2 of 14)	59892	TMEM53	transmembrane protein 53
chr4	53821551	53811858	-0.557136	0.000270784	Exon (NM_001205569/505502, exon 11 of 17)	265041	FOXP2	forkhead box P2
chr21	32776862	32776905	-0.56066	0.000986149	Distal Intergenic	221498	HMG20A	high mobility group 20A
chr2	107395871	107395922	-0.560841	0.000581035	Intron (NM_001142485/523490, intron 9 of 40)	30117	SPEG	striated muscle enriched protein kinase
chr7	70393165	70393217	-0.561676	0.000960752	Exon (NM_001192916/537712, exon 9 of 16)	301256	EBF1	EBF transcription factor 1
chr4	52303479	52774329	-0.565039	0.000546081	Distal Intergenic	491896	TFEC	transcription factor EC
chr28	27706672	27706757	-0.566391	0.000364319	Intron (NM_001191206/784716, intron 7 of 66)	135950	CDH23	cadherin related 23
chr8	108638144	108667232	-0.56898	0.000574663	Exon (NM_001015669/538990, exon 7 of 8)	167113	BRINP1	BMP/retinoic acid inducible neural specific 1
chr2	129925581	129925637	-0.570808	0.000769433	Exon (NM_001191498/535137, exon 6 of 16)	112672	EPHB2	EPH receptor B2
chr17	53475514	53475517	-0.574443	7.34e-06	Distal Intergenic	16664	HPD	4-hydroxyphenylpyruvate dioxygenase
chr6	12343570	12343786	-0.581594	0.000521569	Distal Intergenic	543214	CAMK2D	calcium/calmodulin dependent protein kinase II delta
chrX	119433826	119433862	-0.581624	0.000233617	Intron (NM_001034333/508861, intron 3 of 5)	1117	SAT1	spermidine/spermine N1-acetyltransferase 1
chrX	103474896	103475063	-0.583044	1.86e-05	Distal Intergenic	66055	BCOR	BCL6 corepressor
chrX	103401909	103324284	-0.584091	0.000227688	Distal Intergenic	-84558	BCOR	BCL6 corepressor
chr3	1367448	1367480	-0.584158	0.000829696	Promoter (<=1kb)	-155	POU2F1	POU class 2 homeobox 1
chr14	59558556	59558705	-0.585947	0.000725453	Distal Intergenic	-322264	MIR2285CN	microRNA mir-2285cn
chr29	30435559	30435646	-0.586672	1.86e-05	Distal Intergenic	-83219	KIRREL3	kirre like nephrin family adhesion molecule 3
chr12	14798274	14798293	-0.589759	0.000266802	Distal Intergenic	-116694	TSC22D1	TSC22 domain family member 1
chr19	39946076	39946136	-0.595899	0.000977742	Distal Intergenic	42680	NEUROD2	neuronal differentiation 2
chr4	78771073	78771344	-0.596366	0.000245564	Distal Intergenic	-318284	MIR2421	microRNA mir-2421
chr16	19287261	19287579	-0.602752	0.000632094	Intron (NM_001191425/100296635, intron 36 of 70)	468415	KCTD3	potassium channel tetramerization domain containing 3
chr21	18941400	18941467	-0.60405	0.000327241	Intron (NM_001206483/539126, intron 12 of 16)	318730	NTRK3	neurotrophic receptor tyrosine kinase 3
chr5	62987454	62987478	-0.606581	0.000271049	Exon (NM_001102291/NM_001102291, exon 5 of 13)	202508	APAF1	apoptotic peptidase activating factor 1
chr24	31911602	31911675	-0.617791	0.000182469	Distal Intergenic	374695	IMPACT	impact RWD domain protein
chr15	23783074	23833149	-0.620002	0.000914205	Distal Intergenic	149562	DRD2	dopamine receptor D2
chr11	64889384	64889464	-0.621878	0.000758903	Exon (NM_001083507/613877, exon 8 of 13)	80726	MEIS1	Meis homeobox 1
chr16	21510680	21510941	-0.624308	0.000761115	Distal Intergenic	-227040	RRP15	ribosomal RNA processing 15 homolog
chr6	81034650	81034910	-0.62543	0.000423078	Distal Intergenic	-1104495	TECRL	trans-2,3-enoyl-CoA reductase like
chr13	81068702	81068835	-0.625517	0.000527763	Distal Intergenic	422048	BCAS1	brain enriched myelin associated protein 1
chr24	31675176	31579661	-0.626543	0.000395114	Intron (NM_001105419/538792, intron 4 of 6)	66617	MIR12051	microRNA mir-12051
chr26	41483916	41483969	-0.631222	0.00025105	Exon (NM_001205310/404193, exon 9 of 18)	73767	FGFR2	fibroblast growth factor receptor 2
chr10	77204915	77204960	-0.631257	0.00051564	Exon (NM_001105633/540616, exon 4 of 5)	21326	MAX	MYC associated factor X
chr5	108749395	108749404	-0.632854	0.000448298	Distal Intergenic	97244	HDHD5	haloacid dehalogenase like hydrolase domain containing 5
chr21	44153204	44256351	-0.6394	0.000816864	Distal Intergenic	159803	EGLN3	egl-9 family hypoxia inducible factor 3
chr22	18680345	18680413	-0.640271	0.000851819	Exon (NM_001076055/535362, exon 9 of 10)	-703991	LMCD1	LIM and cysteine rich domains 1
chr25	30095985	30168700	-0.640321	7.76e-05	Distal Intergenic	-604346	GALNT17	polypeptide N-acetylgalactosaminyltransferase 17
chr14	71878373	71568170	-0.641636	0.000397858	Distal Intergenic	-740894	RUNX1T1	RUNX1 partner transcriptional co-repressor 1
chr11	96568131	96773156	-0.643083	0.00073386	Exon (NM_001046453/539222, exon 7 of 8)	221276	PBX3	PBX homeobox 3
chr16	62921274	62921310	-0.644545	4.89e-05	Intron (NM_001191123/353113, intron 38 of 46)	308857	CACNA1E	calcium voltage-gated channel subunit alpha1 E
chr8	27622089	27938097	-0.65022	0.000459713	Distal Intergenic	-691319	CNTLN	centlein
chr16	70272087	70272404	-0.650566	0.000346267	Distal Intergenic	280403	RPS6KC1	ribosomal protein S6 kinase C1
chr10	49673115	49502037	-0.653948	0.000256625	Intron (NM_001192861/535597, intron 2 of 10)	-205708	ICE2	interactor of little elongation complex ELL subunit 2
chr14	33407950	33407980	-0.655035	0.000355559	Distal Intergenic	397095	PRDM14	PR/SET domain 14
chr28	32690927	32691050	-0.657718	3.31e-05	Exon (NM_174680/282573, exon 22 of 27)	-593810	MIR2285CL	microRNA mir-2285cl
chr4	53811778	53821685	-0.660508	0.000716161	Intron (NM_001205569/505502, intron 8 of 16)	255214	FOXP2	forkhead box P2
chr8	8148610	8148783	-0.668137	0.00065696	Exon (NM_001192331/539914, exon 3 of 3)	-84611	MTMR9	myotubularin related protein 9
chr3	31306332	31306338	-0.671209	0.000380159	Promoter (5-6kb)	-5175	KCND3	potassium voltage-gated channel subfamily D member 3
chr28	13519949	13519982	-0.680819	0.00077253	Distal Intergenic	-35262	CSGALNACT2	chondroitin sulfate N-acetylgalactosaminyltransferase 2
chr3	104836188	104808639	-0.685002	2.79e-05	Distal Intergenic	107579	EDN2	endothelin 2
chr21	65782378	65782424	-0.687107	0.000560239	Promoter (<=1kb)	14	MIR136	microRNA mir-136
chr17	46714903	46714951	-0.690767	0.000371841	Distal Intergenic	47156	PIWIL1	piwi like RNA-mediated gene silencing 1
chr25	30181905	30157488	-0.691896	0.000500419	Distal Intergenic	-593551	GALNT17	polypeptide N-acetylgalactosaminyltransferase 17
chr5	85844568	85844623	-0.698514	0.000131498	Distal Intergenic	-316245	SOX5	SRY-box transcription factor 5
chr14	71568127	71878442	-0.702355	0.000192469	Distal Intergenic	-430622	RUNX1T1	RUNX1 partner transcriptional co-repressor 1
chr11	41854966	41855196	-0.705812	0.000300517	Distal Intergenic	-968645	FANCL	FA complementation group L
chr24	31579528	31675301	-0.705849	0.000298039	Intron (NM_001105419/538792, intron 6 of 6)	162265	MIR12051	microRNA mir-12051
chr7	92879807	92879894	-0.706479	9.54e-05	Distal Intergenic	-172411	NR2F1	nuclear receptor subfamily 2 group F member 1
chr23	18592589	18592594	-0.707999	0.000298305	Intron (NM_001105008/618133, intron 2 of 11)	48481	SUPT3H	SPT3 homolog, SAGA and STAGA complex component
chr2	52241482	51908808	-0.709471	0.000178045	Distal Intergenic	-265381	ZEB2	zinc finger E-box binding homeobox 2
chr29	17152180	17152210	-0.710359	0.000332197	Distal Intergenic	-254143	LOC100126230	JY-1
chrX	55491303	55491311	-0.732943	0.000278571	Distal Intergenic	15905	CLDN2	claudin 2
chr18	42534389	42534418	-0.735166	0.000114419	Distal Intergenic	-325924	ZNF507	zinc finger protein 507
chr12	46298342	46298405	-0.740994	0.000230874	Distal Intergenic	1178248	MZT1	mitotic spindle organizing protein 1
chr18	20056103	19386785	-0.741899	0.000137339	Distal Intergenic	173577	SALL1	spalt like transcription factor 1
chr2	52512490	52512570	-0.762338	0.000123003	Intron (NM_001076035/534677, intron 4 of 9)	140336	GTDC1	glycosyltransferase like domain containing 1
chr16	58066245	58066299	-0.770754	0.000136896	Distal Intergenic	181296	MIR488	microRNA mir-488
chr25	21874244	21874325	-0.792413	0.00022583	Exon (NM_174587/282325, exon 17 of 17)	-47854	CACNG3	calcium voltage-gated channel auxiliary subunit gamma 3
chr3	101406504	101493779	-0.79569	0.000287332	Intron (NM_001076941/616005, intron 2 of 14)	138672	TMEM53	transmembrane protein 53
chr2	109525405	109525411	-0.822059	0.000273173	Distal Intergenic	152586	EPHA4	EPH receptor A4
chr18	41875403	42086876	-0.823358	0.000177868	Distal Intergenic	31005	MIR2899	microRNA mir-2899
chr7	60772966	60772980	-0.82955	0.000253351	Exon (NM_001192045/504992, exon 3 of 3)	3793	IL17B	interleukin 17B
chr11	98985318	98985357	-0.902423	3.45e-05	Promoter (<=1kb)	13	MIR219-1	microRNA mir-219-1
chr21	36710993	36714312	-0.94904	2.46e-05	Distal Intergenic	164313	NOVA1	NOVA alternative splicing regulator 1
chr9	56936530	56936567	-0.975953	4.59e-05	Exon (NM_001192726/538797, exon 10 of 17)	185222	EPHA7	EPH receptor A7
chr19	57862919	57862929	-1.26483	1.27e-05	Distal Intergenic	-192486	CDC42EP4	CDC42 effector protein 4

## Sheet: pyloric-DMR
chr	start	end	Mean Δβ	p-value	annotation	distanceToTSS	SYMBOL	GENENAME
chr4	68898594	68899230	1.03729	2.79e-05	Promoter (<=1kb)	0	HOXA5	homeobox A5
chrX	68025165	68025214	1.03442	0.000907488	Distal Intergenic	-462932	RPS6KA6	ribosomal protein S6 kinase A6
chr27	33461487	33461775	0.986501	0.000872541	Intron (NM_001075595/513054, intron 9 of 23)	1070	MIR2400	microRNA mir-2400
chr17	5317464	5317552	0.953113	0.000929	Promoter (<=1kb)	295	FBXW7	F-box and WD repeat domain containing 7
chr4	68905993	68906127	0.913268	0.000501627	Intron (NM_001076825/509991, intron 1 of 3)	3438	HOXA3	homeobox A3
chr10	80616919	80617076	0.870389	0.000931358	Exon (NM_001101234/614773, exon 2 of 2)	3039	ZFP36L1	ZFP36 ring finger protein like 1
chr5	26310436	26310718	0.845893	0.000667573	Distal Intergenic	-17704	CALCOCO1	calcium binding and coiled-coil domain 1
chr11	96384205	96384317	0.81729	0.000496338	Intron (NM_001081603/533861, intron 6 of 11)	132222	MAPKAP1	MAPK associated protein 1
chr3	101406504	101406864	0.805326	0.000683153	Intron (NM_001076941/616005, intron 3 of 14)	51445	TMEM53	transmembrane protein 53
chr7	50935548	50935850	0.787343	0.000139075	Distal Intergenic	57147	CXXC5	CXXC finger protein 5
chr16	41288258	41288360	0.737611	0.000786923	Intron (NM_001192767/540683, intron 63 of 67)	178036	DHRS3	dehydrogenase/reductase 3
chrX	103401909	103402296	0.684153	0.000129141	Promoter (6-7kb)	-6546	BCOR	BCL6 corepressor
chr1	98228438	98228481	0.671642	0.000276006	Distal Intergenic	615648	TERC	telomerase RNA component
chr4	68938884	68939634	0.652411	7e-06	Promoter (<=1kb)	0	HOXA2	homeobox A2
chr3	101506518	101506797	0.645575	0.000460676	Intron (NM_001076941/616005, intron 2 of 14)	145812	RNF220	ring finger protein 220
chr3	14327461	14327474	0.640535	0.000287369	Promoter (2-3kb)	-2037	MEF2D	myocyte enhancer factor 2D
chr8	30093692	30093767	0.591781	0.000790997	Intron (NM_001076104/538474, intron 8 of 8)	241239	NFIB	nuclear factor I B
chr3	99630675	99630876	0.581955	9.71e-05	Promoter (6-7kb)	-6963	DMBX1	diencephalon/mesencephalon homeobox 1
chr16	42926066	42926605	0.56951	0.000929	Distal Intergenic	181849	PEX14	peroxisomal biogenesis factor 14
chr4	113773879	113773940	0.550086	0.000559086	Distal Intergenic	29108	ABCF2	ATP binding cassette subfamily F member 2
chr11	9136847	9137222	0.513829	0.000407719	Intron (NM_001035332/519302, intron 5 of 9)	22838	MRPS9	mitochondrial ribosomal protein S9
chr3	107767529	107767847	0.497581	0.00084717	Distal Intergenic	-152883	POU3F1	POU class 3 homeobox 1
chr21	39241906	39242171	0.47588	0.000133858	Distal Intergenic	-1974500	G2E3	G2/M-phase specific E3 ubiquitin protein ligase
chr13	69378668	69378895	0.437348	0.000745472	Distal Intergenic	-306084	TOP1	DNA topoisomerase I
chr19	13347273	13347801	0.424649	0.000216974	Distal Intergenic	46551	LHX1	LIM homeobox 1
chr11	27204056	27204191	0.424553	0.00066207	Distal Intergenic	-162216	SIX3	SIX homeobox 3
chr12	15917385	15917507	0.386322	0.000823229	Promoter (<=1kb)	-144	SIAH3	siah E3 ubiquitin protein ligase family member 3
chr7	12486874	12486911	0.366094	0.000519708	Distal Intergenic	11172	LYL1	LYL1 basic helix-loop-helix family member
chr8	65314348	65314594	0.358052	0.000362838	Exon (NM_001046262/522819, exon 3 of 15)	5922	TEX10	testis expressed 10
chr2	87078406	87078425	0.315905	0.000824372	Distal Intergenic	759189	PLCL1	phospholipase C like 1 (inactive)
chr1	120902323	120902527	0.307626	3.14e-05	Distal Intergenic	-950269	PLSCR5	phospholipid scramblase family member 5
chr15	61136734	61136860	-0.180284	0.000942936	Distal Intergenic	88848	ARL14EP	ADP ribosylation factor like GTPase 14 effector protein
chr26	33666531	33666642	-0.182606	0.00013836	3' UTR	199711	TCF7L2	transcription factor 7 like 2
chr11	43208655	43208841	-0.248832	2.86e-06	3' UTR	100912	BCL11A	BCL11 transcription factor A
chr7	79506432	79506472	-0.254004	0.000682296	Distal Intergenic	-850096	MIR2462	microRNA mir-2462
chr2	39900553	39900922	-0.256882	0.000194748	Exon (NM_001076208/540245, exon 3 of 8)	12275	NR4A2	nuclear receptor subfamily 4 group A member 2
chr3	101462252	101462373	-0.26771	7.98e-05	Intron (NM_001076941/616005, intron 2 of 14)	107193	TMEM53	transmembrane protein 53
chr24	19814597	19814939	-0.269545	0.00085496	Intron (NM_001099068/535177, intron 12 of 12)	308946	CELF4	CUGBP Elav-like family member 4
chr1	97851836	97851923	-0.273549	0.000202323	Distal Intergenic	239046	TERC	telomerase RNA component
chr29	2161566	2161598	-0.31105	0.000900627	Intron (NM_001206882/536281, intron 5 of 24)	-245056	MTNR1B	melatonin receptor 1B
chr15	62571833	62572128	-0.347729	8.11e-05	Exon (NM_001040645/286857, exon 6 of 13)	15896	PAX6	paired box 6
chr4	25820158	25820214	-0.352829	0.000533644	Intron (NM_001206026/280714, intron 2 of 10)	14363	AHR	aryl hydrocarbon receptor
chr10	32767528	32767610	-0.371783	0.000224835	Exon (NM_001191269/539573, exon 3 of 12)	3071	MEIS2	Meis homeobox 2
chr7	88251118	88251282	-0.404576	0.000700234	Exon (NM_001046113/512254, exon 11 of 11)	-37097	LOC100616526	uncharacterized LOC100616526
chr18	20056103	20056315	-0.428883	0.000908274	Distal Intergenic	-495742	SALL1	spalt like transcription factor 1
chr3	15580518	15580608	-0.523115	5.3e-05	Exon (NM_001192204/509019, exon 3 of 3)	13388	ZBTB7B	zinc finger and BTB domain containing 7B
chr17	53475514	53475517	-0.529944	0.000646776	Distal Intergenic	16664	HPD	4-hydroxyphenylpyruvate dioxygenase
chr15	62574391	62574568	-0.565539	0.000611186	Intron (NM_001040645/286857, intron 4 of 12)	13456	PAX6	paired box 6
chr14	71964405	71964777	-0.657475	0.000339969	Distal Intergenic	-344287	RUNX1T1	RUNX1 partner transcriptional co-repressor 1
chrX	103474896	103475063	-0.693995	0.000563232	Distal Intergenic	66055	BCOR	BCL6 corepressor
chr2	51908666	51908808	-0.97362	0.000248133	Distal Intergenic	-265381	ZEB2	zinc finger E-box binding homeobox 2
chr19	37887631	37887783	-2.05141	5.55e-05	Distal Intergenic	5214	HOXB7	homeobox B7

## Sheet: Duodenum-DMR
chr	start	end	Mean Δβ	p-value	annotation	distanceToTSS	SYMBOL	GENENAME
chr18	18018893	18019002	-0.66987	0.000320834	Intron (NM_001101893/508025, intron 5 of 7)	176439	C18H16orf78	chromosome 18 C16orf78 homolog
chr2	51908666	51908808	-0.612535	8.5944e-05	Distal Intergenic	-265381	ZEB2	zinc finger E-box binding homeobox 2
chr21	64194217	64194334	-0.449562	0.000900808	Distal Intergenic	-313229	CCNK	cyclin K
chr11	29915446	29915791	-0.424834	0.000533138	Exon (NM_001205890/521931, exon 2 of 2)	47830	KCNK12	potassium two pore domain channel subfamily K member 12
chrX	103474896	103475063	-0.351599	0.000408323	Distal Intergenic	66055	BCOR	BCL6 corepressor
chr3	4781255	4781414	-0.287595	0.000827821	Distal Intergenic	-300745	PBX1	PBX homeobox 1
chr10	32767528	32767610	-0.21048	0.00019067	Exon (NM_001191269/539573, exon 3 of 12)	3071	MEIS2	Meis homeobox 2
chr26	21713050	21713067	-0.180619	0.000287431	Distal Intergenic	-49791	SLF2	SMC5-SMC6 complex localization factor 2
chr10	85575030	85575123	-0.140337	0.000288263	Distal Intergenic	-24482	VSX2	visual system homeobox 2
chr9	50971035	50971086	0.155865	0.000308947	Distal Intergenic	-48913	POU3F2	POU class 3 homeobox 2
chr14	29746770	29747015	0.190073	0.000364698	Distal Intergenic	277819	ARMC1	armadillo repeat containing 1
chr8	97312609	97312679	0.204012	0.00091947	Distal Intergenic	-134059	KLF4	Kruppel like factor 4
chr1	98228438	98228481	0.289548	0.000366481	Distal Intergenic	615648	TERC	telomerase RNA component
chr11	94565431	94565657	0.324209	0.000464668	Intron (NM_001193014/514134, intron 19 of 21)	-144899	STRBP	spermatid perinuclear RNA binding protein
chr11	96384205	96384317	0.344443	0.000682441	Intron (NM_001081603/533861, intron 6 of 11)	132222	MAPKAP1	MAPK associated protein 1
chr4	30855028	30855355	0.346114	0.000360299	Distal Intergenic	-118872	CDCA7L	cell division cycle associated 7 like
chr3	45240960	45241205	0.448404	9.85444e-05	Promoter (<=1kb)	0	MIR137	microRNA mir-137
chr3	106767444	106767551	0.452896	0.000744016	Intron (NM_001143860/506730, intron 7 of 94)	-109783	KIAA0754	KIAA0754 ortholog
chr17	60918853	60918856	0.537345	0.000971655	Distal Intergenic	-63052	LHX5	LIM homeobox 5
chr19	13498428	13498465	0.579499	0.000780034	Intron (NM_174224/281590, intron 45 of 55)	183639	ACACA	acetyl-CoA carboxylase alpha
chr24	47268243	47268246	0.661742	0.000818905	Distal Intergenic	283218	SMAD2	SMAD family member 2
chr19	13470519	13470524	0.680518	0.000367788	Intron (NM_174224/281590, intron 50 of 55)	169797	LHX1	LIM homeobox 1
chr3	2713703	2713726	0.809507	0.00027174	Promoter (<=1kb)	130	FAM78B	family with sequence similarity 78 member B
chr3	52425936	52426038	0.817302	0.000220625	Distal Intergenic	-60799	MIR2285B-2	microRNA mir-2285b-2
