# Supplementary material for: Profiling Genome-Wide Methylation Patterns in Cattle Infected with Ostertagia ostertagi
Source: Int J Mol Sci. 2024 Dec 26;26(1):89. doi: 10.3390/ijms26010089 (PMC11719486; doi:10.3390/ijms26010089)
Supplement: Supplementary file 1 [file ijms-26-00089-s001.zip › TableS7.xlsx]

## Sheet: TableS4
Tissue	type	chr	start	end	Mean Δβ	annotation	geneChr	geneStart	geneEnd	distanceToTSS	SYMBOL
Fundic	DMR located on genes	chr13	10308267	10308339	-1.7252	Promoter (5-6kb)	13	10302835	10302892	-5376	MIR2285DJ
Fundic	DMR located on genes	chr9	43851538	43851551	-1.35943	Intron (NM_001192936/538384, intron 4 of 6)	9	43843910	43866202	14651	PRDM1
Fundic	DMR located on genes	chr11	96648601	96648635	-1.24329	Intron (NM_001046453/539222, intron 2 of 7)	11	96551862	96776532	96740	PBX3
Fundic	DMR located on genes	chr11	96564019	96564194	-1.17954	Intron (NM_001046453/539222, intron 2 of 7)	11	96551862	96776532	12158	PBX3
Fundic	DMR located on genes	chr3	1367448	1367480	-1.17622	Promoter (<=1kb)	3	1280061	1367294	-155	POU2F1
Fundic	DMR located on genes	chr10	101169456	101169567	-1.11954	Intron (NM_001206687/505469, intron 1 of 6)	10	100831726	101243029	73462	FOXN3
Fundic	DMR located on genes	chr23	25285066	25285155	-1.01148	Exon (NM_001034412/511798, exon 5 of 13)	23	25275775	25297263	9292	FBXO9
Fundic	DMR located on genes	chr11	103520078	103520224	-1.00762	Intron (NM_001192649/528023, intron 4 of 4)	11	103518768	103553637	33413	NACC2
Fundic	DMR located on genes	chr7	70421367	70421417	-0.998996	Intron (NM_001192916/537712, intron 7 of 15)	7	70284253	70694473	273056	EBF1
Fundic	DMR located on genes	chr4	96979127	96979186	-0.997645	Intron (NM_001102207/537690, intron 3 of 17)	4	96940087	97746097	39041	EXOC4
Fundic	DMR located on genes	chr9	56936530	56936567	-0.975953	Exon (NM_001192726/538797, exon 10 of 17)	9	56751309	56958697	185222	EPHA7
Fundic	DMR located on genes	chr1	109425815	109425928	-0.952035	Exon (NM_001205527/525900, exon 7 of 7)	1	109417834	109426597	7982	SHOX2
Fundic	DMR located on genes	chr7	70367320	70367391	-0.913141	Intron (NM_001192916/537712, intron 10 of 15)	7	70284253	70694473	327082	EBF1
Fundic	DMR located on genes	chr11	98985318	98985357	-0.902423	Promoter (<=1kb)	11	98985275	98985370	13	MIR219-1
Fundic	DMR located on genes	chr10	53191728	53191820	-0.896263	Intron (NM_001077885/509039, intron 5 of 19)	10	53023355	53416681	224861	TCF12
Fundic	DMR located on genes	chr11	18930576	18930643	-0.887781	Exon (NM_001205298/506264, exon 5 of 17)	11	18813366	19022665	117211	CRIM1
Fundic	DMR located on genes	chr23	17679599	17679605	-0.878998	Exon (NM_001163939/534891, exon 19 of 24)	23	17658530	17683154	21070	TMEM63B
Fundic	DMR located on genes	chr2	52214373	52214500	-0.873831	Intron (NM_001076192/539873, intron 2 of 2)	2	52174189	52264479	40185	ZEB2
Fundic	DMR located on genes	chr2	52215953	52216261	-0.865964	Intron (NM_001076192/539873, intron 2 of 2)	2	52174189	52264479	41765	ZEB2
Fundic	DMR located on genes	chr7	60772966	60772980	-0.82955	Exon (NM_001192045/504992, exon 3 of 3)	7	60772778	60776773	3793	IL17B
Fundic	DMR located on genes	chr4	52303479	52303494	-0.825181	Intron (NM_001083739/539016, intron 1 of 7)	4	52282339	52499413	21141	TFEC
Fundic	DMR located on genes	chr11	29915446	29915791	-0.8215	Exon (NM_001205890/521931, exon 2 of 2)	11	29914745	29963621	47830	KCNK12
Fundic	DMR located on genes	chr7	29117447	29117554	-0.816935	Exon (NM_001206306/509992, exon 4 of 9)	7	29020390	29124841	97058	ZNF608
Fundic	DMR located on genes	chr2	52512490	52512570	-0.762338	Intron (NM_001076035/534677, intron 4 of 9)	2	52372155	52797335	140336	GTDC1
Fundic	DMR located on genes	chr11	96773137	96773156	-0.759443	Exon (NM_001046453/539222, exon 7 of 8)	11	96551862	96776532	221276	PBX3
Fundic	DMR located on genes	chr3	84521385	84521516	-0.736279	Intron (NM_001038209/615371, intron 2 of 10)	3	84203807	84620790	99274	NFIA
Fundic	DMR located on genes	chr10	32684948	32684982	-0.722765	Intron (NM_001191269/539573, intron 8 of 11)	10	32547561	32770681	85699	MEIS2
Fundic	DMR located on genes	chr15	36316152	36316230	-0.71588	Intron (NM_001191418/534321, intron 4 of 15)	15	36065303	36542301	250850	SOX6
Fundic	DMR located on genes	chr2	53040242	53040364	-0.714622	Intron (NM_001105003/616246, intron 12 of 13)	2	52964905	53662312	621948	ARHGAP15
Fundic	DMR located on genes	chr19	56503789	56503848	-0.710347	Exon (NM_001192702/531104, exon 2 of 2)	19	56501076	56504816	2714	USH1G
Fundic	DMR located on genes	chr23	18592589	18592594	-0.707999	Intron (NM_001105008/618133, intron 2 of 11)	23	18239634	18641075	48481	SUPT3H
Fundic	DMR located on genes	chr7	71501167	71501326	-0.706476	Promoter (<=1kb)	7	71501019	71562030	149	ADRA1B
Fundic	DMR located on genes	chr10	35747507	35747534	-0.69299	Intron (NM_001077485/541141, intron 2 of 2)	10	35739876	35754466	6932	BMF
Fundic	DMR located on genes	chr21	65782378	65782424	-0.687107	Promoter (<=1kb)	21	65782365	65782456	14	MIR136
Fundic	DMR located on genes	chr2	122532302	122532468	-0.686568	Exon (NM_001193123/535450, exon 2 of 22)	2	122528014	122653986	4289	PUM1
Fundic	DMR located on genes	chr18	24910606	24910627	-0.686197	Promoter (<=1kb)	18	24910574	24910656	33	MIR138-2
Fundic	DMR located on genes	chr8	55578077	55578090	-0.681888	Exon (NM_001081583/508893, exon 2 of 20)	8	55576910	55729912	1168	TLE4
Fundic	DMR located on genes	chr15	25938569	25938701	-0.673583	Intron (NM_001038558/529873, intron 1 of 8)	15	25720940	26071057	132356	CADM1
Fundic	DMR located on genes	chr2	30560795	30560855	-0.671432	Exon (NM_001192858/535458, exon 6 of 10)	2	30545876	30569785	14920	GALNT3
Fundic	DMR located on genes	chr3	31306332	31306338	-0.671209	Promoter (5-6kb)	3	31311513	31530748	-5175	KCND3
Fundic	DMR located on genes	chr4	53811778	53821685	-0.660508	Intron (NM_001205569/505502, intron 8 of 16)	4	53771530	54076899	255214	FOXP2
Fundic	DMR located on genes	chr19	27087699	27087754	-0.656164	Promoter (<=1kb)	19	27087314	27098969	386	NLGN2
Fundic	DMR located on genes	chr16	62921274	62921310	-0.644545	Intron (NM_001191123/353113, intron 38 of 46)	16	62612418	62941402	308857	CACNA1E
Fundic	DMR located on genes	chr11	96568131	96773156	-0.643083	Exon (NM_001046453/539222, exon 7 of 8)	11	96551862	96776532	221276	PBX3
Fundic	DMR located on genes	chr24	50574818	50574836	-0.640546	Intron (NM_001076209/540248, intron 10 of 10)	24	50545080	50576868	29739	SMAD4
Fundic	DMR located on genes	chr10	77204915	77204960	-0.631257	Exon (NM_001105633/540616, exon 4 of 5)	10	77203371	77226286	21326	MAX
Fundic	DMR located on genes	chr26	41483916	41483969	-0.631222	Exon (NM_001205310/404193, exon 9 of 18)	26	41450677	41557736	73767	FGFR2
Fundic	DMR located on genes	chr2	87876069	87876259	-0.629547	Intron (NM_001206070/541192, intron 8 of 9)	2	87843626	88039731	163472	SATB2
Fundic	DMR located on genes	chr22	30474629	30474813	-0.629453	Intron (NM_001083689/515903, intron 3 of 17)	22	30294351	30686758	180279	FOXP1
Fundic	DMR located on genes	chr11	64889384	64889464	-0.621878	Exon (NM_001083507/613877, exon 8 of 13)	11	64808659	64951987	80726	MEIS1
Fundic	DMR located on genes	chr2	24582248	24582333	-0.604459	Exon (NM_001034347/509329, exon 7 of 11)	2	24564105	24604675	22342	HAT1
Fundic	DMR located on genes	chr15	25770041	25770075	-0.604129	Intron (NM_001038558/529873, intron 5 of 8)	15	25720940	26071057	300982	CADM1
Fundic	DMR located on genes	chr21	18941400	18941467	-0.60405	Intron (NM_001206483/539126, intron 12 of 16)	21	18837391	19260197	318730	NTRK3
Fundic	DMR located on genes	chr3	1367448	1367480	-0.584158	Promoter (<=1kb)	3	1280061	1367294	-155	POU2F1
Fundic	DMR located on genes	chrX	119433826	119433862	-0.581624	Intron (NM_001034333/508861, intron 3 of 5)	30	119431931	119434979	1117	SAT1
Fundic	DMR located on TSS	chr2	129925581	129925637	-0.570808	Exon (NM_001191498/535137, exon 6 of 16)	2	129898024	130038309	112672	EPHB2
Fundic	DMR located on TSS	chr21	45100497	45100509	-0.570656	Exon (NM_001076154/539332, exon 2 of 4)	21	45099210	45101862	1353	CFL2
Fundic	DMR located on TSS	chr8	108638144	108667232	-0.56898	Exon (NM_001015669/538990, exon 7 of 8)	8	108637081	108834345	167113	BRINP1
Fundic	DMR located on TSS	chr28	27706672	27706757	-0.566391	Intron (NM_001191206/784716, intron 7 of 66)	28	27570723	27963944	135950	CDH23
Fundic	DMR located on TSS	chr7	70393165	70393217	-0.561676	Exon (NM_001192916/537712, exon 9 of 16)	7	70284253	70694473	301256	EBF1
Fundic	DMR located on TSS	chr2	107395871	107395922	-0.560841	Intron (NM_001142485/523490, intron 9 of 40)	2	107365755	107424247	30117	SPEG
Fundic	DMR located on TSS	chr4	53821551	53811858	-0.557136	Exon (NM_001205569/505502, exon 11 of 17)	4	53771530	54076899	265041	FOXP2
Fundic	DMR located on TSS	chr10	36460986	36461374	-0.543197	Promoter (3-4kb)	10	36464678	36473753	-3304	DLL4
Fundic	DMR located on TSS	chr21	65780686	65780770	-0.531389	Promoter (<=1kb)	21	65780691	65780785	0	MIR127
Fundic	DMR located on TSS	chr3	15580518	15580608	-0.528966	Exon (NM_001192204/509019, exon 3 of 3)	3	15579983	15593996	13388	ZBTB7B
Fundic	DMR located on TSS	chr8	96673185	96673289	-0.526226	Exon (NM_001205811/515561, exon 4 of 12)	8	96663552	96758923	9634	ZNF462
Fundic	DMR located on TSS	chr7	70692222	70692260	-0.522154	Exon (NM_001192916/537712, exon 2 of 16)	7	70284253	70694473	2213	EBF1
Fundic	DMR located on TSS	chr14	48687062	48687277	-0.521693	Exon (NM_001192913/537652, exon 2 of 6)	14	48683058	48904942	4005	TRPS1
Fundic	DMR located on TSS	chr3	9275932	9275944	-0.506505	5' UTR	3	9266691	9291287	15343	VANGL2
Fundic	DMR located on TSS	chr8	108667186	108638198	-0.493034	Exon (NM_001015669/538990, exon 8 of 8)	8	108637081	108834345	196147	BRINP1
Fundic	DMR located on TSS	chr18	53076853	53077017	-0.483071	Exon (NM_001102248/540819, exon 2 of 4)	18	53074888	53081311	1966	FOSB
Fundic	DMR located on TSS	chr11	96567011	96567195	-0.47614	Intron (NM_001046453/539222, intron 2 of 7)	11	96551862	96776532	15150	PBX3
Fundic	DMR located on TSS	chr24	24382234	24382765	-0.475556	Promoter (2-3kb)	24	24385001	24498075	-2236	KLHL14
Fundic	DMR located on TSS	chr2	102437336	102437380	-0.475501	Exon (NM_001191159/782360, exon 2 of 3)	2	102410346	102617458	26991	VWC2L
Fundic	DMR located on TSS	chr23	17679599	17679605	-0.471337	Exon (NM_001163939/534891, exon 19 of 24)	23	17658530	17683154	21070	TMEM63B
Fundic	DMR located on TSS	chr14	65332676	65332732	-0.46708	3' UTR	14	65332264	65339913	7181	OSR2
Fundic	DMR located on TSS	chr18	24910606	24910627	-0.465064	Promoter (<=1kb)	18	24910574	24910656	33	MIR138-2
Fundic	DMR located on TSS	chr3	56708123	56708479	-0.464471	Intron (NM_001034751/614212, intron 2 of 4)	3	56698572	56712376	3897	LMO4
Fundic	DMR located on TSS	chr17	41789605	41789716	-0.445304	Exon (NM_001076321/614283, exon 15 of 16)	17	41785259	41971293	181577	GRIA2
Fundic	DMR located on TSS	chr2	39900553	39900922	-0.440902	Exon (NM_001076208/540245, exon 3 of 8)	2	39888279	39905579	12275	NR4A2
Lymph nodes	DMR located on genes	chr2	52261545	52262260	-0.439025	Intron (NM_001076192/539873, intron 2 of 2)	2	52174189	52264479	87357	ZEB2
Lymph nodes	DMR located on genes	chr4	52774234	52303494	-0.434904	Intron (NM_001083739/539016, intron 1 of 7)	4	52282339	52499413	21141	TFEC
Lymph nodes	DMR located on genes	chr7	30708244	30708355	-0.426895	Intron (NM_001103255/519857, intron 3 of 7)	7	30616928	30725193	16838	PRDM6
Lymph nodes	DMR located on genes	chr28	23574458	23574523	-0.426889	3' UTR	28	23365381	23574789	209078	LRRTM3
Lymph nodes	DMR located on genes	chr6	69625348	69625589	-0.413564	Promoter (3-4kb)	6	69629306	69630906	-3717	GSX2
Lymph nodes	DMR located on genes	chr16	72308543	72308555	-0.409954	Exon (NM_174372/281881, exon 6 of 11)	16	72205840	72642407	102704	KCNH1
Lymph nodes	DMR located on genes	chr24	24153876	24382765	-0.409883	Promoter (2-3kb)	24	24385001	24498075	-2236	KLHL14
Lymph nodes	DMR located on genes	chr8	61370598	61370757	-0.405275	Intron (NM_001046100/511821, intron 2 of 8)	8	61209438	61488486	161161	ZCCHC7
Lymph nodes	DMR located on genes	chr12	5184495	5184764	-0.405225	Exon (NM_001205680/510554, exon 2 of 4)	12	5106596	5221533	36769	PCDH17
Lymph nodes	DMR located on genes	chr11	29915446	29915791	-0.401768	Exon (NM_001205890/521931, exon 2 of 2)	11	29914745	29963621	47830	KCNK12
Lymph nodes	DMR located on genes	chr4	583988	584168	-0.390195	Exon (NM_001083528/782902, exon 5 of 5)	4	582621	607055	22887	VSTM2A
Lymph nodes	DMR located on genes	chr21	56228072	56228075	-0.36669	Exon (NM_001205520/407220, exon 4 of 15)	21	56210637	56245304	17229	PPP4R3A
Lymph nodes	DMR located on genes	chr22	30605318	30605395	-0.348567	Intron (NM_001083689/515903, intron 7 of 17)	22	30294351	30686758	310968	FOXP1
Lymph nodes	DMR located on genes	chr6	69541370	69541377	-0.340848	Exon (NM_001078048/615190, exon 4 of 6)	6	69536633	69596055	54678	CHIC2
Lymph nodes	DMR located on genes	chr22	51929060	51929073	-0.285624	Promoter (3-4kb)	22	51910402	51925326	-3735	DHX30
Lymph nodes	DMR located on genes	chr21	49164494	49164499	-0.282701	Exon (NM_001242585/100296970, exon 9 of 9)	21	49159939	49166919	4556	PNN
Lymph nodes	DMR located on genes	chr5	43218739	43218811	-0.202412	5' UTR	5	43134291	43266434	47623	CNOT2
Lymph nodes	DMR located on genes	chr8	65314348	65314594	-0.170031	Exon (NM_001046262/522819, exon 3 of 15)	8	65274027	65320516	5922	TEX10
Lymph nodes	DMR located on genes	chr25	41618551	41618608	0.186724	Promoter (2-3kb)	25	41614413	41615906	-2646	UNCX
Lymph nodes	DMR located on genes	chr1	154489444	154489588	0.234992	Intron (NM_001205489/614554, intron 1 of 21)	1	154096128	154616588	127000	TBC1D5
Lymph nodes	DMR located on genes	chr4	25820158	25820214	0.28264	Intron (NM_001206026/280714, intron 2 of 10)	4	25805796	25855901	14363	AHR
Lymph nodes	DMR located on genes	chr12	15917385	15917507	0.293405	Promoter (<=1kb)	12	15846695	15917242	-144	SIAH3
Lymph nodes	DMR located on genes	chr2	53108312	53108485	0.31821	Exon (NM_001105003/616246, exon 12 of 14)	2	52964905	53662312	553827	ARHGAP15
Lymph nodes	DMR located on genes	chr8	82148191	82148519	0.330945	Intron (NM_001205879/520994, intron 2 of 23)	8	82099900	82160601	12082	PTCH1
Lymph nodes	DMR located on genes	chr5	25981318	25981607	0.334663	Promoter (1-2kb)	5	25977635	25979765	-1554	HOXC4
Lymph nodes	DMR located on genes	chr10	3261606	3261914	0.353554	Promoter (<=1kb)	10	3262391	3428627	-477	KCNN2
Lymph nodes	DMR located on genes	chr11	96773137	96568149	0.357905	Intron (NM_001046453/539222, intron 2 of 7)	11	96551862	96776532	16270	PBX3
Lymph nodes	DMR located on genes	chr2	126457578	126457965	0.368447	Intron (NM_001205785/540181, intron 1 of 19)	2	126408497	126477024	19059	ARID1A
Lymph nodes	DMR located on genes	chr20	14972726	14972786	0.375696	Promoter (<=1kb)	20	14868618	14973237	451	RGS7BP
Lymph nodes	DMR located on genes	chr11	24468244	24468262	0.389189	Intron (NM_001206721/539467, intron 1 of 6)	11	24464835	24474936	3410	PKDCC
Lymph nodes	DMR located on genes	chr15	61371628	61371686	0.39218	Promoter (6-7kb)	15	61161316	61365573	-6056	MPPED2
Lymph nodes	DMR located on genes	chr19	38431924	38432050	0.394998	Promoter (<=1kb)	19	38420709	38432559	509	NFE2L1
Lymph nodes	DMR located on genes	chr3	14327461	14327474	0.396765	Promoter (2-3kb)	3	14329511	14359887	-2037	MEF2D
Lymph nodes	DMR located on genes	chr3	45240960	45241205	0.399292	Promoter (<=1kb)	3	45241090	45241191	0	MIR137
Lymph nodes	DMR located on genes	chr4	68926683	68931182	0.404955	Promoter (8-9kb)	4	68939317	68941283	-8135	HOXA2
Lymph nodes	DMR located on genes	chrX	103324140	103402239	0.411628	Promoter (6-7kb)	30	103408842	103432576	-6603	BCOR
Lymph nodes	DMR located on genes	chr7	65756680	65756745	0.418359	Promoter (4-5kb)	7	65748837	65752153	-4528	HAND1
Lymph nodes	DMR located on genes	chr2	53046947	53047000	0.434446	Intron (NM_001105003/616246, intron 12 of 13)	2	52964905	53662312	615312	ARHGAP15
Lymph nodes	DMR located on genes	chr16	69576391	69577203	0.444518	Promoter (<=1kb)	16	69536053	69577142	0	PROX1
Lymph nodes	DMR located on genes	chr17	5317464	5317552	0.445347	Promoter (<=1kb)	17	5317170	5350502	295	FBXW7
Lymph nodes	DMR located on genes	chr3	28586340	28586498	0.454622	Promoter (<=1kb)	3	28586362	28614810	0	CSDE1
Lymph nodes	DMR located on genes	chr7	50885382	50885475	0.468607	3' UTR	7	50878402	50886364	6981	CXXC5
Lymph nodes	DMR located on genes	chr17	54959334	54959365	0.473442	Intron (NM_001192597/524491, intron 1 of 21)	17	54818687	55096432	140648	CUX2
Lymph nodes	DMR located on genes	chr11	43290349	43290420	0.473463	Intron (NM_001076121/538680, intron 2 of 4)	11	43208356	43309753	19333	BCL11A
Lymph nodes	DMR located on genes	chr2	126457578	126457965	0.476917	Intron (NM_001205785/540181, intron 1 of 19)	2	126408497	126477024	19059	ARID1A
Lymph nodes	DMR located on genes	chr29	41039874	41039937	0.478659	Exon (NM_001206245/616476, exon 2 of 14)	29	41032884	41042489	2552	HNRNPUL2
Lymph nodes	DMR located on genes	chr20	3158948	3159009	0.479418	Promoter (<=1kb)	20	3159102	3161268	-93	TLX3
Lymph nodes	DMR located on genes	chr1	155502028	155502229	0.495116	Intron (NM_001102040/516952, intron 4 of 10)	1	155431342	155525165	22936	SATB1
Lymph nodes	DMR located on genes	chr1	115462294	115462366	0.495825	Promoter (<=1kb)	1	115306074	115461588	-707	MBNL1
Lymph nodes	DMR located on genes	chr4	68905993	68906127	0.505237	Intron (NM_001076825/509991, intron 1 of 3)	4	68902556	68934986	3438	HOXA3
Lymph nodes	DMR located on genes	chrX	103401909	103402296	0.513332	Promoter (6-7kb)	30	103408842	103432576	-6546	BCOR
Lymph nodes	DMR located on genes	chr5	56829557	56829599	0.515165	3' UTR	5	56796775	56831746	32783	BAZ2A
Lymph nodes	DMR located on genes	chr4	68938884	68939634	0.516118	Promoter (<=1kb)	4	68939317	68941283	0	HOXA2
Lymph nodes	DMR located on genes	chr13	63920108	63920115	0.521529	Exon (NM_001046175/514547, exon 4 of 4)	13	63918996	63920647	1113	MAP1LC3A
Lymph nodes	DMR located on genes	chr20	14228794	14228925	0.524177	Exon (NM_001193016/540722, exon 12 of 24)	20	14055308	14330823	173487	ADAMTS6
Lymph nodes	DMR located on genes	chr2	53046227	53046323	0.528696	Intron (NM_001105003/616246, intron 12 of 13)	2	52964905	53662312	615989	ARHGAP15
Lymph nodes	DMR located on genes	chr4	68931048	68931182	0.532271	Promoter (8-9kb)	4	68939317	68941283	-8135	HOXA2
Lymph nodes	DMR located on genes	chr11	43301413	43301565	0.534014	Intron (NM_001076121/538680, intron 2 of 4)	11	43208356	43309753	8188	BCL11A
Lymph nodes	DMR located on genes	chr11	96376286	96384317	0.534447	Intron (NM_001081603/533861, intron 6 of 11)	11	96283684	96516539	132222	MAPKAP1
Lymph nodes	DMR located on genes	chr21	10568787	10566711	0.535092	Exon (NM_174402/281945, exon 2 of 3)	21	10562378	10569454	2743	NR2F2
Lymph nodes	DMR located on genes	chr11	96384205	96376714	0.544759	Intron (NM_001081603/533861, intron 7 of 11)	11	96283684	96516539	139825	MAPKAP1
Lymph nodes	DMR located on genes	chr8	75948640	75948655	0.547267	Intron (NM_001278571/539548, intron 2 of 9)	8	75920612	75958539	9884	CNTFR
Lymph nodes	DMR located on genes	chr3	101506632	101506797	0.547454	Intron (NM_001076941/616005, intron 2 of 14)	3	101373598	101652609	145812	RNF220
Lymph nodes	DMR located on genes	chr8	42401240	42401330	0.563314	Intron (NM_001099115/540904, intron 27 of 32)	8	42369821	42547358	146028	SMARCA2
Lymph nodes	DMR located on genes	chr19	20258811	20258833	0.566907	Promoter (5-6kb)	19	20253138	20253217	-5595	MIR12059
Lymph nodes	DMR located on genes	chr22	38927205	38927266	0.567371	Promoter (<=1kb)	22	38926794	38931477	412	FEZF2
Lymph nodes	DMR located on genes	chr8	30093692	30093767	0.568961	Intron (NM_001076104/538474, intron 8 of 8)	8	29852454	30102734	241239	NFIB
Lymph nodes	DMR located on genes	chr4	68898594	68899230	0.569695	Promoter (<=1kb)	4	68899000	68901668	0	HOXA5
Lymph nodes	DMR located on genes	chr16	69563988	69564171	0.572895	Intron (NM_001193232/515324, intron 2 of 3)	16	69536053	69577142	12971	PROX1
Lymph nodes	DMR located on genes	chr3	101506632	101506797	0.57483	Intron (NM_001076941/616005, intron 2 of 14)	3	101373598	101652609	145812	RNF220
Lymph nodes	DMR located on genes	chr11	22855034	22855085	0.580974	Promoter (<=1kb)	11	22409465	22854939	-96	SLC8A1
Lymph nodes	DMR located on genes	chr7	39049941	39049974	0.583755	Intron (NM_001046433/538655, intron 1 of 8)	7	39020440	39051228	1254	FAM193B
Lymph nodes	DMR located on genes	chr7	70575568	70575636	0.609647	Intron (NM_001192916/537712, intron 6 of 15)	7	70284253	70694473	118837	EBF1
Lymph nodes	DMR located on genes	chr6	110761072	110761126	0.612881	Promoter (6-7kb)	6	110754790	110754862	-6211	MIR2448
Lymph nodes	DMR located on genes	chr19	22812283	22812330	0.637374	Promoter (<=1kb)	19	22811568	22811652	-632	MIR22
Lymph nodes	DMR located on genes	chr11	92685156	92685221	0.645987	3' UTR	11	92549308	92685530	135849	DAB2IP
Lymph nodes	DMR located on genes	chr26	22398716	22398875	0.648923	Intron (NM_001101985/513977, intron 5 of 8)	26	22357362	22440229	41354	FBXW4
Lymph nodes	DMR located on genes	chr26	19115258	19115275	0.652205	Intron (NM_001205325/100139581, intron 2 of 14)	26	19019143	19170819	55544	CRTAC1
Lymph nodes	DMR located on genes	chr8	29858921	29859397	0.654776	Exon (NM_001076104/538474, exon 2 of 9)	8	29852454	30102734	6468	NFIB
Lymph nodes	DMR located on genes	chr25	3890845	3890862	0.661528	Promoter (8-9kb)	25	3876449	3882213	-8633	ROGDI
Lymph nodes	DMR located on genes	chr2	52241482	52241650	0.674326	Intron (NM_001076192/539873, intron 2 of 2)	2	52174189	52264479	67294	ZEB2
Lymph nodes	DMR located on genes	chr1	155455195	155455417	0.676168	Intron (NM_001102040/516952, intron 9 of 10)	1	155431342	155525165	69748	SATB1
Lymph nodes	DMR located on genes	chr1	149709893	149710017	0.677393	3' UTR	1	149617410	149711585	92484	DYRK1A
Lymph nodes	DMR located on TSS	chr17	5317146	5317160	0.680427	Promoter (<=1kb)	17	5317170	5350502	-10	FBXW7
Lymph nodes	DMR located on TSS	chr11	27428940	27429065	0.685018	Promoter (<=1kb)	11	27425619	27429295	230	SIX2
Lymph nodes	DMR located on TSS	chr7	1698515	1698562	0.693153	Exon (NM_001193234/541202, exon 5 of 14)	7	1694637	1703639	3879	HNRNPH1
Lymph nodes	DMR located on TSS	chr7	16719424	16719440	0.704805	Promoter (6-7kb)	7	16712681	16712761	-6664	MIR10178
Lymph nodes	DMR located on TSS	chr23	45614992	45615003	0.708193	Promoter (4-5kb)	23	45619602	45637788	-4599	TFAP2A
Lymph nodes	DMR located on TSS	chr29	12805057	12805079	0.715246	Intron (NM_001038164/534927, intron 7 of 9)	29	12744752	12830791	60306	PRCP
Lymph nodes	DMR located on TSS	chrX	118355616	118355645	0.717594	Intron (NM_001206065/534848, intron 36 of 36)	X	118341615	118636674	281029	POLA1
Lymph nodes	DMR located on TSS	chr13	63920108	63920115	0.723648	Exon (NM_001046175/514547, exon 4 of 4)	13	63918996	63920647	1113	MAP1LC3A
Lymph nodes	DMR located on TSS	chr4	68898594	68899230	0.724351	Promoter (<=1kb)	4	68899000	68901668	0	HOXA5
Lymph nodes	DMR located on TSS	chr10	70595803	70595856	0.742771	Exon (NM_001256581/531515, exon 3 of 24)	10	70592722	70654759	3082	ARID4A
Lymph nodes	DMR located on TSS	chr21	10566631	10568851	0.744018	Promoter (<=1kb)	21	10562378	10569454	603	NR2F2
Lymph nodes	DMR located on TSS	chr4	91975875	91975936	0.748143	Intron (NM_205784/404098, intron 10 of 23)	4	91873942	92296112	101934	SND1
Lymph nodes	DMR located on TSS	chr11	24468244	24468262	0.749947	Intron (NM_001206721/539467, intron 1 of 6)	11	24464835	24474936	3410	PKDCC
Lymph nodes	DMR located on TSS	chr5	106132548	106132588	0.757793	Exon (NM_001082452/539763, exon 4 of 10)	5	106112474	106146169	20075	PARP11
Lymph nodes	DMR located on TSS	chr5	110171967	110171987	0.762309	Exon (NM_001101993/514323, exon 8 of 13)	5	110161881	110180153	8166	DDX17
Lymph nodes	DMR located on TSS	chr22	30397918	30397979	0.765536	Intron (NM_001083689/515903, intron 2 of 17)	22	30294351	30686758	103568	FOXP1
Lymph nodes	DMR located on TSS	chrX	79131426	79131587	0.778326	Exon (NM_001098070/532053, exon 2 of 22)	X	79094123	79135212	3625	OGT
Lymph nodes	DMR located on TSS	chr7	50885382	50885475	0.809254	3' UTR	7	50878402	50886364	6981	CXXC5
Lymph nodes	DMR located on TSS	chr4	68905993	68906127	0.827117	Intron (NM_001076825/509991, intron 1 of 3)	4	68902556	68934986	3438	HOXA3
Lymph nodes	DMR located on TSS	chr1	115462066	115462366	0.854481	Promoter (<=1kb)	1	115306074	115461588	-479	MBNL1
Lymph nodes	DMR located on TSS	chr9	88420541	88420548	0.861171	Promoter (<=1kb)	9	88411605	88420605	57	ZBTB2
Lymph nodes	DMR located on TSS	chr23	9576432	9576458	0.882451	Intron (NM_001192862/535704, intron 5 of 10)	23	9555619	9672159	95701	FKBP5
Lymph nodes	DMR located on TSS	chr20	554567	554641	0.902424	Promoter (<=1kb)	20	554570	554631	0	MIR218-2
Lymph nodes	DMR located on TSS	chr1	81294617	81294864	0.916646	Intron (NM_001034776/615156, intron 1 of 8)	1	81288283	81307982	6335	TRA2B
Lymph nodes	DMR located on TSS	chr20	554569	554601	0.936867	Promoter (<=1kb)	20	554570	554631	30	MIR218-2
Lymph nodes	DMR located on TSS	chr23	9576432	9576458	0.957749	Intron (NM_001192862/535704, intron 5 of 10)	23	9555619	9672159	95701	FKBP5
Lymph nodes	DMR located on TSS	chr5	26059407	26059412	1.07321	Promoter (<=1kb)	5	26057080	26059552	140	HOXC11
Lymph nodes	DMR located on TSS	chr1	115462629	115463028	1.07392	Promoter (1-2kb)	1	115306074	115461588	-1042	MBNL1
Lymph nodes	DMR located on TSS	chr1	149634083	149634091	1.0833	Intron (NM_001206014/532989, intron 1 of 10)	1	149617410	149711585	16674	DYRK1A
Lymph nodes	DMR located on TSS	chr19	40589376	40589384	1.48652	Intron (NM_001014942/534280, intron 4 of 8)	19	40560016	40595283	29361	RARA
Pyloric	DMR located on genes	chr15	62574391	62574568	-0.565539	Intron (NM_001040645/286857, intron 4 of 12)	15	62560116	62588024	13456	PAX6
Pyloric	DMR located on genes	chr3	15580518	15580608	-0.523115	Exon (NM_001192204/509019, exon 3 of 3)	3	15579983	15593996	13388	ZBTB7B
Pyloric	DMR located on genes	chr10	32767528	32767610	-0.371783	Exon (NM_001191269/539573, exon 3 of 12)	10	32547561	32770681	3071	MEIS2
Pyloric	DMR located on genes	chr4	25820158	25820214	-0.352829	Intron (NM_001206026/280714, intron 2 of 10)	4	25805796	25855901	14363	AHR
Pyloric	DMR located on genes	chr15	62571833	62572128	-0.347729	Exon (NM_001040645/286857, exon 6 of 13)	15	62560116	62588024	15896	PAX6
Pyloric	DMR located on genes	chr24	19814597	19814939	-0.269545	Intron (NM_001099068/535177, intron 12 of 12)	24	19505652	19817239	308946	CELF4
Pyloric	DMR located on genes	chr2	39900553	39900922	-0.256882	Exon (NM_001076208/540245, exon 3 of 8)	2	39888279	39905579	12275	NR4A2
Pyloric	DMR located on genes	chr11	43208655	43208841	-0.248832	3' UTR	11	43208356	43309753	100912	BCL11A
Pyloric	DMR located on genes	chr26	33666531	33666642	-0.182606	3' UTR	26	33466821	33666664	199711	TCF7L2
Pyloric	DMR located on genes	chr8	65314348	65314594	0.358052	Exon (NM_001046262/522819, exon 3 of 15)	8	65274027	65320516	5922	TEX10
Pyloric	DMR located on genes	chr11	9136847	9137222	0.513829	Intron (NM_001035332/519302, intron 5 of 9)	11	9114010	9150063	22838	MRPS9
Pyloric	DMR located on genes	chr8	30093692	30093767	0.591781	Intron (NM_001076104/538474, intron 8 of 8)	8	29852454	30102734	241239	NFIB
Pyloric	DMR located on genes	chr3	101506518	101506797	0.645575	Intron (NM_001076941/616005, intron 2 of 14)	3	101373598	101652609	145812	RNF220
Pyloric	DMR located on genes	chr11	96384205	96384317	0.81729	Intron (NM_001081603/533861, intron 6 of 11)	11	96283684	96516539	132222	MAPKAP1
Pyloric	DMR located on genes	chr10	80616919	80617076	0.870389	Exon (NM_001101234/614773, exon 2 of 2)	10	80614623	80620115	3039	ZFP36L1
Pyloric	DMR located on genes	chr4	68905993	68906127	0.913268	Intron (NM_001076825/509991, intron 1 of 3)	4	68902556	68934986	3438	HOXA3
Pyloric	DMR located on TSS	chr12	15917385	15917507	0.386322	Promoter (<=1kb)	12	15846695	15917242	-144	SIAH3
Pyloric	DMR located on TSS	chr3	99630675	99630876	0.581955	Promoter (6-7kb)	3	99618092	99623713	-6963	DMBX1
Pyloric	DMR located on TSS	chr3	14327461	14327474	0.640535	Promoter (2-3kb)	3	14329511	14359887	-2037	MEF2D
Pyloric	DMR located on TSS	chr4	68938884	68939634	0.652411	Promoter (<=1kb)	4	68939317	68941283	0	HOXA2
Pyloric	DMR located on TSS	chrX	103401909	103402296	0.684153	Promoter (6-7kb)	30	103408842	103432576	-6546	BCOR
Pyloric	DMR located on TSS	chr17	5317464	5317552	0.953113	Promoter (<=1kb)	17	5317170	5350502	295	FBXW7
Pyloric	DMR located on TSS	chr4	68898594	68899230	1.03729	Promoter (<=1kb)	4	68899000	68901668	0	HOXA5
Duodenum	DMR located on genes	chr10	32767528	32767610	-0.21048	Exon (NM_001191269/539573, exon 3 of 12)	10	32547561	32770681	3071	MEIS2
Duodenum	DMR located on genes	chr11	29915446	29915791	-0.424834	Exon (NM_001205890/521931, exon 2 of 2)	11	29914745	29963621	47830	KCNK12
Duodenum	DMR located on genes	chr11	96384205	96384317	0.344443	Intron (NM_001081603/533861, intron 6 of 11)	11	96283684	96516539	132222	MAPKAP1
Duodenum	DMR located on genes	chr19	13498428	13498465	0.579499	Intron (NM_174224/281590, intron 45 of 55)	19	13441162	13682104	183639	ACACA
Duodenum	DMR located on TSS	chr3	45240960	45241205	0.448404	Promoter (<=1kb)	3	45241090	45241191	0	MIR137
Duodenum	DMR located on TSS	chr3	2713703	2713726	0.809507	Promoter (<=1kb)	3	2713574	2806762	130	FAM78B
