# Supplementary material for: Profiling Genome-Wide Methylation Patterns in Cattle Infected with Ostertagia ostertagi
Source: Int J Mol Sci. 2024 Dec 26;26(1):89. doi: 10.3390/ijms26010089 (PMC11719486; doi:10.3390/ijms26010089)
Supplement: Supplementary file 1 [file ijms-26-00089-s001.zip › TableS8_GO_DMRs.xlsx]

## Sheet: FUN9_DMR_BP_withbackground
PANTHER GO-Slim	Tissue	Category	Cattle REFLIST (5035)	Input	expected	over/under	fold Enrichment	FDR
regulation of transcription by RNA polymerase II (GO:0006357)	Fundic	BP	810	55	29.91	+	1.84	0.0181
regulation of DNA-templated transcription (GO:0006355)	Fundic	BP	935	59	34.53	+	1.71	0.0201
regulation of RNA biosynthetic process (GO:2001141)	Fundic	BP	935	59	34.53	+	1.71	0.0151
regulation of macromolecule biosynthetic process (GO:0010556)	Fundic	BP	996	61	36.78	+	1.66	0.0162
regulation of cellular biosynthetic process (GO:0031326)	Fundic	BP	997	61	36.82	+	1.66	0.017
regulation of nucleobase-containing compound metabolic process (GO:0019219)	Fundic	BP	1033	63	38.15	+	1.65	0.0163
regulation of biosynthetic process (GO:0009889)	Fundic	BP	1002	61	37	+	1.65	0.0157
regulation of RNA metabolic process (GO:0051252)	Fundic	BP	1020	62	37.67	+	1.65	0.0157
regulation of gene expression (GO:0010468)	Fundic	BP	1124	68	41.51	+	1.64	0.022
regulation of cellular metabolic process (GO:0031323)	Fundic	BP	1180	68	43.58	+	1.56	0.0263
regulation of metabolic process (GO:0019222)	Fundic	BP	1283	72	47.38	+	1.52	0.027
regulation of macromolecule metabolic process (GO:0060255)	Fundic	BP	1232	69	45.5	+	1.52	0.0397
RNA polymerase II transcription regulatory region sequence-specific DNA binding (GO:0000977)	Fundic	MF	547	43	20.2	+	2.13	0.00058
transcription cis-regulatory region binding (GO:0000976)	Fundic	MF	564	44	20.83	+	2.11	0.000427
transcription regulatory region nucleic acid binding (GO:0001067)	Fundic	MF	564	44	20.83	+	2.11	0.000356
sequence-specific double-stranded DNA binding (GO:1990837)	Fundic	MF	579	45	21.38	+	2.1	0.000785
sequence-specific DNA binding (GO:0043565)	Fundic	MF	592	46	21.86	+	2.1	0.00112
double-stranded DNA binding (GO:0003690)	Fundic	MF	586	45	21.64	+	2.08	0.000469
cis-regulatory region sequence-specific DNA binding (GO:0000987)	Fundic	MF	481	36	17.76	+	2.03	0.00419
RNA polymerase II cis-regulatory region sequence-specific DNA binding (GO:0000978)	Fundic	MF	475	35	17.54	+	2	0.00605
DNA-binding transcription factor activity, RNA polymerase II-specific (GO:0000981)	Fundic	MF	549	40	20.27	+	1.97	0.003
DNA-binding transcription factor activity (GO:0003700)	Fundic	MF	583	41	21.53	+	1.9	0.00439
transcription regulator activity (GO:0140110)	Fundic	MF	711	50	26.26	+	1.9	0.000946
DNA binding (GO:0003677)	Fundic	MF	661	46	24.41	+	1.88	0.00212
hydrolase activity (GO:0016787)	Fundic	MF	382	2	14.11	-	0.14	0.00635
regulation of dephosphorylation (GO:0035303)	Lymph nodes	BP	4	4	0.16	+	25.23	0.0174
regulation of transcription by RNA polymerase II (GO:0006357)	Lymph nodes	BP	810	61	32.1	+	1.9	0.00215
regulation of DNA-templated transcription (GO:0006355)	Lymph nodes	BP	935	66	37.06	+	1.78	0.0011
regulation of RNA biosynthetic process (GO:2001141)	Lymph nodes	BP	935	66	37.06	+	1.78	0.00092
regulation of nucleobase-containing compound metabolic process (GO:0019219)	Lymph nodes	BP	1033	71	40.94	+	1.73	0.00196
regulation of RNA metabolic process (GO:0051252)	Lymph nodes	BP	1020	70	40.43	+	1.73	0.00177
regulation of biosynthetic process (GO:0009889)	Lymph nodes	BP	1002	68	39.71	+	1.71	0.00196
regulation of macromolecule biosynthetic process (GO:0010556)	Lymph nodes	BP	996	67	39.47	+	1.7	0.00228
regulation of cellular biosynthetic process (GO:0031326)	Lymph nodes	BP	997	67	39.51	+	1.7	0.0021
regulation of gene expression (GO:0010468)	Lymph nodes	BP	1124	75	44.55	+	1.68	0.00133
regulation of cellular metabolic process (GO:0031323)	Lymph nodes	BP	1180	76	46.77	+	1.63	0.00194
regulation of metabolic process (GO:0019222)	Lymph nodes	BP	1283	82	50.85	+	1.61	0.00139
regulation of macromolecule metabolic process (GO:0060255)	Lymph nodes	BP	1232	77	48.83	+	1.58	0.00413
regulation of primary metabolic process (GO:0080090)	Lymph nodes	BP	1178	73	46.69	+	1.56	0.00876
regulation of nitrogen compound metabolic process (GO:0051171)	Lymph nodes	BP	1169	72	46.33	+	1.55	0.0112
sequence-specific double-stranded DNA binding (GO:1990837)	Lymph nodes	MF	579	56	22.95	+	2.44	2.05e-07
sequence-specific DNA binding (GO:0043565)	Lymph nodes	MF	592	57	23.46	+	2.43	3.05e-07
double-stranded DNA binding (GO:0003690)	Lymph nodes	MF	586	56	23.22	+	2.41	1.9e-07
transcription cis-regulatory region binding (GO:0000976)	Lymph nodes	MF	564	52	22.35	+	2.33	2e-06
transcription regulatory region nucleic acid binding (GO:0001067)	Lymph nodes	MF	564	52	22.35	+	2.33	1.66e-06
cis-regulatory region sequence-specific DNA binding (GO:0000987)	Lymph nodes	MF	481	44	19.06	+	2.31	1.87e-05
RNA polymerase II cis-regulatory region sequence-specific DNA binding (GO:0000978)	Lymph nodes	MF	475	43	18.83	+	2.28	2.89e-05
RNA polymerase II transcription regulatory region sequence-specific DNA binding (GO:0000977)	Lymph nodes	MF	547	49	21.68	+	2.26	8.35e-06
DNA binding (GO:0003677)	Lymph nodes	MF	661	58	26.2	+	2.21	1.96e-06
DNA-binding transcription factor activity (GO:0003700)	Lymph nodes	MF	583	50	23.11	+	2.16	1.94e-05
DNA-binding transcription factor activity, RNA polymerase II-specific (GO:0000981)	Lymph nodes	MF	549	46	21.76	+	2.11	7.84e-05
transcription regulator activity (GO:0140110)	Lymph nodes	MF	711	57	28.18	+	2.02	1.92e-05
nucleic acid binding (GO:0003676)	Lymph nodes	MF	959	70	38.01	+	1.84	1.77e-05
heterocyclic compound binding (GO:1901363)	Lymph nodes	MF	1010	73	40.03	+	1.82	1.48e-05
organic cyclic compound binding (GO:0097159)	Lymph nodes	MF	1020	73	40.43	+	1.81	1.6e-05
anterior/posterior pattern specification (GO:0009952)	Pyloric	BP	31	5	0.29	+	17.22	0.00219
pattern specification process (GO:0007389)	Pyloric	BP	45	6	0.42	+	14.23	0.000906
regionalization (GO:0003002)	Pyloric	BP	39	5	0.37	+	13.69	0.00561
regulation of transcription by RNA polymerase II (GO:0006357)	Pyloric	BP	810	25	7.59	+	3.29	2.66e-05
regulation of DNA-templated transcription (GO:0006355)	Pyloric	BP	935	26	8.76	+	2.97	4.87e-05
regulation of RNA biosynthetic process (GO:2001141)	Pyloric	BP	935	26	8.76	+	2.97	3.25e-05
regulation of RNA metabolic process (GO:0051252)	Pyloric	BP	1020	27	9.56	+	2.83	3.12e-05
regulation of nucleobase-containing compound metabolic process (GO:0019219)	Pyloric	BP	1033	27	9.68	+	2.79	3.27e-05
regulation of macromolecule biosynthetic process (GO:0010556)	Pyloric	BP	996	26	9.33	+	2.79	5.93e-05
regulation of cellular biosynthetic process (GO:0031326)	Pyloric	BP	997	26	9.34	+	2.78	5.19e-05
regulation of biosynthetic process (GO:0009889)	Pyloric	BP	1002	26	9.39	+	2.77	5.02e-05
regulation of gene expression (GO:0010468)	Pyloric	BP	1124	27	10.53	+	2.56	0.000107
regulation of nitrogen compound metabolic process (GO:0051171)	Pyloric	BP	1169	27	10.95	+	2.47	0.000215
regulation of primary metabolic process (GO:0080090)	Pyloric	BP	1178	27	11.04	+	2.45	0.000229
regulation of cellular metabolic process (GO:0031323)	Pyloric	BP	1180	27	11.05	+	2.44	0.000217
regulation of macromolecule metabolic process (GO:0060255)	Pyloric	BP	1232	27	11.54	+	2.34	0.00074
regulation of metabolic process (GO:0019222)	Pyloric	BP	1283	27	12.02	+	2.25	0.00105
RNA polymerase II cis-regulatory region sequence-specific DNA binding (GO:0000978)	Pyloric	MF	475	19	4.45	+	4.27	1.56e-06
cis-regulatory region sequence-specific DNA binding (GO:0000987)	Pyloric	MF	481	19	4.51	+	4.22	1.75e-06
transcription cis-regulatory region binding (GO:0000976)	Pyloric	MF	564	22	5.28	+	4.16	4.38e-07
transcription regulatory region nucleic acid binding (GO:0001067)	Pyloric	MF	564	22	5.28	+	4.16	3.29e-07
sequence-specific DNA binding (GO:0043565)	Pyloric	MF	592	23	5.55	+	4.15	2.53e-07
RNA polymerase II transcription regulatory region sequence-specific DNA binding (GO:0000977)	Pyloric	MF	547	21	5.12	+	4.1	5.29e-07
DNA-binding transcription factor activity, RNA polymerase II-specific (GO:0000981)	Pyloric	MF	549	21	5.14	+	4.08	5.08e-07
sequence-specific double-stranded DNA binding (GO:1990837)	Pyloric	MF	579	22	5.42	+	4.06	4.26e-07
DNA-binding transcription factor activity (GO:0003700)	Pyloric	MF	583	22	5.46	+	4.03	4.02e-07
double-stranded DNA binding (GO:0003690)	Pyloric	MF	586	22	5.49	+	4.01	3.79e-07
transcription regulator activity (GO:0140110)	Pyloric	MF	711	26	6.66	+	3.9	7.6e-08
DNA binding (GO:0003677)	Pyloric	MF	661	23	6.19	+	3.71	5.19e-07
nucleic acid binding (GO:0003676)	Pyloric	MF	959	25	8.98	+	2.78	1.35e-05
heterocyclic compound binding (GO:1901363)	Pyloric	MF	1010	26	9.46	+	2.75	9.72e-06
organic cyclic compound binding (GO:0097159)	Pyloric	MF	1020	26	9.56	+	2.72	1.1e-05
