# Supplementary material for: Profiling Genome-Wide Methylation Patterns in Cattle Infected with Ostertagia ostertagi
Source: Int J Mol Sci. 2024 Dec 26;26(1):89. doi: 10.3390/ijms26010089 (PMC11719486; doi:10.3390/ijms26010089)
Supplement: Supplementary file 1 [file ijms-26-00089-s001.zip › TableS10_IPA_cannonical_DMRs.xlsx]

## Sheet: Sheet0
Ingenuity Canonical Pathways	Tissue	-log(p-value)	Ratio	Molecules
Transcriptional regulation of pluripotent stem cells	Fundic	3.4	0.176	FOXP1,PBX1,PRDM14
Activation of anterior HOX genes in hindbrain during early embryogenesis	Fundic	3.16	0.0617	HOXA2,HOXA3,HOXC4,MEIS1,PBX1
RAR Activation	Fundic	3.01	0.0266	ARID1A,CAMK2D,DHRS3,DRD2,HOXA3,HOXA5,HOXC4,IL17B,MEIS1,NR2F1,NR2F2
Adipogenesis pathway	Fundic	2.91	0.0438	EBF1,FBXW7,FGFR2,NR2F2,RPS6KC1,RUNX1T1
Glutamate binding, activation of AMPA receptors and synaptic plasticity	Fundic	2.62	0.0968	CACNG3,CAMK2D,GRIA2
Transcriptional Regulatory Network in Embryonic Stem Cells	Fundic	2.51	0.0366	FGFR2,GBX2,HAND1,ISL1,LHX5,MEIS1
p38 MAPK Signaling	Fundic	2.41	0.0417	IL1RN,MAX,MEF2D,RPS6KA6,RPS6KC1
NGF-stimulated transcription	Fundic	2.34	0.0769	EGR3,FOSB,MEF2D
White Adipose Tissue Browning Pathway	Fundic	2.17	0.0365	CACNA1E,CACNG3,FGFR2,HIF1AN,RUNX1T1
RAR Activation	Lymph nodes	5.09	0.0362	ARID1A,DHRS3,HOXA3,HOXA5,HOXD4,MEIS2,MMP2,MNAT1,MPPED2,NR2F1,NR2F2,NT5C1B,RARA,SMAD4,SMARCA2
Transcriptional regulation of pluripotent stem cells	Lymph nodes	4.81	0.235	FOXP1,KLF4,SMAD2,SMAD4
Aryl Hydrocarbon Receptor Signaling	Lymph nodes	3.34	0.0476	AHR,NFIA,NFIB,NQO1,NR2F1,POLA1,RARA
FOXO-mediated transcription of cell cycle genes	Lymph nodes	3.31	0.176	KLF4,SMAD2,SMAD4
Transcriptional Regulatory Network in Embryonic Stem Cells	Lymph nodes	3.06	0.0427	GSX2,KLF4,ONECUT1,SIX3,SMAD2,SMAD4,WNT1
Adipogenesis pathway	Lymph nodes	2.75	0.0438	EBF1,FBXW7,HAT1,MNAT1,NR2F2,RUNX1T1
WNT/β-catenin Signaling	Lymph nodes	2.27	0.0351	RARA,SOX5,SOX6,TLE1,TLE4,WNT1
Signaling by NOTCH1	Lymph nodes	2.24	0.0519	DLL4,FBXW7,TLE1,TLE4
RNA Polymerase III Transcription	Lymph nodes	2.19	0.0732	NFIA,NFIB,POU2F1
Activation of anterior HOX genes in hindbrain during early embryogenesis	Lymph nodes	2.16	0.0494	HOXA2,HOXA3,HOXD4,RARA
Transcriptional regulation of white adipocyte differentiation	Lymph nodes	2.11	0.0476	EBF1,KLF4,NR2F2,WNT1
Signaling by Activin	Lymph nodes	2.08	0.133	SMAD2,SMAD4
Role of OCT4 in Mammalian Embryonic Stem Cell Pluripotency	Lymph nodes	2.08	0.0667	NR2F1,NR2F2,RARA
Activation of anterior HOX genes in hindbrain during early embryogenesis	Pyloric	3.19	0.037	HOXA2,HOXA3,PAX6
Incretin synthesis, secretion, and inactivation	Pyloric	2.94	0.0833	PAX6,TCF7L2
RAR Activation	Pyloric	2.78	0.0121	DHRS3,HOXA3,HOXA5,MEIS2,PAX6
NGF-stimulated transcription	Pyloric	2.52	0.0513	LYL1,MEF2D
Melatonin Signaling	Pyloric	2.04	0.029	MTNR1B,PLCL1
