# Supplementary material for: Profiling Genome-Wide Methylation Patterns in Cattle Infected with Ostertagia ostertagi
Source: Int J Mol Sci. 2024 Dec 26;26(1):89. doi: 10.3390/ijms26010089 (PMC11719486; doi:10.3390/ijms26010089)
Supplement: Supplementary file 1 [file ijms-26-00089-s001.zip › TableS11_GO_DMG+DPMG.xlsx]

## Sheet: Panther_GOslim_BP_FUN9_74genes
PANTHER GO-Slim Biological Process	Tissue	REFLIST	Input	expected	over/under	fold Enrichment	FDR
regulation of transcription by RNA polymerase II (GO:0006357)	Fundic	810	30	10.94	+	2.74	0.000192
anatomical structure development (GO:0048856)	Fundic	579	19	7.82	+	2.43	0.0304
regulation of DNA-templated transcription (GO:0006355)	Fundic	935	30	12.63	+	2.37	0.0028
regulation of RNA biosynthetic process (GO:2001141)	Fundic	935	30	12.63	+	2.37	0.00187
regulation of RNA metabolic process (GO:0051252)	Fundic	1020	31	13.78	+	2.25	0.00213
regulation of macromolecule biosynthetic process (GO:0010556)	Fundic	996	30	13.46	+	2.23	0.00411
regulation of cellular biosynthetic process (GO:0031326)	Fundic	997	30	13.47	+	2.23	0.00355
regulation of nucleobase-containing compound metabolic process (GO:0019219)	Fundic	1033	31	13.96	+	2.22	0.00316
regulation of biosynthetic process (GO:0009889)	Fundic	1002	30	13.54	+	2.22	0.00288
regulation of cellular metabolic process (GO:0031323)	Fundic	1180	33	15.94	+	2.07	0.0032
regulation of gene expression (GO:0010468)	Fundic	1124	31	15.19	+	2.04	0.00733
regulation of nitrogen compound metabolic process (GO:0051171)	Fundic	1169	31	15.79	+	1.96	0.0137
regulation of primary metabolic process (GO:0080090)	Fundic	1178	31	15.92	+	1.95	0.0138
regulation of metabolic process (GO:0019222)	Fundic	1283	33	17.33	+	1.9	0.0142
regulation of macromolecule metabolic process (GO:0060255)	Fundic	1232	31	16.65	+	1.86	0.0291
biological regulation (GO:0065007)	Fundic	2268	48	30.64	+	1.57	0.0141
regulation of cellular process (GO:0050794)	Fundic	2039	43	27.55	+	1.56	0.0485
regulation of transcription by RNA polymerase II (GO:0006357)	Lymph nodes	810	38	14.3	+	2.66	3.02e-06
regulation of RNA metabolic process (GO:0051252)	Lymph nodes	1020	45	18.01	+	2.5	6.5e-07
regulation of DNA-templated transcription (GO:0006355)	Lymph nodes	935	41	16.51	+	2.48	3.02e-06
regulation of RNA biosynthetic process (GO:2001141)	Lymph nodes	935	41	16.51	+	2.48	2.51e-06
regulation of nucleobase-containing compound metabolic process (GO:0019219)	Lymph nodes	1033	45	18.24	+	2.47	6.54e-07
regulation of gene expression (GO:0010468)	Lymph nodes	1124	48	19.84	+	2.42	8.74e-07
regulation of macromolecule biosynthetic process (GO:0010556)	Lymph nodes	996	42	17.58	+	2.39	3.51e-06
regulation of cellular biosynthetic process (GO:0031326)	Lymph nodes	997	42	17.6	+	2.39	3.24e-06
regulation of biosynthetic process (GO:0009889)	Lymph nodes	1002	42	17.69	+	2.37	3.32e-06
regulation of cellular metabolic process (GO:0031323)	Lymph nodes	1180	46	20.83	+	2.21	5.5e-06
regulation of macromolecule metabolic process (GO:0060255)	Lymph nodes	1232	48	21.75	+	2.21	2.96e-06
regulation of nitrogen compound metabolic process (GO:0051171)	Lymph nodes	1169	45	20.64	+	2.18	9.97e-06
regulation of primary metabolic process (GO:0080090)	Lymph nodes	1178	45	20.8	+	2.16	1.07e-05
regulation of metabolic process (GO:0019222)	Lymph nodes	1283	49	22.65	+	2.16	2.98e-06
