# Supplementary material for: Profiling Genome-Wide Methylation Patterns in Cattle Infected with Ostertagia ostertagi
Source: Int J Mol Sci. 2024 Dec 26;26(1):89. doi: 10.3390/ijms26010089 (PMC11719486; doi:10.3390/ijms26010089)
Supplement: Supplementary file 1 [file ijms-26-00089-s001.zip › TableS12_IPAnetwork_DMG+DPMG.xlsx]

## Sheet: Sheet0
Top Diseases and Functions	Tissue	Score	Focus Molecules	Molecules in Network
Organismal Development, Organismal Injury and Abnormalities, Skeletal and Muscular Disorders	Fundic	71	27	Akt,Ap2,ARID1A,BCOR,CXXC5,cytochrome C,DHX30,estrogen receptor,FOXP1,FOXP2,HAND1,Histone h2a,HOXA2,HOXA3,HOXA5,HOXC11,HOXC4,IL17B,MAPKAP1,MEIS1,mir-22,NFIB,Notch,Osteocalcin,PBX3,PKDCC,POU2F1,PTCH1,Retinoic acid-RAR-RXR,RNF220,SAT1,SIX2,TFAP2A,TLX3,TRPS1
Nervous System Development and Function, Neurological Disease, Organismal Injury and Abnormalities	Fundic	39	17	BRINP1,CACNA1E,CG,CNTFR,Creb,CRTAC1,EBF1,EPHA7,ERK1/2,FKBP5,FOSB,FSH,GRIA2,Gsk3,GTDC1,Histone h3,IFN Beta,IgG,Immunoglobulin,Insulin,KCND3,KLHL14,LDL,Mapk,MAX,MEF2D,Mek,NR4A2,P38 MAPK,PDGF BB,RNA polymerase II,SUPT3H,TFEC,Tgf beta,Vegf
Auditory and Vestibular System Development and Function, Auditory Disease, Organ Morphology	Fundic	25	12	10-hydroxycamptothecin,Adaptor protein 2,caspase,CASS4,CK1ε/CK1δ,Clk4,complement receptor,DOK7,EPHB2,ERK,FGFR2,Flt1,HCG11,Histone h4,Jnk,MAP1LC3A,mir-127,mir-138,MUC8,neopterin,NFkB (complex),NTRK3,Pkc(s),PNN,PPP4R3A,PTK,Ptk7,SPEG,Taok2,TBC1D5,TRAF1-TRAF2-TRAF3,ubiquinone 9,VANGL2,YAP/TAZ,ZBTB7B
Cardiovascular Disease, Cardiovascular System Development and Function, Organismal Injury and Abnormalities	Fundic	18	9	11-dehydrocorticosterone,A1BG,ADGRF2,AGT,ALKAL2,APOF,Atg5,C4bp,Ccr2,CCSAP,CDH23,CDH24,CDH26,Cyclin D,F2RL1,GAPDHS,Il15r,KCNH1,LRRC37A3 (includes others),LRRTM3,MBNL1,Mia2,mir-219,miR-219a-1-3p (miRNAs w/seed GAGUUGC),mir-434,PCDH17,PGR,PRKAA2,ROGDI,Snhg20,STAT3,TMEM63B,Yap1,ZNF462,ZNF684
Immunological Disease, Inflammatory Disease, Inflammatory Response	Fundic	15	8	ARHGAP15,ARHGAP20,ARHGAP45,Crnde,CROT,FBXO41,FBXW7,HRH4,IL17A,IL34,KCNK12,KCNK4,KCNK6,kynurenine,LECT2,LY6D,LY9,MAGEC2,mir-136,mir-368,MSANTD3,NKD2,NR2F2,PDCD1,PPARA,Prg4,RBP2,Slc25a1,SLC25A23,Tcf7,TEX10,TFIIB,TSC1,VSTM2A,VWC2L
Cardiovascular Disease, Cellular Assembly and Organization, RNA Post-Transcriptional Modification	Lymph nodes	46	20	26s Proteasome,Ag-substrate:E3:E2:Ub,CFL2,CNOT2,CRIM1,CRL E3 ubiquitin ligase complex:COMMDs:CCDC22:DCUN1Ds,CRL E3 ubiquitin ligase:CAND1,CRL E3 ubiquitin ligase:COMMDs:CCDC22,CRL E3 ubiquitin ligases,CRL1 E3 ubiquitin ligase complex:MyrG-DCUN1D3,CRL1 E3 ubiquitin ligase:COMMDs:CCDC22,CSDE1,DDX17,DYRK1A,E3 ligases in proteasomal degradation,E3:K48-iquitinated substrate,E3:Ub:substrate,FBXO9,FBXW4…
Developmental Disorder, Hereditary Disorder, Neurological Disease	Lymph nodes	43	19	Activin (family),Akt,ARID1A,BCL11A,BMP,CADM1,Cbp/p300,Cyclin E,DAB2IP,DLL4,E2f,estrogen receptor,FOXP1,HAT1,HISTONE,histone deacetylase,Igh (family),MEIS2,mir-137,NFIA,NFIB,Nuclear factor 1,OSR2,Osteocalcin,Pias,PKDCC,PROX1,Retinoic acid-RAR-RXR,SATB2,SHOX2,SMARCA2,SOX6,SWI-SNF,TFEC,thymidine kinase
Connective Tissue Development and Function, Connective Tissue Disorders, Organ Morphology	Lymph nodes	40	18	Alp,ARID4A,BAZ2A,CG,Creb,Cyclin A,cytochrome C,ERK1/2,FKBP5,FSH,GALNT3,Hdac,Histone h2a,Histone h3,HOXA2,HOXA3,HOXA5,LDL,LMO4,NFE2L1,PARP11,PBX3,PDGF BB,PEPCK,PI3K (family),POLA1,POU2F1,PRCP,Proinsulin,RARA,RNA polymerase II,SLC8A1,SND1,TCF,TLE4
Cancer, Hematological Disease, Immunological Disease	Lymph nodes	21	11	AHR,AMPK,Ap1,BCOR,BCR (complex),BMF,CD3,CXXC5,cytokine,EBF1,ERK,GSX2,Histone h4,Hsp90 (family),IFN Beta,IgG,Igm,Immunoglobulin,Jnk,KLHL14,Lh,Mapk,MTORC1,NLGN2,Notch,p70 S6k,PARP,PI3K (complex),Pka,PRDM1,STAT5a/b,Tgf beta,Vegf,ZEB2,ZNF608
Cellular Development, Cellular Growth and Proliferation, Cellular Movement	Lymph nodes	19	10	ADGRA1,CABP7,CBR3-AS1,CDH2,CHIC2,CREB1,Crisp1/Crisp3,DGCR5,FAM193B,FOXN3,FOXP3,GPR19,GSK3B,HRAS,HULC,IFNG,INHBA,IQCG,KIAA2026,LAYN,MPPED2,NACC2,PLCXD2,Raet1a,RUNX1:CBFB:FOXP3:IFNG gene,SIAH3,SNHG20,SPRED3,TP53INP2,TRA2B,TRAF6,USH1G,WFDC21P,ZBTB2,ZCCHC7
Cell Death and Survival, Inflammatory Response, Molecular Transport	Lymph nodes	14	8	Alpha catenin,CDHE/CDHN,Ck2,CUX2,CXorf38,DBX1,EIF4B,FEZF2,glycosylphosphatidylinositol,Gpd,HMCN1,Insulin,KCNH6,KCNK12,KCNK4,KCNK6,KCNN2,Klrc2/Klrc3,Marcks,MCM2,mir-368,Nkx2-2os,OTUD7A,P38 MAPK,PAX6,Pkc(s),RGN,RGS7BP,Rpl32,RXRA,SATB1,SMAD4,TDRD5,TSC1,UNCX
